# Supplementary material for: Single-cell transcriptomic profiling reveals liver fibrosis in colorectal cancer liver metastasis
Source: Exp Mol Med. 2025 Nov 14;57(11):2517–32. doi: 10.1038/s12276-025-01573-3 (PMC12686428; doi:10.1038/s12276-025-01573-3)
Supplement: Supplementary file 2 — Supplementary Table [file 12276_2025_1573_MOESM2_ESM.xls]

## Sheet: Supplementary Table 1
Supplementary Table 1. Clinicopathologic characteristics of patients with Fibrosis- LM versus Fibrosis+ LM in unweighted and weighted training population
Variables	All patients, n=1000	Unweighted study population, n (%)			Weighted study population, n (%)
		Fibrosis-LM	Fibrosis+LM	Standardized difference	Fibrosis-LM	Fibrosis+LM	Standardized difference
		n=867	n=133
Age, mean (SD)	57.9 (10.4)	58.1 (10.5)	56.7 (9.4)	0.143	57.9 (10.5)	57.6 (10.2)	0.03
Male, n (%)	629 (62.9)	532 (61.4)	97 (72.9)	0.248	62.9	66.7	0.04
Comorbidity, n (%)	429 (42.9)	379 (43.7)	50 (37.6)	0.125	43	47.2	0.04
ASA score 3-4, n (%)	77 ( 7.7)	69 ( 8.0)	8 ( 6.0)	0.253	7.9	8	0
Preoperative CEA ≥ 10ng/ml, n (%)	543 (54.3)	471 (54.3)	72 (54.1)	0.097	54.6	55.5	0.01
Preoperative chemotherapy, n (%)	625 (62.5)	511 (58.9)	114 (85.7)	0.627	62.5	64.3	0.02
Primary site in colon, n (%)	677 (67.7)	588 (67.8)	89 (66.9)	0.019	67.7	63.6	0.04
Right hemicolon, n (%)	278 (27.8)	240 (27.7)	38 (28.6)	0.02	27.9	27.7	0
R0 resection, n (%)	788 (78.8)	689 (79.5)	99 (74.4)	0.12	78.8	78.3	0
Concomitant RFA, n (%)	161 (16.1)	129 (14.9)	32 (24.1)	0.233	16.1	15.2	0.01
KRAS mutation, n (%)	278 (27.8)	245 (28.3)	33 (24.8)	0.092	36.2	36.5	0.02
Bilobar liver distribution, n (%)	432 (43.2)	359 (41.4)	73 (54.9)	0.272	43.2	43.6	0
Multiple liver metastases, n (%)	592 (59.2)	496 (57.2)	96 (72.2)	0.317	59.2	59.6	0
Diameter of liver metastases ≥ 5 cm, n (%)	108 (10.8)	90 (10.4)	18 (13.5)	0.097	10.8	11.7	0.01
Poor differentiation, n (%)	236 (23.6)	201 (23.2)	35 (26.3)	0.173	24	27.9	0.04
T3-T4 stage, n (%)	909 (90.9)	790 (91.1)	119 (89.5)	0.107	91.1	91	0
N1-N2 stage, n (%)	664 (66.4)	583 (67.2)	81 (60.9)	0.161	66.7	67.2	0.01
Adjuvant chemotherapy, n(%)	695 (69.5)	603 (69.6)	92 (69.2)	0.008	69.6	74.1	0.05
Major liver resection, n (%)	343 (34.3)	283 (32.6)	60 (45.1)	0.326	35.1	34.8	0
Extra-hepatic metastases, n (%)	104 (10.4)	89 (10.3)	15 (11.3)	0.033	10.5	13.2	0.03
Post-operative complications, n (%)	388 (38.8)	331 (38.2)	57 (42.9)	0.095	38.8	36	0.03

## Sheet: Supplementary Table 2
Supplementary Table 2. Clinical characteristics of patients for single-cell RNA sequencing
Group	Fibrosis+ LM					Fibrosis- LM
ID	CRLM4	CRLM9	CRLM12	CRLM13	CRLM16	CRLM1	CRLM2	CRLM10	CRLM14	CRLM17
AST, U/L	56.1	27.4	24.9	50.9	35.6	21.9	38.8	16.3	58.9	21.9
ALT, U/L	79.1	24	20.6	82	36.5	15.5	24.5	18.7	45.2	15.5
GGT, U/L	212.3	82.9	51.9	275.8	78.2	20.7	51.6	15	21.6	20.7
ALB, g/L	40.3	32.3	32.3	43	41.3	42.8	40.6	39.6	41	42.8
PLT, 10^9/L	211	92	110	348	169	259	238	165	168	259
Age, years	38	70	63	48	68	35	81	55	32	50
Sex	Male	Female	Female	Male	Male	Male	Female	Male	Female	Female
Comorbidity	No	No	No	No	No	No	No	No	No	No
Primary site in colon	Yes	No	Yes	No	Yes	No	No	Yes	Yes	Yes
Right hemicolon	Yes	No	No	Yes	Yes	No	No	Yes	Yes	Yes
Bilobar liver distribution	No	No	No	No	No	No	No	No	No	No
Multiple liver metastases	No	No	No	No	No	No	No	No	No	No
Diameter of liver metastases ≥ 5 cm	Yes	Yes	No	No	No	No	Yes	No	Yes	No
Pathological liver fibrosis	Yes	Yes	Yes	Yes	Yes	No	No	No	No	No
Poor differentiation	No	No	No	No	No	No	No	No	No	No
T3-T4 stage	Yes	Yes	Yes	Yes	Yes	Yes	Yes	Yes	Yes	Yes
N1-N2 stage	Yes	Yes	Yes	Yes	Yes	Yes	Yes	Yes	Yes	Yes
CEA ≥ 10ng/ml	Yes	No	No	Yes	Yes	No	No	Yes	Yes	Yes
Extra-hepatic metastases	No	No	No	No	No	No	No	No	No	No

## Sheet: Supplementary Table 3
Supplementary Table 3. Curated gene signatures used to characterize CD8 T cells
Naïve	Activation:Effector function	Exhaustion	TCR Signaling	Cytotoxicity	Cytokine/Cytokine receptor	Chemokine/Chemokine receptor	Senescence	Anergy	NFKB Signaling	Stress response	MAPK Signaling	Adhesion	IFN Response	Oxidative phosphorylation	Glycolysis	Fatty acid metabolism	Pro-apoptosis	Anti-apoptosis
IL7R	FAS	PDCD1	CALM1	GZMA	CSF1	CCR4	KLRK1	NT5E	NFKB1	HIKESHI	MAP2K1	ITGA1	IFIT1	ATP1B3	SLC2A3	ACAA1	BCL2L11	BCL11B
CCR7	FASLG	LAYN	CALM2	GZMB	IL10RA	CCR5	IFNA1	IZUMO1R	NFKB2	P4HB	MAP2K2	ITGA4	IFIT2	ATP2A3	SLC2A8	ACADM	BID	BCL2L1
SELL	CD44	HAVCR2	CALM3	GZMH	IL16	CCR7	IFNAR1	LAG3	NFKBIA	UBA52	MAP2K3	ITGAE	IFIT3	ATP2B1	PFKFB3	ACADVL	BIN1	BAG3
FOXO1	CD69	LAG3	CAST	GZMK	IL17RA	CXCR3	TAB1	NRP1	NFKBIB	MAPK1	MAP3K4	ITGAL	IFIT5	ATP2B4	ALDOA	ACSL5	BIN2	BAG4
KLF2	CD38	CD244	CD247	GZMH	IL18RAP	CXCR4	SESN2	DGKA	NFKBIZ	RPA2	MAP3K5	ITGAM	STAT1	ATP5A1	ENO1	ALDH16A1	BAX	BIRC3
KLF3	NKG7	CTLA4	CD3D	GNLY	IL21R	CXCR5		CBLB	CHUK	RPA3	MAP3K8	ITGB1	STAT2	ATP5B	GAPDH	ALDH9A1	BAK1	GADD45B
LEF1	KLRB1	LILRB1	CD3E	PRF1	IL2RB	CXCR6		RNF128	IKBKB	TNRC6A	MAP4K1	ITGB2	MX1	ATP5C1	GPI	ECH1	CASP8
TCF7	KLRD1	TIGIT	CD3G	IFNG	IL2RG	CCL3		ITCH	IKBKG	TNRC6B	MAP4K5	ITGB7	IRF1	ATP5D	PGAM1	ECHS1	CASP3
ACTN1	KLRF1	TOX	CSK	TNF	IL32	CCL4		NFATC2	REL	TNRC6C	MAPK1	SELL	IRF4	ATP5E	PGK1	HADHA
FOXP1	KLRG1	VSIR	DOK1	SERPINB1	IL9R	CCL4L1		EGR2	RELA	NUP210	MAPK3	SELPLG	IRF7	ATP5EP2	PKM	HSD17B10
	KLRK1	BTLA	DOK2	SERPINB6	ADAM10	CCL4L2		EGR3	RELB	RBX1	MAPK11	S1PR1	IRF8	ATP5F1	TPI1	SLC27A2
	FCGR3A	ENTPD1	FYN	SERPINB9	ADAM8	CCL5		NR4A1		UBB	MAPK13	VCAM1	IRF9	ATP5F1A	GYG1	DECR1
	CX3CR1	CD160	LCK	CTSA	METRNL	CXCL13		TOB1		UBC	MAPK14	ICAM2	ISG15	ATP5F1B	MDH1	PEX16
	CD300A	LAIR1	NFATC2	CTSB	CD70	CXCL8				CREBBP	MAPK1IP1L	ICAM3	ISG20	ATP5F1C	MDH2	SCP2
	FGFBP2		NFATC1	CTSC		XCL1				ETS1	MAPKAPK3		IFITM1	ATP5F1D	LDHA
	ID2		NFATC4	CTSD		XCL2				LAMTOR1	MAPK8		IFITM2	ATP5F1E	LDHB
	ID3		NFATC3	CTSW						EED	MAPK9		IFITM3	ATP5G2	ADH5
	PRDM1		PLEK	CST3						LAMTOR2	MAP2K7		OAS1	ATP5G3	IDH2
	RUNX3		PAG1	CST7						HSP90AA1	MAPK10		OAS2	ATP5H
	TBX21		PTPN11	CSTB						RBBP4	MAP3K7		OAS3	ATP5I
	ZEB2		PTPN2	LAMP1						LAMTOR4			JAK1	ATP5IF1
	BATF		PTPN22	LAMP3						LAMTOR5			JAK2	ATP5J
	IRF4		PTPN4	CAPN2						PSMB10			SOCS1	ATP5J2
	NR4A1		PTPN6							CDKN1A			SOCS3	ATP5L
	NR4A2		PTPN7							ANAPC11			TRIM14	ATP5MC1
	NR4A3		PTPRC							PSMA1			TRIM21	ATP5MC2
	PBX3		PTPRCAP							ATG4D			TRIM22	ATP5MC3
	ZNF683		S100A10							PSMA2			APOL1	ATP5MD
	HOPX		S100A11							WIPI2			APOL2	ATP5ME
	FOS		S100A13							PSMA3			APOL6	ATP5MF
	FOSB		S100A4							TFDP2			IFNGR1	ATP5MG
	JUN		S100A6							PSMA4			GBP1	ATP5MPL
	JUNB		ZAP70							ATM			GBP2	ATP5O
	JUND		DUSP1							CYCS			GBP4	ATP5PB
	STAT1		DUSP2							PSMA5			GBP5	ATP5PD
	STAT2		DUSP4							WDR45			GBP3	ATP5PF
	STAT5A		DUSP5							ANAPC16			BST2	ATP6AP1
	STAT6		DUSP10							PSMA6			CMPK2	ATP6AP2
	STAT4		LAT							EHMT1			DDX58	ATP6V0B
	EOMES		PLCG1							PSMA7			DDX60	ATP6V0C
			PLCG2							EHMT2			DDX60L	ATP6V0D1
			PPP3CA							TERF1			IFI30	ATP6V0E1
			PPP3CC							PSMC1			IFI35	ATP6V0E2
			FOS							ATR			IFI44	ATP6V1D
			FOSB							PSMC3			IFI44L	ATP6V1F
			FOSL1							SOD1			IFI6	ATP6V1G1
			FOSL2							PSMC4			IFIH1	ATP8B2
			JUN							PSMC5			PARP10	ATP8B4
			JUNB							PSMC6			PARP12	COX16
			JUND							PSME1			PARP14	COX17
			NR4A1							ATG3				COX4I1
			NR4A2							NCF1				COX5A
			NR4A3							PSME2				COX5B
			BATF							ATG5				COX6A1
			IRF4							CHMP2A				COX6B1
			SH2D2A							CHMP2B				COX6C
										GSK3B				COX7A2
										RPS19BP1				COX7B
										TPR				COX7C
										MDM4				COX8A
										ELOB				CYC1
										CDC26				MT.ATP6
										ELOC				MT.ATP8
										ST13				MT.CO1
										RPS6KA1				MT.CO2
										EEF1A1				MT.CO3
										RPS6KA3				MT.CYB
										CHMP4A				MT.ND1
										DNAJB1				MT.ND2
										CAMK2G				MT.ND3
										RPS27A				MT.ND4
										TXN2				MT.ND4L
										PRDX1				MT.ND5
										PRDX2				MT.ND6
										DNAJB6				NDUFA1
										FKBP4				NDUFA10
										PRDX3				NDUFA11
										MAP2K3				NDUFA12
										MTMR14				NDUFA13
										ATG12				NDUFA2
										PRDX5				NDUFA3
										RHEB				NDUFA4
										PRDX6				NDUFA5
										GSTP1				NDUFA6
										ATG14				NDUFAB1
										RELA				NDUFAF3
										GPX1				NDUFAF4
										VHL				NDUFAF8
										HSPA1A				NDUFB10
										UBE2D1				NDUFB11
										TERF2IP				NDUFB2
										HSPA1B				NDUFB3
										UBE2D2				NDUFB4
										TXN				NDUFB6
										UBE2D3				NDUFB7
										HSPH1				NDUFB8
										CYBA				NDUFB9
										CDK4				NDUFC1
										HSF1				NDUFC2
										CDK6				NDUFS2
										MAPKAPK3				NDUFS3
										CITED2				NDUFS5
										MAP1LC3B				NDUFS6
										PSMD12				NDUFS7
										HIF1A				NDUFS8
										HMGA1				NDUFV1
										PSMD13				NDUFV2
										MINK1				SDHA
										PSMD14				SDHB
										HSP90AB1				TCIRG1
										PTGES3				UQCRB
										CXCL8				UQCRC1
										HSBP1				UQCRC2
										NFKB1				UQCRFS1
										UVRAG				UQCRH
										CAT				UQCRQ
										PSMB1				SURF1
										CDKN2C				SURF4
										PSMB2
										CDKN2D
										FOS
										PSMB3
										CCS
										JUN
										GABARAPL1
										GABARAPL2
										PSMB6
										KDM6B
										PSMB8
										PSMD2
										TNIK
										PSMB9
										PSMD3
										RANBP2
										ATOX1
										SEM1
										PSMD6
										GABARAP
										PSMD7
										PSMF1
										CHMP3
										STAT3
										PSMD8
										TINF2
										PSMD9
										CHMP7
										CCAR2
										HSPA4
										YWHAE
										BAG1
										HSPA5
										HSPA6
										BAG3
										DYNLL1
										HSPA8
										RB1CC1
										BAG5
										ANAPC5
										DYNLL2
										VCP
										DNAJC2
										CABIN1
										CEBPB

## Sheet: Supplementary Table 4
Supplementary Table 4. Curated gene signatures used to characterize CD4 T cells
Naïve	Activation/Effector function	Exhaustion	TCR signaling	Cytotoxicity	Cytokine/Cytokine receptor	Chemokine/Chemokine receptor	Stress response	Adhesion	IFN response	Treg signature	Costimulatory molecules	Oxidative phosphorylation	Glycolysis	Lipid metabolism	Pro-apoptosis	Anti-apoptosis
IL7R	FAS	PDCD1	CALM1	GZMA	CSF1	CCR4	CDK4	ITGA6	STAT1	FOXP3	TNFRSF25	ATP1B1	SLC2A3	ABHD3	BAX	BIN1
CCR7	CD44	LAYN	CALM2	GZMB	CSF2	CCR5	CDK6	ITGA4	STAT3	IKZF2	TNFRSF1B	ATP1B3	SLC16A1	ACADVL	BAG3	BIN2
SELL	CD69	HAVCR2	CALM3	GZMH	ADAM19	CCR6	CDKN2A	ITGAE	MX1	IKZF4	TNFRSF4	ATP2B1	PFKFB3	ACOT9	CASP1	BIRC3
FOXP1	CD38	LAG3	CD4	GZMK	ADAM8	CCR7	CDKN2B	ITGAL	IRF1	IL2RA	TNFRSF9	ATP2B4	ALDOA	AHR	CASP4	BCL2
KLF2	NKG7	CTLA4	CAST	GZMM	ADAM12	CCR8	CDKN2C	ITGAM	ISG15	ENTPD1	TNFRSF18	ATP5A1	TPI1	ALOX5AP	CYCS	BCL2L1
KLF3	KLRB1	TIGIT	CD247	GNLY	CD70	CXCR3	CDKN2D	ITGB1	ISG20	CCR4	CD27	ATP5B	GAPDH	AP2M1	BCL2L11	MCL1
LEF1	KLRD1	TOX	CD3D	PRF1	IL12RB2	CXCR4	FOS	ITGB2	IFITM1	ICOS	CD28	ATP5C1	PGK1	AP2S1
TCF7	KLRG1	VSIR	CD3E	IFNG	IL17A	CXCR5	JUN	ITGB7	IFITM2	IL10RA	CD44	ATP5D	PGAM1	APOBEC3C
ACTN1	CX3CR1	BTLA	CD3G	TNF	IL17F	CXCR6	MAPK1	SELL	IFITM3	TGFB1	CD48	ATP5E	ENO1	APOBEC3G
BTG1	CD300A	ENTPD1	CSK	SERPINB9	IL10RA	CCL3	MAPK3	SELPLG	OAS1	TIGIT	ICOS	ATP5F1	PKM	APOBEC3H
BTG2	FGFBP2		DOK2	CTSA	IL1R1	CCL4	RPS27A	S1PR1	OAS2	CTLA4	CD2	ATP5F1A	LDHA	APOL6
TOB1	ID2		FYN	CTSB	IL1R2	CCL5	UBA52	ICAM2	OASL	LAG3	SLAMF1	ATP5F1B	LDHB	ARF1
	ID3		LCK	CTSC	IL21R	CCL20	UBB		SOCS1	HAVCR2	CD40LG	ATP5F1C	GYG1	ARF5
	PRDM1		NFATC1	CTSD	IL21	CXCL13	UBC		SOCS3	PDCD1	CD84	ATP5F1D	GPI	ARNTL
	RUNX3		NFATC2	CTSH	IL26	CXCL8	MIR4738		TRIM22			ATP5F1E	UGP2	B3GALT2
	TBX21		PLEK	CTSW	IL2RA	XCL1	BMI1		APOL6			ATP5G1	UBB	B4GALT1
	ZEB2		PTPN11	CST7	IL2RB		CCNA2		IFNAR2			ATP5G2	UBC	CAV1
	BATF		PTPN13	CAPN2	IL2RG		CDC27		IFNGR1			ATP5G3		CDIPT
	NR4A1		PTPN2	PLEK	IL32		CDK2		GBP1			ATP5H		CERK
	NR4A2		PTPN22		IL6R		CDKN1A		GBP2			ATP5I		CLTA
	HOPX		PTPN4		TGFB1		CDKN1B		GBP4			ATP5IF1		CPNE7
	FOS		PTPN6		TGFBR2		CEBPB		GBP5			ATP5J		ELOVL1
	FOSB		PTPN7		TGFBR3		MAPK14		BST2			ATP5J2		ELOVL5
	FOSL2		PTPRC				E2F1		IFI16			ATP5MG		DBI
	JUN		PTPRCAP				E2F2		IFI35			ATP5MC2		EPHX2
	JUNB		S100A10				E2F3		IFI44L			ATP5MC3		FABP5
	JUND		S100A11				PHC1		IFI6			ATP5MD		FURIN
	STAT1		S100A4				PHC2		PARP8			ATP5MF		GDE1
	STAT3		S100A6				EZH2		PARP9			ATP5MG		GK
	EOMES		ZAP70				IFNB1					ATP5MPL		GPX1
	AHR		DUSP1				IGFBP7					ATP5O		GPX4
			DUSP2				IL1A					ATP5PB		HDLBP
			DUSP4				IL6					ATP5PD		IDH2
			DUSP16				CXCL8					ATP5PF		IDI1
			LAT				MDM2					ATP6V0B		HPGD
			FOS				MDM4					ATP6V0C		INPP4B
			FOSB				MAP3K5					ATPIF1		INPP5D
			FOSL2				MOV10					COX16		INPP5F
			JUN				NFKB1					COX17		INSIG1
			JUNB				MAPK7					COX5A		KDSR
			JUND				MAPK8					COX6A1		LDLRAP1
			NR4A1				MAPK11					COX6C		LPCAT1
			NR4A2				MAPK9					COX8A		MFSD2A
			BATF				MAPK10					MT-ATP6		NCOA3
			IRF1				MAP2K3					MT-ATP8		NDUFAB1
			SH2D1A				MAP2K6					MT-CO1		NEU1
			SH2D2A				MAP2K7					MT-CO3		NPC2
			MAP2K3				RBBP4					MT-CYB		NUDT7
			MAP3K4				RBBP7					MT-ND1		P4HB
			MAP3K8				RELA					MT-ND2		PLA2G16
			MAP4K1				RING1					MT-ND3		PLIN2
			NFKB2				RNF2					MT-ND4		PPP1CA
			NFKBIA				RPS6KA1					MT-ND4L		PPP1CB
			NFKBIZ				RPS6KA2					MT.CO1		PPP1CC
			REL				RPS6KA3					MT.CO2		PTGES3
			RELB				MAP2K4					MT.CO3		SAR1B
							STAT3					MT.CYB		SARDH
							TFDP1					MT.ND1		SC5D
							TFDP2					MT.ND2		SGMS1
							TP53					MT.ND3		SH3KBP1
							TXN					MT.ND4		SREBF2
							UBE2D1					MT.ND5		STARD7
							UBE2E1					NDUFA13		TNFAIP8
							MAPKAPK3					NDUFA6
							CBX4					NDUFB2
							MAPKAPK5					NDUFC1
							CDC23					NDUFV2
							EED					UQCR10
							CDC16					UQCR11
							CCNA1					UQCR11.1
							MAPKAPK2					UQCRB
							MAP4K4					UQCRC2
							ANAPC10					UQCRHL
							EHMT2					SURF4
							UBE2C					CYCS
							SCMH1					ISCU
							TNIK					MTCH1
							TNRC6B
							KDM6B
							CBX6
							SUZ12
							ANAPC15
							AGO1
							TNRC6A
							ANAPC2
							ANAPC4
							MINK1
							FZR1
							ANAPC5
							ANAPC7
							ANAPC11
							CBX8
							TNRC6C
							ANAPC1
							EHMT1
							PHC3
							CBX2
							ANAPC16
							AGO3
							AGO4
							CDC26
							MIR3605
							MIR6755
							ATM
							CCNE1
							ERF
							ETS1
							ETS2
							HMGA1
							ID1
							LMNB1
							MRE11
							NBN
							RB1
							SP1
							TERF1
							TERF2
							HIRA
							HMGA2
							CCNE2
							RAD50
							KAT5
							CABIN1
							ASF1A
							POT1
							TINF2
							UBN1
							TERF2IP
							EP400
							ACD
							NUDT2
							AQP8
							ARNT
							ATOX1
							ATP7A
							ATR
							BAG1
							CA9
							CAMK2A
							CAMK2B
							CAMK2D
							CAMK2G
							CAT
							CREBBP
							CYBA
							CYBB
							EEF1A1
							EP300
							EPAS1
							EPO
							FKBP4
							MTOR
							GPX1
							GPX2
							GPX3
							GPX5
							GPX7
							GSK3B
							GSR
							GSTP1
							HIF1A
							HSBP1
							HSF1
							HSPA1A
							HSPA1B
							HSPA1L
							HSPA2
							HSPA4
							HSPA5
							HSPA6
							HSPA7
							HSPA8
							HSPA9
							HSP90AA1
							HSP90AB1
							DNAJB1
							NCF2
							NCF4
							NUP88
							NUP98
							P4HB
							PRDX1
							PIK3C3
							PRKAA1
							PRKAA2
							PRKAB1
							PRKAB2
							PRKAG1
							PSMA1
							PSMA2
							PSMA3
							PSMA4
							PSMA5
							PSMA6
							PSMA7
							PSMB1
							PSMB2
							PSMB3
							PSMB4
							PSMB5
							PSMB6
							PSMB7
							PSMB8
							PSMB9
							PSMB10
							PSMC1
							PSMC2
							PSMC3
							PSMC4
							PSMC5
							PSMC6
							PSMD1
							PSMD2
							PSMD3
							PSMD4
							PSMD5
							PSMD7
							PSMD8
							PSMD9
							PSMD10
							PSMD11
							PSMD12
							PSMD13
							PSME1
							PSME2
							RANBP2
							RHEB
							RPA1
							RPA2
							RPA3
							SOD1
							SOD2
							SOD3
							ST13
							HSPA13
							ELOC
							ELOB
							PRDX2
							TPR
							TSC1
							TSC2
							DNAJC7
							TXNRD1
							UBE2D2
							UBE2D3
							UVRAG
							VCP
							VEGFA
							VHL
							YWHAE
							SEM1
							NUP214
							AAAS
							ULK1
							CUL2
							RAE1
							LAMTOR3
							DYNLL1
							BECN1
							MTMR3
							LIMD1
							ATG12
							ATG5
							PSMF1
							BAG5
							BAG4
							BAG3
							BAG2
							PRDX6
							NUP155
							NUP93
							ATG13
							NUP58
							RB1CC1
							PSMD6
							POM121
							NUP153
							CCS
							RBX1
							HDAC6
							DNAJB6
							PSME3
							PSMD14
							RRAGB
							CITED2
							ATG7
							LAMTOR5
							TXNRD2
							RRAGA
							PTGES3
							NUP50
							HSPH1
							PRDX3
							WDR45
							GABARAP
							GABARAPL2
							HSPA4L
							ATG14
							NUP205
							ATG4B
							PSME4
							NUP210
							NUP160
							SIRT1
							NUP188
							NUP62
							GABARAPL1
							GABARAPL3
							PRDX5
							TXN2
							CHMP2B
							HIGD1A
							WIPI2
							DNAJC2
							CHMP2A
							LAMTOR2
							CHMP4A
							ERO1A
							PIK3R4
							NOX4
							HSPA14
							PRKAG2
							HIKESHI
							CHMP3
							NUP54
							PRKAG3
							CYCS
							EGLN1
							LAMTOR1
							ATG16L1
							WIPI1
							AMBRA1
							HIF1AN
							NDC1
							NUP133
							WDR45B
							NUP107
							RPTOR
							CCAR2
							RRAGD
							ATG101
							RRAGC
							MLST8
							HIF3A
							MTMR14
							ATG3
							NUP37
							ATG9A
							NOX5
							CHMP6
							NUP85
							MAP1LC3B
							SEH1L
							ATG10
							AKT1S1
							MAP1LC3A
							ATG4C
							AJUBA
							ATG4D
							RPS19BP1
							CHMP7
							CHMP4C
							EGLN2
							EGLN3
							ATG4A
							HSPA12B
							PSMB11
							WTIP
							CHMP4B
							NUP35
							DYNLL2
							PSMA8
							GPX6
							HSPA12A
							ATG9B
							NUP43
							LAMTOR4
							MAP1LC3C
							GPX8
							NCF1
							POM121C
							SOD2-OT1
							MIR1281
							MIR7703

## Sheet: Supplementary Table 5
Supplementary Table 5. Curated gene signatures used to characterize myeloid cells
Macrophage and monocyte							Dendritic cell
M1_Polarization	M2_polarization	Angiogenesis	Phagocytosis	Anti_inflammatory	Pro-inflammatory	Proliferation	Activation	Migration	Tolerance
IL23	IL4R	CCND2	MRC1	IL1RN	IL1B	MCM5	FSCN1	GAL3ST	STAB1
TNF	CCL4	CCNE1	CD163	IL10	TNF	PCNA	BIRC3	NUDT17	ANXA1
CXCL9	CCL13	CD44	MERTK	IL4	CCL2	TYMS	LAMP3	ITGB8	IDO1
CXCL10	CCL20	CXCR4	C1QB	IL11	CCL3	FEN1	CCL19	ADCY6	IL10
CXCL11	CCL17	E2F3		IL13	CCL5	MCM2	LAD1	ENO2	IL27
CD86	CCL18	EDN1		TGFB1	CCL7	MCM4	MARCKS	IL15RA	STAT3
IL1A	CCL22	EZH2		TNFRSF1A	CCL8	RRM1	TNFAIP2	SOCS2	ENTPD1
IL1B	CCL24	FGF18		TNFRSF1B	CCL13	UNG	CCR7	IL15	SOCS2
IL6	LYVE1	FGFR1		IL1R2	CCL17	GINS2	CCL22	STAP2	CCR7
CCL5	VEGFA	FYN		IL18BP	CCL22	MCM6	MARCKSL1	PHF24	CD274
IRF5	VEGFB	HEY1				CDCA7	EBI3	ANKRD33B	FTL
IRF1	VEGFC	ITGAV				DTL	TNFRSF11B	INSM1	IRF1
CD40	VEGFD	JAG1				PRIM1	NUB1	ANXA3	IRF2
IDO1	EGF	JAG2				UHRF1	INSM1	ARHGAP28
KYNU	CTSA	MMP9				MLF1IP	RAB9A	RNF115
CCR7	CTSB	NOTCH1				HELLS	LY75	ADORA2A
	CTSC	PDGFA				RFC2	SIAH2	EXTL1
	CTSD	PTK2				RPA2	POGLUT1	SPSB
	TGFB1	SPP1				NASP	KDM2B	SLC22A23
	TGFB2	STC1				RAD51AP1	MGLL	RABGAP1
	TGFB3	TNFAIP6				GMNN	TXN	GYG1
	MMP14	TYMP				WDR76	MLLT6	DAP
	MMP19	VAV2				SLBP	KIF2A	OGFR
	MMP9	VCAN				CCNE2	GRSF1	GYG2
	CLEC7A	VEGFA				UBR7	FAM49A	CCSER2
	WNT7B					POLD3	PLEKHG1	TMEM123
	FASL					MSH2	SOCS2	NET1
	TNFSF12					ATAD2	RFTN1	GPR52
	TNFSF8					RAD51	AC009812.4	SLCO5A1
	CD276					RRM2	BMP2K	FAH
	VTCN1					CDC45	NAV1	CLU
	MSR1					CDC6	IL7R	PCGF5
	FN1					EXO1	ID2	SAMSN1
	IRF4					TIPIN	CCL17	CDKN2B
						DSCC1	PPP1R9B	BMP2K
						BLM	NRP2	ZC2HC1A
						CASP8AP2	TUBB6	SERINC5
						USP1	ARNTL2	HIVEP1
						CLSPN	UVRAG	CNR1
						POLA1	TXNDC11	CNR2
						CHAF1B	MREG
						BRIP1	BTG1
						E2F8	NDE1
						HMGB2	SPG11
						CDK1	IL32
						NUSAP1	ERICH1
						UBE2C	TBC1D4
						BIRC5	NFKB1
						TPX2	GCSAM
						TOP2A	BZW1
						NDC80
						CKS2
						NUF2
						CKS1B
						MKI67
						TMPO
						CENPF
						TACC3
						FAM64A
						SMC4
						CCNB2
						CKAP2L
						CKAP2
						AURKB
						BUB1
						KIF11
						ANP32E
						TUBB4B
						GTSE1
						KIF20B
						HJURP
						CDCA3
						HN1
						CDC20
						TTK
						CDC25C
						KIF2C
						RANGAP1
						NCAPD2
						DLGAP5
						CDCA2
						CDCA8
						ECT2
						KIF23
						HMMR
						AURKA
						PSRC1
						ANLN
						LBR
						CKAP5
						CENPE
						CTCF
						NEK2
						G2E3
						GAS2L3
						CBX5
						CENPA

## Sheet: Supplementary Table 6
Supplementary Table 6. Clinicopathologic characteristics of patients with Fibrosis+ LM versus Fibrosis- LM for mIHC/IF
Variables	All patients, n = 50	Fibrosis+ LM	Fibrosis- LM
		n = 25	n = 25
Age, mean (SD)	54.9 (8.6)	53.4 (8.7)	56.7 (8.7)
Male, n (%)	28 (56.0)	13 (52.0)	15 (60.0)
Comorbidity, n (%)	15 (30.0)	8 (32.0)	7 (28.0)
ASA score 3-4, n (%)	4 (8.0)	2 (8.0)	2 (8.0)
Pre-operative CEA ≥ 10ng/ml, n (%)	21 (42.0)	12 (48.0)	9 (36.0)
Primary site in colon, n (%)	27 (54.0)	15 (60.0)	12 (48.0)
Right hemicolon, n (%)	27 (54.0)	12 (48.0)	15 (60.0)
Bilobar liver distribution, n (%)	31 (62.0)	16 (64.0)	15 (60.0)
Multiple liver metastases, n (%)	25 (50.0)	12 (48.0)	13 (52.0)
Diameter of liver metastases ≥ 5 cm, n (%)	6 (12.0)	2 (8.0)	4 (16.0)
Poor differentiation, n (%)	15 (30.0)	7 (28.0)	8 (36.0)
T3-T4 stage, n (%)	36 (72.0)	19 (76.0)	17 (68.0)
N1-N2 stage, n (%)	44 (88.0)	23 (92.0)	21 (84.0)
Major liver resection, n (%)	30 (60.0)	15 (60.0)	15 (60.0)
Extra-hepatic metastases, n (%)	5 (10.0)	2 (8.0)	3 (12.0)
		2/

## Sheet: Supplementary Table 7
Supplementary Table 7. Summary of spatial transcriptomics data included in this study.
GEO	ID	Sample name in this study	Age	Gender	Tissue
GSE225857	L1	L1	60	Male	Liver Metastasis
	L2	L2	69	Male	Liver Metastasis
GSE217414	19G081	19G29	71	Female	Liver Metastasis
	19G0619	19G61	84	Female	Liver Metastasis
	19G0635	19G63	69	Male	Liver Metastasis
	19G02977	19G81	64	Female	Liver Metastasis

## Sheet: Supplementary Table 8
Supplementary Table 8. Summary of maker genes for CD4+ T clustering
p_val	avg_log2FC	pct.1	pct.2	p_val_adj	cluster	gene	pct.diff
0	2.34998	0.668	0.196	0	CTLA4_CD4_Treg	TNFRSF4	0.472
0	2.29031	0.728	0.198	0	CTLA4_CD4_Treg	TNFRSF18	0.53
0	2.17818	0.802	0.129	0	CTLA4_CD4_Treg	TIGIT	0.673
0	2.17191	0.591	0.074	0	CTLA4_CD4_Treg	IL2RA	0.517
0	1.93389	0.855	0.331	0	CTLA4_CD4_Treg	BATF	0.524
0	1.88247	0.568	0.056	0	CTLA4_CD4_Treg	TNFRSF9	0.512
0	1.8314	0.793	0.258	0	CTLA4_CD4_Treg	CARD16	0.535
0	1.80215	0.777	0.302	0	CTLA4_CD4_Treg	CTSC	0.475
0	1.75091	0.702	0.143	0	CTLA4_CD4_Treg	CTLA4	0.559
0	1.72752	0.502	0.022	0	CTLA4_CD4_Treg	LAYN	0.48
0	1.70611	0.471	0.046	0	CTLA4_CD4_Treg	LAIR2	0.425
0	1.65035	0.515	0.075	0	CTLA4_CD4_Treg	LINC01943	0.44
0	1.61915	0.505	0.023	0	CTLA4_CD4_Treg	FOXP3	0.482
0	1.61071	0.267	0.015	0	CTLA4_CD4_Treg	SOX4	0.252
0	1.55034	0.778	0.319	0	CTLA4_CD4_Treg	PMAIP1	0.459
0	1.512	0.666	0.274	0	CTLA4_CD4_Treg	GADD45A	0.392
0	1.51117	0.41	0.036	0	CTLA4_CD4_Treg	RTKN2	0.374
0	1.4067	0.789	0.306	0	CTLA4_CD4_Treg	DUSP4	0.483
0	1.39337	0.979	0.828	0	CTLA4_CD4_Treg	IL32	0.151
0	1.38624	0.587	0.124	0	CTLA4_CD4_Treg	TBC1D4	0.463
0	1.34867	0.627	0.175	0	CTLA4_CD4_Treg	CD27	0.452
0	1.3122	0.556	0.107	0	CTLA4_CD4_Treg	STAM	0.449
0	1.26989	0.659	0.374	0	CTLA4_CD4_Treg	LGALS1	0.285
0	1.25749	0.619	0.225	0	CTLA4_CD4_Treg	GLRX	0.394
0	1.24277	0.711	0.374	0	CTLA4_CD4_Treg	CD7	0.337
0	1.22876	0.352	0.096	0	CTLA4_CD4_Treg	HPGD	0.256
0	1.21725	0.32	0.058	0	CTLA4_CD4_Treg	MAGEH1	0.262
0	1.1911	0.347	0.048	0	CTLA4_CD4_Treg	ACP5	0.299
0	1.17683	0.566	0.18	0	CTLA4_CD4_Treg	DNPH1	0.386
0	1.17045	0.272	0.009	0	CTLA4_CD4_Treg	IL1R2	0.263
0	1.15382	0.419	0.052	0	CTLA4_CD4_Treg	IKZF2	0.367
0	1.13758	0.923	0.688	0	CTLA4_CD4_Treg	SAT1	0.235
0	1.13102	0.858	0.496	0	CTLA4_CD4_Treg	ARID5B	0.362
0	1.10266	0.72	0.367	0	CTLA4_CD4_Treg	UGP2	0.353
0	1.08164	0.677	0.319	0	CTLA4_CD4_Treg	BTG3	0.358
0	1.06136	0.642	0.272	0	CTLA4_CD4_Treg	NAMPT	0.37
0	1.03847	0.403	0.141	0	CTLA4_CD4_Treg	HLA-DRA	0.262
0	1.03688	0.548	0.265	0	CTLA4_CD4_Treg	PKM	0.283
0	1.02496	0.433	0.105	0	CTLA4_CD4_Treg	HTATIP2	0.328
0	1.00842	0.631	0.307	0	CTLA4_CD4_Treg	CORO1B	0.324
0	1.00571	0.772	0.447	0	CTLA4_CD4_Treg	PARK7	0.325
0	1.00456	0.313	0.05	0	CTLA4_CD4_Treg	ICA1	0.263
0	0.994312	0.598	0.271	0	CTLA4_CD4_Treg	HLA-DRB1	0.327
0	0.979666	0.625	0.272	0	CTLA4_CD4_Treg	PHLDA1	0.353
0	0.962038	0.59	0.246	0	CTLA4_CD4_Treg	GBP2	0.344
0	0.961273	0.654	0.336	0	CTLA4_CD4_Treg	TNFRSF1B	0.318
0	0.95678	0.539	0.256	0	CTLA4_CD4_Treg	TYMP	0.283
0	0.953749	0.945	0.788	0	CTLA4_CD4_Treg	GAPDH	0.157
0	0.951686	0.711	0.442	0	CTLA4_CD4_Treg	ENO1	0.269
0	0.919465	0.396	0.12	0	CTLA4_CD4_Treg	APLP2	0.276
0	0.914082	0.957	0.825	0	CTLA4_CD4_Treg	S100A4	0.132
0	0.906636	0.408	0.106	0	CTLA4_CD4_Treg	BACH1	0.302
0	0.896147	0.644	0.307	0	CTLA4_CD4_Treg	ICOS	0.337
0	0.89137	0.476	0.184	0	CTLA4_CD4_Treg	SLAMF1	0.292
0	0.880575	0.791	0.51	0	CTLA4_CD4_Treg	CD74	0.281
0	0.861425	0.333	0.075	0	CTLA4_CD4_Treg	CCNG2	0.258
0	0.860277	0.32	0.058	0	CTLA4_CD4_Treg	GK	0.262
0	0.848484	0.443	0.162	0	CTLA4_CD4_Treg	SEC14L1	0.281
0	0.846261	0.998	0.965	0	CTLA4_CD4_Treg	HLA-A	0.033
0	0.833607	0.412	0.179	0	CTLA4_CD4_Treg	IFI6	0.233
0	0.829476	0.631	0.307	0	CTLA4_CD4_Treg	CALM3	0.324
0	0.808173	0.579	0.26	0	CTLA4_CD4_Treg	PPM1G	0.319
0	0.805296	0.635	0.316	0	CTLA4_CD4_Treg	HLA-DPA1	0.319
0	0.800146	0.435	0.2	0	CTLA4_CD4_Treg	RAB9A	0.235
0	0.797794	0.335	0.069	0	CTLA4_CD4_Treg	MIR4435-2HG	0.266
0	0.795841	0.549	0.27	0	CTLA4_CD4_Treg	UCP2	0.279
0	0.787872	0.26	0.05	0	CTLA4_CD4_Treg	HLA-DQA2	0.21
0	0.784124	0.34	0.075	0	CTLA4_CD4_Treg	MAST4	0.265
0	0.780723	0.304	0.083	0	CTLA4_CD4_Treg	HLA-DQA1	0.221
0	0.78014	0.891	0.674	0	CTLA4_CD4_Treg	TRAC	0.217
0	0.772233	0.678	0.38	0	CTLA4_CD4_Treg	RPS27L	0.298
0	0.76387	0.502	0.218	0	CTLA4_CD4_Treg	PHACTR2	0.284
0	0.759251	0.626	0.326	0	CTLA4_CD4_Treg	RAC1	0.3
0	0.757174	0.454	0.17	0	CTLA4_CD4_Treg	PTTG1	0.284
0	0.75119	0.516	0.232	0	CTLA4_CD4_Treg	AKIRIN2	0.284
0	0.748172	0.323	0.098	0	CTLA4_CD4_Treg	SYNGR2	0.225
0	0.736548	0.774	0.521	0	CTLA4_CD4_Treg	ARPC1B	0.253
0	0.726354	0.594	0.28	0	CTLA4_CD4_Treg	ZBTB38	0.314
0	0.722825	0.375	0.127	0	CTLA4_CD4_Treg	PELI1	0.248
0	0.717228	0.457	0.179	0	CTLA4_CD4_Treg	DUSP16	0.278
0	0.714325	0.862	0.638	0	CTLA4_CD4_Treg	SUMO2	0.224
0	0.712743	0.956	0.804	0	CTLA4_CD4_Treg	OAZ1	0.152
0	0.704059	0.875	0.612	0	CTLA4_CD4_Treg	RGS1	0.263
0	0.703811	0.583	0.325	0	CTLA4_CD4_Treg	SCAND1	0.258
0	0.694621	0.507	0.246	0	CTLA4_CD4_Treg	COX17	0.261
0	0.693299	0.883	0.671	0	CTLA4_CD4_Treg	SOD1	0.212
0	0.692902	0.709	0.434	0	CTLA4_CD4_Treg	CDV3	0.275
0	0.687925	0.626	0.346	0	CTLA4_CD4_Treg	RAB11FIP1	0.28
0	0.685005	0.56	0.267	0	CTLA4_CD4_Treg	GBP5	0.293
0	0.684255	0.427	0.175	0	CTLA4_CD4_Treg	IL2RB	0.252
0	0.683191	0.372	0.125	0	CTLA4_CD4_Treg	GLCCI1	0.247
0	0.679675	0.523	0.251	0	CTLA4_CD4_Treg	ZNF292	0.272
0	0.6791	0.254	0.069	0	CTLA4_CD4_Treg	THADA	0.185
0	0.667181	0.668	0.386	0	CTLA4_CD4_Treg	PRDM1	0.282
0	0.656489	0.434	0.179	0	CTLA4_CD4_Treg	PHTF2	0.255
0	0.653947	0.731	0.456	0	CTLA4_CD4_Treg	COX8A	0.275
0	0.652091	0.282	0.067	0	CTLA4_CD4_Treg	CD79B	0.215
0	0.650721	0.3	0.083	0	CTLA4_CD4_Treg	SPATS2L	0.217
0	0.650217	0.782	0.544	0	CTLA4_CD4_Treg	CACYBP	0.238
0	0.647792	0.383	0.144	0	CTLA4_CD4_Treg	RHBDD2	0.239
0	0.647789	0.54	0.282	0	CTLA4_CD4_Treg	COX5A	0.258
0	0.63944	0.374	0.155	0	CTLA4_CD4_Treg	IGFLR1	0.219
0	0.637682	0.529	0.28	0	CTLA4_CD4_Treg	EFHD2	0.249
0	0.633288	0.617	0.347	0	CTLA4_CD4_Treg	USP15	0.27
0	0.63117	0.626	0.357	0	CTLA4_CD4_Treg	HLA-DPB1	0.269
0	0.630506	0.326	0.111	0	CTLA4_CD4_Treg	ATOX1	0.215
0	0.628513	0.392	0.165	0	CTLA4_CD4_Treg	LAPTM4A	0.227
0	0.627134	0.273	0.072	0	CTLA4_CD4_Treg	ACSL4	0.201
0	0.625728	0.944	0.819	0	CTLA4_CD4_Treg	MYL6	0.125
0	0.625188	0.47	0.218	0	CTLA4_CD4_Treg	GTF3C6	0.252
0	0.604754	0.309	0.1	0	CTLA4_CD4_Treg	CTSZ	0.209
0	0.597701	0.553	0.297	0	CTLA4_CD4_Treg	NOP10	0.256
0	0.58877	0.454	0.214	0	CTLA4_CD4_Treg	MRPS6	0.24
0	0.588706	0.927	0.799	0	CTLA4_CD4_Treg	PFN1	0.128
0	0.586051	0.649	0.389	0	CTLA4_CD4_Treg	PSMB8	0.26
0	0.582106	0.386	0.156	0	CTLA4_CD4_Treg	SNX9	0.23
0	0.580425	0.399	0.17	0	CTLA4_CD4_Treg	RHOC	0.229
0	0.569361	0.39	0.154	0	CTLA4_CD4_Treg	CASP1	0.236
0	0.568623	0.281	0.085	0	CTLA4_CD4_Treg	CREB3L2	0.196
0	0.568037	0.276	0.082	0	CTLA4_CD4_Treg	HLA-DMA	0.194
0	0.567971	0.315	0.12	0	CTLA4_CD4_Treg	ZNRF1	0.195
0	0.565769	0.365	0.151	0	CTLA4_CD4_Treg	ZC3H7A	0.214
0	0.539943	0.269	0.086	0	CTLA4_CD4_Treg	SIRPG	0.183
0	0.524614	0.995	0.968	0	CTLA4_CD4_Treg	HLA-B	0.027
0	0.523691	0.284	0.089	0	CTLA4_CD4_Treg	ZNRF2	0.195
0	0.516193	0.356	0.132	0	CTLA4_CD4_Treg	LYST	0.224
0	0.503426	0.257	0.082	0	CTLA4_CD4_Treg	NCF4	0.175
0	0.488366	1	0.994	0	CTLA4_CD4_Treg	B2M	0.006
0	0.471677	0.266	0.091	0	CTLA4_CD4_Treg	TRAF3	0.175
7.11329e-308	0.592249	0.797	0.577	1.90494e-303	CTLA4_CD4_Treg	IL2RG	0.22
9.26833e-308	0.554532	0.305	0.114	2.48206e-303	CTLA4_CD4_Treg	ANKRD10	0.191
1.46579e-307	0.878697	0.888	0.719	3.92538e-303	CTLA4_CD4_Treg	LTB	0.169
2.72266e-307	0.522421	0.287	0.104	7.29128e-303	CTLA4_CD4_Treg	MAP1LC3A	0.183
9.90851e-307	0.620045	0.27	0.095	2.6535e-302	CTLA4_CD4_Treg	HERC5	0.175
3.04197e-306	0.568183	0.323	0.127	8.14641e-302	CTLA4_CD4_Treg	CD59	0.196
4.28675e-306	0.587126	0.412	0.188	1.14799e-301	CTLA4_CD4_Treg	FAS	0.224
4.2919e-306	0.599919	0.669	0.415	1.14937e-301	CTLA4_CD4_Treg	CFLAR	0.254
6.01195e-304	0.51173	0.293	0.108	1.61e-299	CTLA4_CD4_Treg	USP12	0.185
1.16789e-303	0.607012	0.831	0.632	3.1276e-299	CTLA4_CD4_Treg	STK17B	0.199
1.35001e-303	0.569777	0.443	0.21	3.61532e-299	CTLA4_CD4_Treg	FKBP1A	0.233
1.7205e-300	0.560541	0.452	0.219	4.60751e-296	CTLA4_CD4_Treg	RNF145	0.233
1.00626e-299	0.593541	0.435	0.205	2.69476e-295	CTLA4_CD4_Treg	EPSTI1	0.23
2.99121e-299	0.60188	0.403	0.186	8.01046e-295	CTLA4_CD4_Treg	RYBP	0.217
1.09755e-293	0.577512	0.348	0.147	2.93924e-289	CTLA4_CD4_Treg	CNIH1	0.201
1.55788e-289	0.491487	0.337	0.138	4.17201e-285	CTLA4_CD4_Treg	NCOA3	0.199
5.33237e-289	0.630098	0.325	0.133	1.42801e-284	CTLA4_CD4_Treg	DYNC1I2	0.192
7.28407e-289	0.568629	0.723	0.481	1.95067e-284	CTLA4_CD4_Treg	COX5B	0.242
1.19474e-288	0.447109	0.255	0.088	3.19951e-284	CTLA4_CD4_Treg	RFTN1	0.167
1.19877e-284	0.540736	0.395	0.175	3.2103e-280	CTLA4_CD4_Treg	CXCR6	0.22
1.06335e-283	0.552675	0.621	0.368	2.84765e-279	CTLA4_CD4_Treg	SKAP1	0.253
1.91164e-283	0.529025	0.972	0.898	5.11937e-279	CTLA4_CD4_Treg	ACTB	0.074
4.34228e-283	0.569319	0.725	0.483	1.16286e-278	CTLA4_CD4_Treg	LINC01578	0.242
2.08626e-281	0.481842	0.327	0.132	5.58699e-277	CTLA4_CD4_Treg	SELL	0.195
8.90019e-281	0.536669	0.77	0.54	2.38347e-276	CTLA4_CD4_Treg	NDUFA13	0.23
2.35086e-279	0.483207	0.593	0.331	6.29561e-275	CTLA4_CD4_Treg	CYTOR	0.262
4.74404e-276	0.570775	0.743	0.509	1.27045e-271	CTLA4_CD4_Treg	UBE2B	0.234
1.91289e-274	0.566364	0.665	0.416	5.12271e-270	CTLA4_CD4_Treg	NDUFV2	0.249
1.57467e-272	0.531161	0.565	0.316	4.21696e-268	CTLA4_CD4_Treg	NIBAN1	0.249
1.31622e-269	0.470302	0.276	0.104	3.52483e-265	CTLA4_CD4_Treg	GRSF1	0.172
1.08616e-266	0.470157	0.323	0.134	2.90874e-262	CTLA4_CD4_Treg	SFT2D1	0.189
3.8453e-266	0.416157	0.295	0.115	1.02977e-261	CTLA4_CD4_Treg	NT5C	0.18
6.39938e-265	0.480939	0.366	0.162	1.71376e-260	CTLA4_CD4_Treg	KDM5B	0.204
1.81166e-263	0.554409	0.454	0.231	4.85163e-259	CTLA4_CD4_Treg	GSTO1	0.223
2.79896e-261	0.522193	0.821	0.62	7.4956e-257	CTLA4_CD4_Treg	ARL6IP5	0.201
3.58558e-261	0.596316	0.629	0.389	9.60219e-257	CTLA4_CD4_Treg	RBPJ	0.24
5.45967e-261	0.440936	0.949	0.841	1.4621e-256	CTLA4_CD4_Treg	H3F3A	0.108
2.25363e-258	0.513455	0.715	0.472	6.03522e-254	CTLA4_CD4_Treg	ELOB	0.243
4.97615e-256	0.461995	0.902	0.749	1.33261e-251	CTLA4_CD4_Treg	SRP14	0.153
1.81793e-253	0.520798	0.338	0.149	4.86841e-249	CTLA4_CD4_Treg	CISD2	0.189
2.33045e-253	0.612053	0.587	0.358	6.24096e-249	CTLA4_CD4_Treg	CCND2	0.229
2.99802e-253	0.498124	0.51	0.281	8.0287e-249	CTLA4_CD4_Treg	PRDM2	0.229
1.39156e-250	0.522838	0.822	0.624	3.7266e-246	CTLA4_CD4_Treg	CLIC1	0.198
1.63537e-250	0.501538	0.702	0.463	4.37952e-246	CTLA4_CD4_Treg	NSD3	0.239
8.3689e-249	0.491413	0.396	0.191	2.24119e-244	CTLA4_CD4_Treg	C4orf48	0.205
1.34691e-248	0.501285	0.559	0.319	3.60702e-244	CTLA4_CD4_Treg	WDR83OS	0.24
1.98383e-248	0.500199	0.436	0.222	5.31269e-244	CTLA4_CD4_Treg	CD4	0.214
2.63699e-248	0.532601	0.434	0.221	7.06185e-244	CTLA4_CD4_Treg	SERPINB9	0.213
3.83447e-248	0.644879	0.645	0.424	1.02687e-243	CTLA4_CD4_Treg	ZFAND5	0.221
7.35978e-248	0.524689	0.478	0.257	1.97095e-243	CTLA4_CD4_Treg	SEC11C	0.221
3.73905e-247	0.51382	0.531	0.301	1.00132e-242	CTLA4_CD4_Treg	NOP58	0.23
1.31769e-246	0.548194	0.752	0.52	3.52878e-242	CTLA4_CD4_Treg	SAMSN1	0.232
1.2479e-245	0.539346	0.523	0.293	3.34186e-241	CTLA4_CD4_Treg	BST2	0.23
3.74982e-245	0.528389	0.539	0.308	1.0042e-240	CTLA4_CD4_Treg	PSMB3	0.231
2.32314e-244	0.429025	0.282	0.113	6.22137e-240	CTLA4_CD4_Treg	EED	0.169
7.03959e-242	0.464271	0.811	0.606	1.8852e-237	CTLA4_CD4_Treg	JAK1	0.205
2.50002e-241	0.487057	0.872	0.711	6.69506e-237	CTLA4_CD4_Treg	CYTIP	0.161
1.05311e-239	0.463377	0.35	0.161	2.82024e-235	CTLA4_CD4_Treg	CASK	0.189
1.85682e-239	0.508097	0.665	0.429	4.97257e-235	CTLA4_CD4_Treg	PAK2	0.236
2.23745e-239	0.498067	0.36	0.169	5.99189e-235	CTLA4_CD4_Treg	TNIP2	0.191
5.6106e-238	0.479847	0.463	0.244	1.50252e-233	CTLA4_CD4_Treg	CHMP2A	0.219
7.98634e-237	0.436194	0.265	0.105	2.13874e-232	CTLA4_CD4_Treg	SLC16A1	0.16
4.29387e-236	0.499972	0.372	0.177	1.1499e-231	CTLA4_CD4_Treg	PIM2	0.195
6.78644e-236	0.47711	0.463	0.247	1.81741e-231	CTLA4_CD4_Treg	ARPP19	0.216
2.38879e-234	0.483521	0.464	0.247	6.39717e-230	CTLA4_CD4_Treg	LMAN1	0.217
2.25711e-233	0.466903	0.422	0.213	6.04454e-229	CTLA4_CD4_Treg	IFI27L2	0.209
3.63786e-233	0.482404	0.265	0.106	9.74219e-229	CTLA4_CD4_Treg	TRIM59	0.159
6.22238e-233	0.471165	0.297	0.126	1.66635e-228	CTLA4_CD4_Treg	SMS	0.171
1.2041e-232	0.413907	0.944	0.84	3.22457e-228	CTLA4_CD4_Treg	ATP5F1E	0.104
5.42284e-230	0.646833	0.292	0.125	1.45224e-225	CTLA4_CD4_Treg	ID3	0.167
2.05885e-229	0.435439	0.338	0.154	5.51359e-225	CTLA4_CD4_Treg	NDUFA7	0.184
2.94486e-229	0.504314	0.541	0.315	7.88634e-225	CTLA4_CD4_Treg	PSMA2	0.226
3.16752e-229	0.579735	0.654	0.435	8.48261e-225	CTLA4_CD4_Treg	CLEC2D	0.219
6.43232e-229	0.493278	0.67	0.442	1.72258e-224	CTLA4_CD4_Treg	ATP5IF1	0.228
6.90175e-229	0.438394	0.3	0.128	1.84829e-224	CTLA4_CD4_Treg	DUSP10	0.172
1.6649e-228	0.502196	0.739	0.527	4.45859e-224	CTLA4_CD4_Treg	HERPUD1	0.212
1.07364e-227	0.441902	0.344	0.159	2.8752e-223	CTLA4_CD4_Treg	NDUFC1	0.185
2.4138e-226	0.469803	0.395	0.198	6.46415e-222	CTLA4_CD4_Treg	VAMP5	0.197
3.94583e-226	0.471473	0.522	0.296	1.05669e-221	CTLA4_CD4_Treg	NDUFC2	0.226
5.99987e-226	0.489535	0.858	0.635	1.60676e-221	CTLA4_CD4_Treg	CREM	0.223
1.82505e-225	0.466677	0.703	0.472	4.88748e-221	CTLA4_CD4_Treg	IQGAP1	0.231
6.94271e-225	0.486756	0.316	0.142	1.85926e-220	CTLA4_CD4_Treg	REXO2	0.174
1.50237e-224	0.451532	0.369	0.179	4.02334e-220	CTLA4_CD4_Treg	SNX5	0.19
3.49827e-224	0.422138	0.966	0.884	9.36836e-220	CTLA4_CD4_Treg	FTL	0.082
4.53858e-224	0.500851	0.623	0.4	1.21543e-219	CTLA4_CD4_Treg	SQSTM1	0.223
1.76135e-223	0.524161	0.491	0.281	4.71689e-219	CTLA4_CD4_Treg	PRDX5	0.21
7.31569e-223	0.554452	0.434	0.232	1.95914e-218	CTLA4_CD4_Treg	PGAM1	0.202
1.64846e-222	0.359302	0.99	0.949	4.41458e-218	CTLA4_CD4_Treg	HLA-C	0.041
1.8387e-222	0.405271	0.258	0.103	4.92405e-218	CTLA4_CD4_Treg	LIMA1	0.155
1.02754e-220	0.44256	0.401	0.202	2.75176e-216	CTLA4_CD4_Treg	SDF4	0.199
2.84465e-220	0.534272	0.66	0.441	7.61798e-216	CTLA4_CD4_Treg	TPI1	0.219
5.6808e-219	0.554697	0.425	0.225	1.52132e-214	CTLA4_CD4_Treg	GATA3	0.2
9.19865e-219	0.406486	0.327	0.148	2.4634e-214	CTLA4_CD4_Treg	CD58	0.179
1.10349e-218	0.445101	0.3	0.132	2.95515e-214	CTLA4_CD4_Treg	DDHD1	0.168
3.84383e-218	0.487046	0.617	0.389	1.02938e-213	CTLA4_CD4_Treg	NDUFB8	0.228
1.54896e-217	0.459004	0.472	0.257	4.14812e-213	CTLA4_CD4_Treg	LIMS1	0.215
4.17059e-217	0.442673	0.861	0.676	1.11688e-212	CTLA4_CD4_Treg	YWHAB	0.185
5.20435e-217	0.493185	0.681	0.46	1.39373e-212	CTLA4_CD4_Treg	PRDX1	0.221
1.83356e-216	0.354665	0.982	0.918	4.91028e-212	CTLA4_CD4_Treg	UBC	0.064
7.56412e-216	0.409325	0.278	0.117	2.02567e-211	CTLA4_CD4_Treg	TSPAN5	0.161
9.55438e-216	0.507341	0.66	0.439	2.55866e-211	CTLA4_CD4_Treg	TXN	0.221
3.06471e-214	0.530736	0.583	0.366	8.20729e-210	CTLA4_CD4_Treg	PRDX2	0.217
4.28991e-214	0.396505	0.264	0.109	1.14884e-209	CTLA4_CD4_Treg	TULP4	0.155
5.65114e-214	0.52882	0.483	0.276	1.51338e-209	CTLA4_CD4_Treg	PFDN2	0.207
5.862e-214	0.362345	0.272	0.113	1.56984e-209	CTLA4_CD4_Treg	GNPTAB	0.159
1.30784e-211	0.418715	0.859	0.676	3.5024e-207	CTLA4_CD4_Treg	SUB1	0.183
2.57248e-211	0.436787	0.482	0.269	6.88911e-207	CTLA4_CD4_Treg	PSMB6	0.213
2.68012e-211	0.519491	0.627	0.409	7.17736e-207	CTLA4_CD4_Treg	C9orf16	0.218
6.62968e-211	0.492327	0.318	0.148	1.77543e-206	CTLA4_CD4_Treg	UGCG	0.17
7.17085e-211	0.439162	0.359	0.174	1.92035e-206	CTLA4_CD4_Treg	NEDD9	0.185
7.23825e-211	0.394914	0.257	0.106	1.9384e-206	CTLA4_CD4_Treg	IFNAR2	0.151
2.65645e-210	0.447214	0.433	0.231	7.11396e-206	CTLA4_CD4_Treg	MRPL33	0.202
2.87173e-210	0.476609	0.602	0.382	7.69048e-206	CTLA4_CD4_Treg	PSMB1	0.22
2.15304e-209	0.448681	0.867	0.709	5.76584e-205	CTLA4_CD4_Treg	UQCRB	0.158
2.832e-209	0.470208	0.776	0.58	7.58409e-205	CTLA4_CD4_Treg	NDUFA4	0.196
4.12918e-209	0.483704	0.61	0.389	1.1058e-204	CTLA4_CD4_Treg	RAP1A	0.221
1.21827e-208	0.427256	0.358	0.176	3.26253e-204	CTLA4_CD4_Treg	OTULIN	0.182
4.9031e-208	0.450884	0.337	0.159	1.31305e-203	CTLA4_CD4_Treg	SMC4	0.178
7.06463e-203	0.45888	0.469	0.266	1.89191e-198	CTLA4_CD4_Treg	CD28	0.203
7.24891e-203	0.563857	0.531	0.322	1.94126e-198	CTLA4_CD4_Treg	LGALS3	0.209
1.26548e-202	0.393012	0.383	0.193	3.38895e-198	CTLA4_CD4_Treg	COMMD7	0.19
1.63317e-200	0.493878	0.439	0.241	4.37363e-196	CTLA4_CD4_Treg	PHPT1	0.198
3.49672e-200	0.377058	0.259	0.109	9.36422e-196	CTLA4_CD4_Treg	LEPROT	0.15
2.13377e-199	0.434083	0.551	0.331	5.71425e-195	CTLA4_CD4_Treg	CD247	0.22
2.47621e-199	0.463728	0.49	0.283	6.6313e-195	CTLA4_CD4_Treg	DYNLRB1	0.207
7.50648e-199	0.561587	0.465	0.272	2.01024e-194	CTLA4_CD4_Treg	EIF3J	0.193
8.25685e-198	0.458478	0.676	0.459	2.21119e-193	CTLA4_CD4_Treg	GABARAP	0.217
4.03172e-197	0.469644	0.572	0.358	1.07969e-192	CTLA4_CD4_Treg	ITGA4	0.214
1.17818e-196	0.423307	0.398	0.208	3.15517e-192	CTLA4_CD4_Treg	FOXO1	0.19
1.67541e-195	0.43806	0.536	0.32	4.48674e-191	CTLA4_CD4_Treg	SH3BGRL	0.216
4.03393e-195	0.44967	0.535	0.324	1.08029e-190	CTLA4_CD4_Treg	ICAM3	0.211
6.29148e-195	0.474964	0.471	0.27	1.68486e-190	CTLA4_CD4_Treg	C17orf49	0.201
1.8612e-194	0.500024	0.502	0.297	4.9843e-190	CTLA4_CD4_Treg	CMTM6	0.205
4.14795e-194	0.428974	0.731	0.526	1.11082e-189	CTLA4_CD4_Treg	ATP6V0E1	0.205
4.97613e-194	0.44098	0.554	0.338	1.33261e-189	CTLA4_CD4_Treg	POMP	0.216
2.04854e-193	0.356964	0.292	0.132	5.48598e-189	CTLA4_CD4_Treg	NFAT5	0.16
3.18876e-193	0.444092	0.471	0.27	8.5395e-189	CTLA4_CD4_Treg	RAB2A	0.201
6.79437e-193	0.417173	0.422	0.227	1.81953e-188	CTLA4_CD4_Treg	TLK1	0.195
9.16453e-193	0.381166	0.321	0.152	2.45426e-188	CTLA4_CD4_Treg	CHST11	0.169
3.32329e-191	0.442655	0.608	0.39	8.89978e-187	CTLA4_CD4_Treg	UQCR10	0.218
2.04827e-190	0.443818	0.633	0.421	5.48526e-186	CTLA4_CD4_Treg	VAMP8	0.212
2.12049e-190	0.390556	0.292	0.134	5.67867e-186	CTLA4_CD4_Treg	COMMD3	0.158
4.21554e-190	0.428367	0.307	0.145	1.12892e-185	CTLA4_CD4_Treg	CSGALNACT2	0.162
5.82416e-190	0.42789	0.374	0.194	1.55971e-185	CTLA4_CD4_Treg	BRI3	0.18
2.64079e-189	0.434311	0.563	0.349	7.07203e-185	CTLA4_CD4_Treg	COPE	0.214
4.91289e-189	0.479748	0.609	0.399	1.31567e-184	CTLA4_CD4_Treg	PBXIP1	0.21
1.24724e-188	0.420862	0.568	0.353	3.34012e-184	CTLA4_CD4_Treg	BRK1	0.215
3.1335e-188	0.466624	0.59	0.384	8.3915e-184	CTLA4_CD4_Treg	GNG5	0.206
3.96243e-188	0.393053	0.349	0.174	1.06114e-183	CTLA4_CD4_Treg	NDUFAF3	0.175
1.05055e-187	0.381736	0.296	0.138	2.81337e-183	CTLA4_CD4_Treg	COPZ1	0.158
3.09703e-186	0.44027	0.611	0.399	8.29386e-182	CTLA4_CD4_Treg	EID1	0.212
9.26137e-186	0.443222	0.424	0.235	2.48019e-181	CTLA4_CD4_Treg	STIP1	0.189
4.74041e-185	0.430386	0.541	0.332	1.26948e-180	CTLA4_CD4_Treg	ZNF706	0.209
2.37541e-184	0.401233	0.49	0.284	6.36134e-180	CTLA4_CD4_Treg	IL10RA	0.206
1.62733e-183	0.450524	0.567	0.359	4.35798e-179	CTLA4_CD4_Treg	PAIP2	0.208
7.41113e-183	0.422815	0.536	0.328	1.9847e-178	CTLA4_CD4_Treg	ATP5MF	0.208
1.23404e-182	0.415099	0.579	0.368	3.30475e-178	CTLA4_CD4_Treg	KIF5B	0.211
2.23206e-182	0.452591	0.83	0.64	5.97745e-178	CTLA4_CD4_Treg	BIRC3	0.19
2.72995e-182	0.388296	0.438	0.244	7.31082e-178	CTLA4_CD4_Treg	SH3GLB1	0.194
3.18942e-182	0.410579	0.472	0.273	8.54127e-178	CTLA4_CD4_Treg	LAMTOR5	0.199
4.19349e-182	0.353628	0.309	0.147	1.12302e-177	CTLA4_CD4_Treg	SAR1B	0.162
1.45047e-180	0.419257	0.476	0.277	3.88436e-176	CTLA4_CD4_Treg	NDUFS6	0.199
2.41798e-179	0.399696	0.443	0.252	6.47535e-175	CTLA4_CD4_Treg	MBD2	0.191
2.99866e-179	0.449697	0.472	0.279	8.0304e-175	CTLA4_CD4_Treg	RHOG	0.193
1.01807e-178	0.483094	0.469	0.276	2.7264e-174	CTLA4_CD4_Treg	BAX	0.193
7.87123e-177	0.396434	0.441	0.248	2.10792e-172	CTLA4_CD4_Treg	PPP1CA	0.193
1.42886e-176	0.539299	0.677	0.494	3.82647e-172	CTLA4_CD4_Treg	REL	0.183
1.43485e-176	0.422426	0.519	0.317	3.84253e-172	CTLA4_CD4_Treg	DOK2	0.202
2.21931e-176	0.42031	0.488	0.291	5.94331e-172	CTLA4_CD4_Treg	PTPN1	0.197
3.04592e-176	0.401407	0.44	0.25	8.15698e-172	CTLA4_CD4_Treg	CLTA	0.19
3.53773e-176	0.420627	0.575	0.371	9.47403e-172	CTLA4_CD4_Treg	PSMD8	0.204
5.58651e-176	0.38285	0.386	0.207	1.49607e-171	CTLA4_CD4_Treg	TMED9	0.179
5.96828e-176	0.372386	0.276	0.127	1.59831e-171	CTLA4_CD4_Treg	MAN1A2	0.149
7.68068e-176	0.398067	0.278	0.13	2.05689e-171	CTLA4_CD4_Treg	AC008105.3	0.148
9.2586e-176	0.364274	0.285	0.133	2.47945e-171	CTLA4_CD4_Treg	GBP4	0.152
9.83259e-176	0.423371	0.536	0.334	2.63317e-171	CTLA4_CD4_Treg	ISCU	0.202
1.35751e-175	0.412145	0.669	0.461	3.63541e-171	CTLA4_CD4_Treg	TMEM59	0.208
2.44788e-175	0.424619	0.732	0.535	6.55543e-171	CTLA4_CD4_Treg	SLC25A3	0.197
5.58817e-175	0.402283	0.348	0.179	1.49651e-170	CTLA4_CD4_Treg	CHMP2B	0.169
8.70544e-174	0.427613	0.537	0.335	2.33132e-169	CTLA4_CD4_Treg	NOL7	0.202
4.83977e-173	0.372686	0.274	0.127	1.29609e-168	CTLA4_CD4_Treg	ADI1	0.147
5.30919e-173	0.331893	0.33	0.165	1.4218e-168	CTLA4_CD4_Treg	MSI2	0.165
1.43724e-172	0.521081	0.573	0.377	3.84893e-168	CTLA4_CD4_Treg	LY6E	0.196
7.09252e-172	0.492518	0.345	0.181	1.89938e-167	CTLA4_CD4_Treg	HLA-DQB1	0.164
3.47343e-171	0.397007	0.353	0.184	9.30184e-167	CTLA4_CD4_Treg	TXNDC17	0.169
4.62609e-171	0.365393	0.715	0.505	1.23887e-166	CTLA4_CD4_Treg	TERF2IP	0.21
5.54022e-171	0.429905	0.561	0.361	1.48367e-166	CTLA4_CD4_Treg	ATP5MC3	0.2
5.68098e-171	0.367116	0.365	0.192	1.52137e-166	CTLA4_CD4_Treg	NDUFS8	0.173
4.3227e-170	0.388404	0.447	0.257	1.15762e-165	CTLA4_CD4_Treg	RASGRP1	0.19
7.22911e-170	0.418202	0.776	0.594	1.93596e-165	CTLA4_CD4_Treg	SPOCK2	0.182
1.44385e-169	0.374369	0.334	0.17	3.86662e-165	CTLA4_CD4_Treg	SELPLG	0.164
2.06257e-169	0.428718	0.35	0.186	5.52355e-165	CTLA4_CD4_Treg	CUL3	0.164
5.96368e-169	0.403665	0.472	0.282	1.59707e-164	CTLA4_CD4_Treg	ATP6V1F	0.19
3.81968e-168	0.347535	0.434	0.246	1.02291e-163	CTLA4_CD4_Treg	MXD4	0.188
3.34234e-167	0.387986	0.463	0.273	8.9508e-163	CTLA4_CD4_Treg	GABARAPL1	0.19
3.45871e-167	0.383164	0.515	0.314	9.26243e-163	CTLA4_CD4_Treg	SUMO1	0.201
4.71507e-167	0.397481	0.466	0.274	1.2627e-162	CTLA4_CD4_Treg	TRAPPC1	0.192
5.09572e-167	0.382687	0.465	0.274	1.36463e-162	CTLA4_CD4_Treg	FIS1	0.191
2.51501e-166	0.494077	0.379	0.208	6.7352e-162	CTLA4_CD4_Treg	METRNL	0.171
3.8783e-165	0.4137	0.727	0.541	1.03861e-160	CTLA4_CD4_Treg	SERBP1	0.186
5.71774e-165	0.366272	0.322	0.164	1.53121e-160	CTLA4_CD4_Treg	CTNNB1	0.158
4.1355e-162	0.419241	0.509	0.316	1.10749e-157	CTLA4_CD4_Treg	P2RY10	0.193
1.28107e-161	0.363688	0.855	0.695	3.4307e-157	CTLA4_CD4_Treg	CHCHD2	0.16
1.36663e-161	0.360468	0.546	0.34	3.65984e-157	CTLA4_CD4_Treg	BUB3	0.206
8.70171e-160	0.348381	0.331	0.171	2.33032e-155	CTLA4_CD4_Treg	ACBD3	0.16
2.59667e-159	0.360012	0.441	0.255	6.95389e-155	CTLA4_CD4_Treg	ANP32A	0.186
1.91057e-158	0.537948	0.629	0.449	5.1165e-154	CTLA4_CD4_Treg	PGK1	0.18
2.78261e-158	0.344264	0.309	0.156	7.45182e-154	CTLA4_CD4_Treg	TNIP1	0.153
4.10083e-158	0.37098	0.403	0.227	1.0982e-153	CTLA4_CD4_Treg	NDUFB1	0.176
5.95686e-158	0.365491	0.471	0.282	1.59525e-153	CTLA4_CD4_Treg	YWHAE	0.189
6.97212e-157	0.381411	0.584	0.388	1.86713e-152	CTLA4_CD4_Treg	PTP4A2	0.196
8.64935e-157	0.337341	0.353	0.187	2.3163e-152	CTLA4_CD4_Treg	AP2S1	0.166
6.09086e-156	0.375952	0.564	0.362	1.63113e-151	CTLA4_CD4_Treg	NDUFA11	0.202
2.80915e-155	0.389367	0.438	0.257	7.5229e-151	CTLA4_CD4_Treg	RBX1	0.181
4.7366e-155	0.369217	0.484	0.292	1.26846e-150	CTLA4_CD4_Treg	SEC11A	0.192
5.53506e-155	0.322302	0.261	0.123	1.48229e-150	CTLA4_CD4_Treg	ATP6V1E1	0.138
8.40955e-155	0.368905	0.435	0.254	2.25208e-150	CTLA4_CD4_Treg	NDUFB7	0.181
9.59772e-155	0.376741	0.803	0.632	2.57027e-150	CTLA4_CD4_Treg	RNASEK	0.171
6.6161e-154	0.362453	0.864	0.713	1.77179e-149	CTLA4_CD4_Treg	ARPC2	0.151
9.37275e-154	0.439698	0.683	0.504	2.51002e-149	CTLA4_CD4_Treg	G3BP2	0.179
2.33862e-153	0.332485	0.374	0.205	6.26284e-149	CTLA4_CD4_Treg	CCNDBP1	0.169
4.19085e-153	0.383019	0.583	0.385	1.12231e-148	CTLA4_CD4_Treg	DBI	0.198
5.11937e-153	0.357826	0.787	0.604	1.37097e-148	CTLA4_CD4_Treg	EDF1	0.183
7.15101e-153	0.319181	0.275	0.134	1.91504e-148	CTLA4_CD4_Treg	ZEB1	0.141
1.38842e-152	0.321248	0.261	0.124	3.71818e-148	CTLA4_CD4_Treg	SRA1	0.137
1.44489e-152	0.385262	0.286	0.143	3.8694e-148	CTLA4_CD4_Treg	CCDC6	0.143
2.66669e-152	0.444277	0.375	0.212	7.1414e-148	CTLA4_CD4_Treg	JMY	0.163
6.09626e-152	0.373773	0.503	0.313	1.63258e-147	CTLA4_CD4_Treg	PRELID1	0.19
2.65856e-151	0.374241	0.46	0.275	7.11963e-147	CTLA4_CD4_Treg	TMEM173	0.185
7.28309e-150	0.36688	0.488	0.298	1.95041e-145	CTLA4_CD4_Treg	BLOC1S1	0.19
1.33632e-149	0.328343	0.305	0.155	3.57867e-145	CTLA4_CD4_Treg	APOBEC3C	0.15
1.72569e-149	0.352041	0.364	0.201	4.62141e-145	CTLA4_CD4_Treg	CAPZA2	0.163
1.9646e-147	0.365722	0.707	0.512	5.26119e-143	CTLA4_CD4_Treg	STAT3	0.195
5.46303e-147	0.345905	0.368	0.204	1.463e-142	CTLA4_CD4_Treg	NDUFAB1	0.164
6.82049e-147	0.399562	0.567	0.378	1.82653e-142	CTLA4_CD4_Treg	NFE2L2	0.189
6.87865e-147	0.346707	0.419	0.243	1.8421e-142	CTLA4_CD4_Treg	MRPL51	0.176
1.06929e-146	0.347986	0.253	0.122	2.86355e-142	CTLA4_CD4_Treg	STX11	0.131
3.54657e-146	0.374618	0.427	0.253	9.49773e-142	CTLA4_CD4_Treg	SH2D2A	0.174
6.05861e-145	0.385747	0.684	0.492	1.6225e-140	CTLA4_CD4_Treg	COX6A1	0.192
2.53942e-144	0.380313	0.537	0.35	6.80058e-140	CTLA4_CD4_Treg	MRFAP1	0.187
2.90291e-144	0.319069	0.302	0.156	7.77399e-140	CTLA4_CD4_Treg	SNRPC	0.146
5.35422e-144	0.360237	0.619	0.42	1.43386e-139	CTLA4_CD4_Treg	ARF1	0.199
7.64146e-144	0.360095	0.683	0.484	2.04638e-139	CTLA4_CD4_Treg	PSMB9	0.199
3.1588e-143	0.421388	0.4	0.235	8.45926e-139	CTLA4_CD4_Treg	SAMHD1	0.165
4.81149e-143	0.33198	0.367	0.204	1.28852e-138	CTLA4_CD4_Treg	TBCB	0.163
5.37135e-143	0.327525	0.334	0.179	1.43845e-138	CTLA4_CD4_Treg	MRPS34	0.155
8.14083e-143	0.299861	0.428	0.251	2.18011e-138	CTLA4_CD4_Treg	ACTN4	0.177
2.66025e-142	0.39763	0.59	0.404	7.12414e-138	CTLA4_CD4_Treg	RHOH	0.186
1.26743e-141	0.33604	0.431	0.255	3.39418e-137	CTLA4_CD4_Treg	ECH1	0.176
1.80751e-141	0.379519	0.558	0.37	4.84051e-137	CTLA4_CD4_Treg	LCK	0.188
1.06301e-140	0.331185	0.38	0.216	2.84674e-136	CTLA4_CD4_Treg	AP2M1	0.164
1.22566e-140	0.403281	0.896	0.787	3.28231e-136	CTLA4_CD4_Treg	S100A6	0.109
1.37109e-140	0.309756	0.425	0.249	3.67177e-136	CTLA4_CD4_Treg	PTPN22	0.176
2.47004e-140	0.38676	0.573	0.389	6.61477e-136	CTLA4_CD4_Treg	LSP1	0.184
4.16814e-140	0.355643	0.414	0.245	1.11623e-135	CTLA4_CD4_Treg	ATP5F1A	0.169
6.47197e-140	0.342301	0.405	0.236	1.73319e-135	CTLA4_CD4_Treg	NME3	0.169
3.19696e-139	0.349025	0.533	0.344	8.56146e-135	CTLA4_CD4_Treg	TMEM258	0.189
1.62501e-138	0.298322	0.254	0.123	4.35178e-134	CTLA4_CD4_Treg	EIF4E	0.131
2.61249e-138	0.318295	0.367	0.208	6.99625e-134	CTLA4_CD4_Treg	LRPAP1	0.159
3.49201e-138	0.371202	0.602	0.415	9.3516e-134	CTLA4_CD4_Treg	CUTA	0.187
4.06716e-138	0.347245	0.402	0.237	1.08918e-133	CTLA4_CD4_Treg	UQCRFS1	0.165
3.53774e-137	0.309557	0.37	0.209	9.47406e-133	CTLA4_CD4_Treg	MRPS24	0.161
3.63666e-137	0.4035	0.283	0.147	9.73899e-133	CTLA4_CD4_Treg	BCL2L11	0.136
4.14346e-137	0.340971	0.385	0.223	1.10962e-132	CTLA4_CD4_Treg	PSMD7	0.162
6.60394e-137	0.31449	0.428	0.255	1.76853e-132	CTLA4_CD4_Treg	PET100	0.173
8.39556e-137	0.346391	0.306	0.163	2.24833e-132	CTLA4_CD4_Treg	PYCARD	0.143
1.13458e-136	0.317997	0.254	0.125	3.03842e-132	CTLA4_CD4_Treg	AGFG1	0.129
1.21897e-136	0.394711	0.721	0.548	3.2644e-132	CTLA4_CD4_Treg	RAC2	0.173
1.81138e-136	0.393928	0.811	0.652	4.85088e-132	CTLA4_CD4_Treg	SMAP2	0.159
2.81876e-136	0.322827	0.331	0.18	7.54865e-132	CTLA4_CD4_Treg	MRPL52	0.151
3.34853e-136	0.336235	0.359	0.203	8.96737e-132	CTLA4_CD4_Treg	DGUOK	0.156
3.97528e-136	0.316087	0.372	0.21	1.06458e-131	CTLA4_CD4_Treg	SNRPD1	0.162
7.13296e-136	0.312718	0.333	0.181	1.91021e-131	CTLA4_CD4_Treg	RNF181	0.152
7.95266e-136	0.315254	0.252	0.124	2.12972e-131	CTLA4_CD4_Treg	PMVK	0.128
1.42973e-135	0.288106	0.962	0.878	3.82882e-131	CTLA4_CD4_Treg	HSP90AB1	0.084
4.14862e-135	0.32823	0.308	0.165	1.111e-130	CTLA4_CD4_Treg	CLIP1	0.143
1.13444e-134	0.360615	0.565	0.377	3.03802e-130	CTLA4_CD4_Treg	TANK	0.188
2.14144e-134	0.354723	0.299	0.159	5.73478e-130	CTLA4_CD4_Treg	SLAIN2	0.14
2.46549e-134	0.296035	0.252	0.124	6.60257e-130	CTLA4_CD4_Treg	VOPP1	0.128
4.20061e-134	0.295291	0.944	0.847	1.12492e-129	CTLA4_CD4_Treg	SERF2	0.097
6.03544e-134	0.316691	0.532	0.346	1.61629e-129	CTLA4_CD4_Treg	WSB1	0.186
6.86576e-134	0.327669	0.819	0.658	1.83865e-129	CTLA4_CD4_Treg	ARPC3	0.161
2.25281e-133	0.255018	0.25	0.122	6.03304e-129	CTLA4_CD4_Treg	CDK6	0.128
4.03549e-133	0.307928	0.322	0.175	1.0807e-128	CTLA4_CD4_Treg	LAMTOR1	0.147
4.63103e-133	0.28699	0.26	0.13	1.24019e-128	CTLA4_CD4_Treg	HNRNPLL	0.13
4.68607e-133	0.37628	0.497	0.321	1.25493e-128	CTLA4_CD4_Treg	UBALD2	0.176
5.07208e-133	0.361326	0.61	0.424	1.3583e-128	CTLA4_CD4_Treg	SPCS1	0.186
2.67209e-132	0.334823	0.386	0.225	7.15585e-128	CTLA4_CD4_Treg	RANBP1	0.161
2.75523e-132	0.34706	0.704	0.52	7.37849e-128	CTLA4_CD4_Treg	RHOA	0.184
3.4391e-132	0.273592	0.284	0.146	9.20991e-128	CTLA4_CD4_Treg	FOXN3	0.138
9.97375e-132	0.302403	0.375	0.214	2.67097e-127	CTLA4_CD4_Treg	CCDC12	0.161
1.24425e-131	0.327777	0.386	0.225	3.3321e-127	CTLA4_CD4_Treg	CLTB	0.161
1.52453e-131	0.327597	0.427	0.258	4.08269e-127	CTLA4_CD4_Treg	NDUFA6	0.169
1.86026e-131	0.527014	0.582	0.401	4.98178e-127	CTLA4_CD4_Treg	ISG15	0.181
8.85772e-131	0.301009	0.334	0.185	2.3721e-126	CTLA4_CD4_Treg	ASXL1	0.149
1.14703e-130	0.341863	0.314	0.172	3.07176e-126	CTLA4_CD4_Treg	GCHFR	0.142
1.48639e-130	0.275938	0.277	0.142	3.98056e-126	CTLA4_CD4_Treg	RAB10	0.135
1.50824e-130	0.302214	0.333	0.183	4.03907e-126	CTLA4_CD4_Treg	ANXA7	0.15
2.3606e-130	0.339067	0.705	0.52	6.32168e-126	CTLA4_CD4_Treg	COX7A2	0.185
6.23689e-130	0.340965	0.514	0.332	1.67024e-125	CTLA4_CD4_Treg	NDUFB4	0.182
7.05252e-130	0.310879	0.523	0.338	1.88866e-125	CTLA4_CD4_Treg	NAP1L4	0.185
8.25333e-130	0.317327	0.429	0.26	2.21024e-125	CTLA4_CD4_Treg	ATP5F1C	0.169
1.61571e-129	0.335248	0.67	0.484	4.32686e-125	CTLA4_CD4_Treg	UBE2D2	0.186
1.84771e-129	0.49204	0.834	0.699	4.94818e-125	CTLA4_CD4_Treg	TRBC2	0.135
2.12933e-129	0.340333	0.724	0.543	5.70234e-125	CTLA4_CD4_Treg	UBL5	0.181
3.3129e-129	0.309197	0.324	0.178	8.87195e-125	CTLA4_CD4_Treg	SRPK2	0.146
4.91009e-129	0.311061	0.312	0.17	1.31492e-124	CTLA4_CD4_Treg	ADRM1	0.142
1.30358e-128	0.273597	0.273	0.14	3.49098e-124	CTLA4_CD4_Treg	MAT2B	0.133
3.01691e-128	0.315145	0.394	0.232	8.07927e-124	CTLA4_CD4_Treg	ANAPC11	0.162
5.57957e-128	0.317227	0.313	0.17	1.49421e-123	CTLA4_CD4_Treg	NBDY	0.143
1.04475e-127	0.312575	0.277	0.145	2.79784e-123	CTLA4_CD4_Treg	SIT1	0.132
3.50177e-127	0.323425	0.503	0.324	9.37775e-123	CTLA4_CD4_Treg	CIAO2B	0.179
2.42736e-126	0.329526	0.308	0.169	6.50047e-122	CTLA4_CD4_Treg	ATP5MC1	0.139
4.00117e-126	0.325522	0.403	0.242	1.07151e-121	CTLA4_CD4_Treg	ATP6V0B	0.161
5.16436e-126	0.321045	0.346	0.196	1.38302e-121	CTLA4_CD4_Treg	CD82	0.15
5.69716e-126	0.418375	0.37	0.217	1.5257e-121	CTLA4_CD4_Treg	FRMD4B	0.153
9.2308e-126	0.331163	0.898	0.777	2.47201e-121	CTLA4_CD4_Treg	CD3D	0.121
1.84892e-125	0.31029	0.545	0.363	4.9514e-121	CTLA4_CD4_Treg	VPS28	0.182
1.91232e-125	0.311054	0.352	0.202	5.12119e-121	CTLA4_CD4_Treg	ZMAT2	0.15
3.14286e-125	0.313617	0.365	0.212	8.41659e-121	CTLA4_CD4_Treg	TMEM160	0.153
4.63331e-125	0.330069	0.4	0.24	1.2408e-120	CTLA4_CD4_Treg	PPP2CA	0.16
6.06886e-125	0.319132	0.279	0.147	1.62524e-120	CTLA4_CD4_Treg	TFRC	0.132
8.14166e-125	0.335778	0.879	0.753	2.18034e-120	CTLA4_CD4_Treg	CYBA	0.126
1.28351e-124	0.31381	0.707	0.52	3.43724e-120	CTLA4_CD4_Treg	HNRNPK	0.187
1.36995e-124	0.300629	0.361	0.208	3.66874e-120	CTLA4_CD4_Treg	POLR2J	0.153
1.43584e-124	0.326558	0.53	0.349	3.84517e-120	CTLA4_CD4_Treg	SH3KBP1	0.181
1.89776e-124	0.297697	0.324	0.18	5.0822e-120	CTLA4_CD4_Treg	USP47	0.144
2.80531e-124	0.298082	0.395	0.235	7.51261e-120	CTLA4_CD4_Treg	PSMA5	0.16
1.54048e-123	0.314819	0.77	0.602	4.12541e-119	CTLA4_CD4_Treg	UBE2D3	0.168
3.85281e-123	0.304731	0.918	0.807	1.03178e-118	CTLA4_CD4_Treg	CFL1	0.111
8.27627e-123	0.299838	0.325	0.181	2.21638e-118	CTLA4_CD4_Treg	EMC6	0.144
6.14836e-122	0.322206	0.395	0.238	1.64653e-117	CTLA4_CD4_Treg	ROMO1	0.157
1.83787e-121	0.27405	0.265	0.137	4.9218e-117	CTLA4_CD4_Treg	PSMC1	0.128
2.7197e-121	0.325492	0.806	0.638	7.28335e-117	CTLA4_CD4_Treg	ATP5MC2	0.168
3.05957e-121	0.272744	0.292	0.157	8.19354e-117	CTLA4_CD4_Treg	CSK	0.135
3.46043e-121	0.394483	0.49	0.325	9.26704e-117	CTLA4_CD4_Treg	CD63	0.165
6.7567e-121	0.331086	0.564	0.388	1.80944e-116	CTLA4_CD4_Treg	JTB	0.176
8.4411e-121	0.30203	0.407	0.248	2.26053e-116	CTLA4_CD4_Treg	TRAPPC5	0.159
9.41064e-121	0.307017	0.506	0.33	2.52017e-116	CTLA4_CD4_Treg	HNRNPR	0.176
2.83933e-120	0.432349	0.5	0.334	7.60373e-116	CTLA4_CD4_Treg	CST7	0.166
3.62355e-120	0.2787	0.253	0.13	9.70386e-116	CTLA4_CD4_Treg	PSMC3	0.123
8.48297e-120	0.332938	0.415	0.257	2.27174e-115	CTLA4_CD4_Treg	LAT	0.158
1.69354e-119	0.279274	0.473	0.299	4.53529e-115	CTLA4_CD4_Treg	GRB2	0.174
2.91053e-119	0.268498	0.289	0.156	7.79439e-115	CTLA4_CD4_Treg	CHCHD1	0.133
7.4483e-118	0.312685	0.467	0.297	1.99466e-113	CTLA4_CD4_Treg	MRPL57	0.17
8.67363e-118	0.321972	0.785	0.623	2.3228e-113	CTLA4_CD4_Treg	PSMA7	0.162
9.2076e-118	0.328759	0.287	0.157	2.46579e-113	CTLA4_CD4_Treg	CYFIP2	0.13
1.12572e-117	0.293771	0.341	0.196	3.01469e-113	CTLA4_CD4_Treg	FAM174C	0.145
1.14255e-117	0.291582	0.372	0.22	3.05974e-113	CTLA4_CD4_Treg	ZNHIT1	0.152
1.2539e-117	0.301179	0.597	0.414	3.35795e-113	CTLA4_CD4_Treg	TAX1BP1	0.183
1.39084e-117	0.29538	0.446	0.281	3.72468e-113	CTLA4_CD4_Treg	YPEL3	0.165
1.44466e-117	0.284859	0.302	0.166	3.86879e-113	CTLA4_CD4_Treg	POLR2F	0.136
2.0812e-117	0.293397	0.334	0.191	5.57346e-113	CTLA4_CD4_Treg	PSAP	0.143
2.64189e-117	0.293562	0.475	0.304	7.07499e-113	CTLA4_CD4_Treg	SRSF9	0.171
3.22308e-117	0.299093	0.47	0.302	8.63141e-113	CTLA4_CD4_Treg	AHSA1	0.168
7.49654e-117	0.257205	0.255	0.132	2.00757e-112	CTLA4_CD4_Treg	MPG	0.123
8.05128e-117	0.317228	0.597	0.418	2.15613e-112	CTLA4_CD4_Treg	ARF6	0.179
1.66288e-116	0.319218	0.425	0.266	4.4532e-112	CTLA4_CD4_Treg	NDUFA2	0.159
3.70405e-116	0.321333	0.42	0.262	9.91944e-112	CTLA4_CD4_Treg	RAB5IF	0.158
5.17785e-116	0.271743	0.271	0.144	1.38663e-111	CTLA4_CD4_Treg	ZFP91	0.127
5.38617e-116	0.315905	0.774	0.606	1.44242e-111	CTLA4_CD4_Treg	CIRBP	0.168
5.48082e-116	0.303659	0.412	0.254	1.46776e-111	CTLA4_CD4_Treg	UBE2N	0.158
8.59145e-116	0.292468	0.279	0.151	2.30079e-111	CTLA4_CD4_Treg	BLOC1S6	0.128
1.04228e-115	0.276231	0.251	0.13	2.79124e-111	CTLA4_CD4_Treg	WASHC3	0.121
1.08023e-114	0.274374	0.987	0.936	2.89286e-110	CTLA4_CD4_Treg	TMSB10	0.051
1.52471e-114	0.266828	0.265	0.141	4.08316e-110	CTLA4_CD4_Treg	CSNK1G3	0.124
3.52667e-114	0.269806	0.285	0.155	9.44443e-110	CTLA4_CD4_Treg	PSMB7	0.13
4.31051e-114	0.30278	0.358	0.211	1.15435e-109	CTLA4_CD4_Treg	PSMB2	0.147
5.33576e-114	0.300062	0.318	0.18	1.42892e-109	CTLA4_CD4_Treg	ZCRB1	0.138
1.35436e-113	0.317835	0.69	0.511	3.62697e-109	CTLA4_CD4_Treg	MORF4L1	0.179
1.35445e-113	0.287802	0.293	0.162	3.62723e-109	CTLA4_CD4_Treg	PMF1	0.131
1.43344e-113	0.267871	0.252	0.131	3.83874e-109	CTLA4_CD4_Treg	HSBP1	0.121
1.77181e-113	0.257412	0.301	0.167	4.74492e-109	CTLA4_CD4_Treg	ARL5A	0.134
6.48025e-113	0.289694	0.487	0.317	1.73541e-108	CTLA4_CD4_Treg	GNG2	0.17
6.73316e-113	0.258238	0.3	0.166	1.80314e-108	CTLA4_CD4_Treg	PSMD4	0.134
1.01296e-112	0.308276	0.507	0.338	2.71271e-108	CTLA4_CD4_Treg	UFC1	0.169
1.04915e-112	0.265228	0.308	0.171	2.80962e-108	CTLA4_CD4_Treg	EAPP	0.137
1.60892e-112	0.272335	0.298	0.166	4.30869e-108	CTLA4_CD4_Treg	MORC3	0.132
2.70951e-112	0.293549	0.422	0.264	7.25607e-108	CTLA4_CD4_Treg	AURKAIP1	0.158
5.44503e-112	0.292464	0.437	0.276	1.45818e-107	CTLA4_CD4_Treg	SNX3	0.161
8.63439e-112	0.306065	0.478	0.313	2.31229e-107	CTLA4_CD4_Treg	ATP5ME	0.165
1.15618e-111	0.301303	0.383	0.232	3.09626e-107	CTLA4_CD4_Treg	PSMC5	0.151
1.16123e-111	0.28327	0.427	0.268	3.10976e-107	CTLA4_CD4_Treg	HBP1	0.159
5.96981e-111	0.324117	0.896	0.785	1.59872e-106	CTLA4_CD4_Treg	CD2	0.111
1.17049e-110	0.279373	0.295	0.165	3.13457e-106	CTLA4_CD4_Treg	NDUFB3	0.13
4.65374e-110	0.330081	0.691	0.518	1.24627e-105	CTLA4_CD4_Treg	CAST	0.173
7.46475e-110	0.341189	0.385	0.24	1.99906e-105	CTLA4_CD4_Treg	HSPA4	0.145
7.46595e-110	0.298454	0.642	0.466	1.99938e-105	CTLA4_CD4_Treg	ATP5F1D	0.176
8.14455e-110	0.297208	0.375	0.228	2.18111e-105	CTLA4_CD4_Treg	RHEB	0.147
9.6763e-110	0.270615	0.574	0.396	2.59131e-105	CTLA4_CD4_Treg	PAPOLA	0.178
1.08954e-108	0.623555	0.633	0.502	2.91779e-104	CTLA4_CD4_Treg	TRBC1	0.131
1.08997e-108	0.32022	0.441	0.286	2.91893e-104	CTLA4_CD4_Treg	DNAJA2	0.155
1.45549e-108	0.319177	0.326	0.191	3.89781e-104	CTLA4_CD4_Treg	FAM89B	0.135
2.67785e-108	0.293882	0.374	0.227	7.17128e-104	CTLA4_CD4_Treg	MDH2	0.147
6.11413e-108	0.305449	0.55	0.379	1.63736e-103	CTLA4_CD4_Treg	LAMTOR4	0.171
6.45794e-108	0.287245	0.407	0.251	1.72944e-103	CTLA4_CD4_Treg	ERH	0.156
7.1116e-108	0.280826	0.328	0.191	1.90449e-103	CTLA4_CD4_Treg	UBE2H	0.137
3.24776e-107	0.295139	0.491	0.326	8.6975e-103	CTLA4_CD4_Treg	KRT10	0.165
3.37538e-107	0.284455	0.479	0.312	9.03928e-103	CTLA4_CD4_Treg	SEM1	0.167
4.1252e-107	0.266401	0.319	0.184	1.10473e-102	CTLA4_CD4_Treg	MDH1	0.135
9.42793e-107	0.26926	0.358	0.214	2.5248e-102	CTLA4_CD4_Treg	EMC7	0.144
1.76885e-106	0.311837	0.296	0.169	4.73698e-102	CTLA4_CD4_Treg	IRS2	0.127
2.3106e-106	0.281388	0.32	0.187	6.18778e-102	CTLA4_CD4_Treg	NDUFB5	0.133
6.01187e-106	0.269994	0.617	0.437	1.60998e-101	CTLA4_CD4_Treg	NR3C1	0.18
1.21516e-105	0.263886	0.332	0.194	3.2542e-101	CTLA4_CD4_Treg	PIN1	0.138
1.77695e-105	0.275615	0.306	0.176	4.75868e-101	CTLA4_CD4_Treg	UBE2M	0.13
2.01367e-105	0.251056	0.298	0.169	5.39261e-101	CTLA4_CD4_Treg	GALM	0.129
2.25049e-105	0.263039	0.277	0.154	6.02682e-101	CTLA4_CD4_Treg	SLIRP	0.123
1.08385e-104	0.268217	0.362	0.22	2.90256e-100	CTLA4_CD4_Treg	NCK2	0.142
1.64609e-104	0.284383	0.509	0.342	4.40823e-100	CTLA4_CD4_Treg	RTRAF	0.167
1.68915e-104	0.299047	0.373	0.23	4.52354e-100	CTLA4_CD4_Treg	HEBP2	0.143
2.12111e-104	0.279456	0.356	0.214	5.68034e-100	CTLA4_CD4_Treg	TAP1	0.142
3.03648e-104	0.282216	0.457	0.297	8.13171e-100	CTLA4_CD4_Treg	ATP5MPL	0.16
5.49124e-104	0.32754	0.672	0.505	1.47055e-99	CTLA4_CD4_Treg	C12orf57	0.167
6.89872e-104	0.288225	0.532	0.365	1.84748e-99	CTLA4_CD4_Treg	CCT4	0.167
9.14001e-104	0.286319	0.526	0.358	2.4477e-99	CTLA4_CD4_Treg	PRR13	0.168
1.08877e-103	0.264635	0.459	0.298	2.91572e-99	CTLA4_CD4_Treg	UBE2I	0.161
1.31992e-103	0.281025	0.571	0.393	3.53474e-99	CTLA4_CD4_Treg	TMEM50A	0.178
3.42298e-103	0.282808	0.363	0.222	9.16674e-99	CTLA4_CD4_Treg	PPP4R2	0.141
7.87248e-103	0.251765	0.284	0.161	2.10825e-98	CTLA4_CD4_Treg	SURF4	0.123
9.49492e-103	0.306823	0.545	0.38	2.54274e-98	CTLA4_CD4_Treg	NDUFA1	0.165
2.41847e-102	0.35073	0.475	0.32	6.47667e-98	CTLA4_CD4_Treg	PIM3	0.155
3.69484e-102	0.277304	0.31	0.181	9.89477e-98	CTLA4_CD4_Treg	FCMR	0.129
3.78283e-102	0.307805	0.29	0.165	1.01304e-97	CTLA4_CD4_Treg	NINJ1	0.125
4.61765e-102	0.266822	0.412	0.259	1.23661e-97	CTLA4_CD4_Treg	LMAN2	0.153
5.41946e-102	0.274373	0.478	0.313	1.45133e-97	CTLA4_CD4_Treg	SF3B6	0.165
8.11024e-102	0.256333	0.334	0.198	2.17192e-97	CTLA4_CD4_Treg	CWC15	0.136
1.02161e-101	0.260862	0.355	0.214	2.73587e-97	CTLA4_CD4_Treg	AIP	0.141
1.41761e-101	0.257536	0.387	0.24	3.79635e-97	CTLA4_CD4_Treg	HADHA	0.147
1.72454e-101	0.317718	0.585	0.42	4.61832e-97	CTLA4_CD4_Treg	CDKN1B	0.165
1.90684e-101	0.271087	0.505	0.341	5.1065e-97	CTLA4_CD4_Treg	OPTN	0.164
1.91304e-101	0.325498	0.906	0.803	5.12313e-97	CTLA4_CD4_Treg	ACTG1	0.103
2.11128e-101	0.404238	0.637	0.474	5.654e-97	CTLA4_CD4_Treg	EIF3H	0.163
5.06302e-101	0.260763	0.298	0.171	1.35588e-96	CTLA4_CD4_Treg	PPP1R7	0.127
6.21426e-101	0.266447	0.321	0.189	1.66418e-96	CTLA4_CD4_Treg	ETFB	0.132
1.35516e-100	0.264014	0.339	0.201	3.62912e-96	CTLA4_CD4_Treg	LSM3	0.138
1.85405e-100	0.272388	0.807	0.653	4.96515e-96	CTLA4_CD4_Treg	SKP1	0.154
3.98639e-100	0.296638	0.526	0.361	1.06755e-95	CTLA4_CD4_Treg	ATP5PF	0.165
5.19541e-100	0.27286	0.48	0.318	1.39133e-95	CTLA4_CD4_Treg	MPC2	0.162
6.46877e-100	0.255815	0.347	0.21	1.73234e-95	CTLA4_CD4_Treg	NDUFS7	0.137
7.60004e-100	0.33155	0.445	0.296	2.03529e-95	CTLA4_CD4_Treg	PPA1	0.149
8.163e-100	0.306217	0.682	0.519	2.18605e-95	CTLA4_CD4_Treg	COX6B1	0.163
1.3611e-99	0.269975	0.456	0.298	3.64503e-95	CTLA4_CD4_Treg	UQCRQ	0.158
1.60937e-99	0.337762	0.432	0.283	4.30989e-95	CTLA4_CD4_Treg	PDIA6	0.149
1.76234e-99	0.367671	0.325	0.196	4.71956e-95	CTLA4_CD4_Treg	CD83	0.129
2.57971e-99	0.270118	0.407	0.257	6.90847e-95	CTLA4_CD4_Treg	SMC3	0.15
3.23705e-99	0.264171	0.556	0.386	8.66881e-95	CTLA4_CD4_Treg	SYF2	0.17
4.31537e-99	0.254008	0.403	0.254	1.15566e-94	CTLA4_CD4_Treg	CCT6A	0.149
3.80797e-98	0.256916	0.401	0.253	1.01978e-93	CTLA4_CD4_Treg	PARP1	0.148
3.97074e-98	0.27604	0.506	0.343	1.06336e-93	CTLA4_CD4_Treg	PSMA6	0.163
4.18657e-98	0.269561	0.488	0.326	1.12116e-93	CTLA4_CD4_Treg	RAD21	0.162
8.04174e-98	0.290405	0.276	0.157	2.15358e-93	CTLA4_CD4_Treg	SDF2L1	0.119
8.44808e-98	0.262429	0.394	0.249	2.2624e-93	CTLA4_CD4_Treg	COX20	0.145
2.70943e-97	0.294131	0.587	0.422	7.25585e-93	CTLA4_CD4_Treg	RGS10	0.165
2.82637e-97	0.272316	0.414	0.266	7.56903e-93	CTLA4_CD4_Treg	COX7A2L	0.148
6.22768e-97	0.5115	0.329	0.207	1.66777e-92	CTLA4_CD4_Treg	TIMP1	0.122
2.65291e-96	0.254875	0.25	0.138	7.10449e-92	CTLA4_CD4_Treg	POLR2I	0.112
7.54921e-96	0.267384	0.499	0.335	2.02168e-91	CTLA4_CD4_Treg	DNAJC8	0.164
8.90398e-96	0.259599	0.396	0.251	2.38449e-91	CTLA4_CD4_Treg	NDUFA12	0.145
1.2821e-95	0.288189	0.685	0.522	3.43345e-91	CTLA4_CD4_Treg	COX6C	0.163
1.7443e-95	0.262464	0.352	0.216	4.67124e-91	CTLA4_CD4_Treg	SUGT1	0.136
3.62581e-95	0.261026	0.313	0.185	9.70993e-91	CTLA4_CD4_Treg	SNRPE	0.128
3.85897e-95	0.257358	0.305	0.18	1.03343e-90	CTLA4_CD4_Treg	C1orf43	0.125
5.362e-95	0.278073	0.708	0.543	1.43594e-90	CTLA4_CD4_Treg	ATP6V1G1	0.165
1.72124e-94	0.285891	0.56	0.399	4.60947e-90	CTLA4_CD4_Treg	TOP1	0.161
5.0989e-94	0.300739	0.527	0.37	1.36549e-89	CTLA4_CD4_Treg	ST13	0.157
1.0345e-93	0.258537	0.458	0.303	2.77039e-89	CTLA4_CD4_Treg	GABARAPL2	0.155
2.46605e-93	0.251134	0.377	0.236	6.60408e-89	CTLA4_CD4_Treg	PSMB10	0.141
3.46948e-93	0.265561	0.391	0.249	9.29128e-89	CTLA4_CD4_Treg	CSNK2B	0.142
5.62909e-93	0.254709	0.701	0.539	1.50747e-88	CTLA4_CD4_Treg	HNRNPA3	0.162
1.0525e-92	0.323709	0.462	0.314	2.8186e-88	CTLA4_CD4_Treg	RSBN1	0.148
1.86083e-92	0.258944	0.508	0.349	4.98329e-88	CTLA4_CD4_Treg	CAP1	0.159
2.84325e-92	0.271688	0.442	0.293	7.61421e-88	CTLA4_CD4_Treg	CCT3	0.149
1.03964e-91	0.272368	0.909	0.791	2.78417e-87	CTLA4_CD4_Treg	ARHGDIB	0.118
2.25663e-91	0.270917	0.666	0.503	6.04326e-87	CTLA4_CD4_Treg	UQCR11	0.163
4.16914e-91	0.251618	0.524	0.365	1.1165e-86	CTLA4_CD4_Treg	PPP1R12A	0.159
1.1457e-90	0.255443	0.411	0.266	3.06819e-86	CTLA4_CD4_Treg	ARPC4	0.145
1.98292e-89	0.3352	0.567	0.413	5.31025e-85	CTLA4_CD4_Treg	PSME2	0.154
2.4663e-89	0.265269	0.759	0.6	6.60474e-85	CTLA4_CD4_Treg	PTGES3	0.159
2.78768e-89	0.254559	0.538	0.379	7.4654e-85	CTLA4_CD4_Treg	CHURC1	0.159
1.4721e-88	0.264622	0.836	0.694	3.94229e-84	CTLA4_CD4_Treg	ATP5MG	0.142
1.56851e-88	0.254182	0.287	0.168	4.20048e-84	CTLA4_CD4_Treg	CCDC167	0.119
2.45689e-88	0.27338	0.631	0.467	6.57955e-84	CTLA4_CD4_Treg	SEC61B	0.164
2.9498e-88	0.318051	0.853	0.735	7.89956e-84	CTLA4_CD4_Treg	MIF	0.118
2.95856e-88	0.254915	0.401	0.259	7.92301e-84	CTLA4_CD4_Treg	POLD4	0.142
7.9787e-88	0.251053	0.39	0.252	2.1367e-83	CTLA4_CD4_Treg	NDUFA3	0.138
3.11625e-87	0.269837	0.455	0.307	8.34532e-83	CTLA4_CD4_Treg	ATP5F1B	0.148
5.73115e-86	0.253146	0.316	0.192	1.5348e-81	CTLA4_CD4_Treg	RPN2	0.124
2.39368e-84	0.255573	0.465	0.319	6.41027e-80	CTLA4_CD4_Treg	TAF10	0.146
5.7301e-83	0.252933	0.322	0.2	1.53452e-78	CTLA4_CD4_Treg	PDCD5	0.122
2.56287e-82	0.259261	0.485	0.337	6.86337e-78	CTLA4_CD4_Treg	TCEA1	0.148
3.64935e-82	0.255234	0.362	0.234	9.77297e-78	CTLA4_CD4_Treg	MALT1	0.128
1.92363e-79	0.268256	0.486	0.342	5.15149e-75	CTLA4_CD4_Treg	TBCA	0.144
2.69507e-79	0.254608	0.523	0.375	7.21739e-75	CTLA4_CD4_Treg	TOMM6	0.148
6.12417e-78	0.282656	0.665	0.515	1.64005e-73	CTLA4_CD4_Treg	PCED1B-AS1	0.15
9.79303e-78	0.300414	0.294	0.183	2.62257e-73	CTLA4_CD4_Treg	TNFSF10	0.111
1.68301e-76	0.261877	0.575	0.426	4.50709e-72	CTLA4_CD4_Treg	COX7B	0.149
2.78997e-74	0.254917	0.648	0.489	7.47154e-70	CTLA4_CD4_Treg	ITM2A	0.159
1.15348e-73	0.272372	0.491	0.355	3.08901e-69	CTLA4_CD4_Treg	SLC3A2	0.136
6.50772e-66	0.262088	0.595	0.452	1.74277e-61	CTLA4_CD4_Treg	NME2	0.143
1.88666e-51	0.258795	0.614	0.495	5.05246e-47	CTLA4_CD4_Treg	CALR	0.119
0	1.63535	0.872	0.417	0	ANXA1_CD4_Tm	ANXA1	0.455
0	1.17035	0.58	0.285	0	ANXA1_CD4_Tm	LMNA	0.295
0	1.11657	0.81	0.473	0	ANXA1_CD4_Tm	RGCC	0.337
0	1.0702	0.993	0.87	0	ANXA1_CD4_Tm	FTH1	0.123
0	0.862589	0.635	0.34	0	ANXA1_CD4_Tm	CLEC2B	0.295
0	0.837946	0.964	0.797	0	ANXA1_CD4_Tm	VIM	0.167
0	0.83111	0.92	0.709	0	ANXA1_CD4_Tm	CRIP1	0.211
0	0.828313	0.541	0.243	0	ANXA1_CD4_Tm	GZMA	0.298
0	0.781806	0.898	0.657	0	ANXA1_CD4_Tm	S100A10	0.241
0	0.765804	0.54	0.225	0	ANXA1_CD4_Tm	MYADM	0.315
0	0.762707	0.682	0.383	0	ANXA1_CD4_Tm	CCL5	0.299
0	0.753794	0.415	0.199	0	ANXA1_CD4_Tm	AREG	0.216
0	0.720206	0.969	0.849	0	ANXA1_CD4_Tm	CXCR4	0.12
0	0.715046	0.391	0.181	0	ANXA1_CD4_Tm	GZMK	0.21
0	0.714221	0.359	0.18	0	ANXA1_CD4_Tm	CCR7	0.179
0	0.703793	0.651	0.389	0	ANXA1_CD4_Tm	GPR183	0.262
0	0.677911	0.911	0.688	0	ANXA1_CD4_Tm	DNAJA1	0.223
0	0.675785	0.711	0.423	0	ANXA1_CD4_Tm	FAM177A1	0.288
0	0.673828	0.764	0.471	0	ANXA1_CD4_Tm	YPEL5	0.293
0	0.66876	0.578	0.352	0	ANXA1_CD4_Tm	PLIN2	0.226
0	0.66586	0.748	0.497	0	ANXA1_CD4_Tm	DUSP2	0.251
0	0.651113	0.568	0.299	0	ANXA1_CD4_Tm	ALOX5AP	0.269
0	0.63087	0.819	0.545	0	ANXA1_CD4_Tm	CREM	0.274
0	0.625658	0.696	0.413	0	ANXA1_CD4_Tm	UBE2S	0.283
0	0.62524	0.466	0.227	0	ANXA1_CD4_Tm	CDKN1A	0.239
0	0.613682	0.679	0.408	0	ANXA1_CD4_Tm	PLAAT4	0.271
0	0.605798	0.614	0.379	0	ANXA1_CD4_Tm	TUBA4A	0.235
0	0.603066	0.832	0.613	0	ANXA1_CD4_Tm	S100A11	0.219
0	0.575753	0.804	0.589	0	ANXA1_CD4_Tm	EZR	0.215
0	0.575014	0.73	0.481	0	ANXA1_CD4_Tm	SELENOK	0.249
0	0.565729	0.792	0.537	0	ANXA1_CD4_Tm	ZFP36	0.255
0	0.559676	0.342	0.165	0	ANXA1_CD4_Tm	DUSP5	0.177
0	0.558811	0.346	0.151	0	ANXA1_CD4_Tm	BHLHE40	0.195
0	0.554902	0.762	0.526	0	ANXA1_CD4_Tm	LDHA	0.236
0	0.542507	0.792	0.554	0	ANXA1_CD4_Tm	LEPROTL1	0.238
0	0.538614	0.906	0.724	0	ANXA1_CD4_Tm	CD52	0.182
0	0.53664	0.42	0.199	0	ANXA1_CD4_Tm	KDM6B	0.221
0	0.536564	0.734	0.499	0	ANXA1_CD4_Tm	TAGLN2	0.235
0	0.519119	0.478	0.284	0	ANXA1_CD4_Tm	EIF4A3	0.194
0	0.518739	0.971	0.824	0	ANXA1_CD4_Tm	JUND	0.147
0	0.494983	0.722	0.505	0	ANXA1_CD4_Tm	NDUFS5	0.217
0	0.490731	0.751	0.543	0	ANXA1_CD4_Tm	IFITM2	0.208
0	0.489831	0.421	0.238	0	ANXA1_CD4_Tm	LITAF	0.183
0	0.473784	0.281	0.123	0	ANXA1_CD4_Tm	TUBB2A	0.158
0	0.473394	0.959	0.847	0	ANXA1_CD4_Tm	ZFP36L2	0.112
0	0.470169	0.401	0.192	0	ANXA1_CD4_Tm	TRAT1	0.209
0	0.468341	0.555	0.35	0	ANXA1_CD4_Tm	BCAS2	0.205
0	0.464545	0.672	0.431	0	ANXA1_CD4_Tm	ZNF331	0.241
0	0.462668	0.575	0.355	0	ANXA1_CD4_Tm	PDE4B	0.22
0	0.461436	0.431	0.231	0	ANXA1_CD4_Tm	CD55	0.2
0	0.45795	0.313	0.142	0	ANXA1_CD4_Tm	KLF3	0.171
0	0.457382	0.838	0.619	0	ANXA1_CD4_Tm	MCL1	0.219
0	0.441525	0.442	0.238	0	ANXA1_CD4_Tm	TGFB1	0.204
0	0.437244	0.999	0.928	0	ANXA1_CD4_Tm	RPS12	0.071
0	0.435813	1	0.959	0	ANXA1_CD4_Tm	TMSB4X	0.041
0	0.432207	0.964	0.798	0	ANXA1_CD4_Tm	RPS10	0.166
0	0.417367	0.696	0.477	0	ANXA1_CD4_Tm	CD99	0.219
0	0.414394	0.979	0.849	0	ANXA1_CD4_Tm	CALM1	0.13
0	0.413779	1	0.939	0	ANXA1_CD4_Tm	RPL41	0.061
0	0.412895	0.899	0.704	0	ANXA1_CD4_Tm	TNFAIP3	0.195
0	0.412317	0.992	0.876	0	ANXA1_CD4_Tm	RPL23A	0.116
0	0.410783	0.646	0.416	0	ANXA1_CD4_Tm	TUBB4B	0.23
0	0.407181	1	0.946	0	ANXA1_CD4_Tm	RPL10	0.054
0	0.406023	0.913	0.725	0	ANXA1_CD4_Tm	RPL36AL	0.188
0	0.397164	0.759	0.528	0	ANXA1_CD4_Tm	CD48	0.231
0	0.391545	0.998	0.925	0	ANXA1_CD4_Tm	EIF1	0.073
0	0.390424	0.998	0.904	0	ANXA1_CD4_Tm	RPS3	0.094
0	0.388202	0.666	0.448	0	ANXA1_CD4_Tm	HSPA5	0.218
0	0.387983	0.999	0.928	0	ANXA1_CD4_Tm	RPS18	0.071
0	0.378691	1	0.953	0	ANXA1_CD4_Tm	TPT1	0.047
0	0.3764	0.999	0.924	0	ANXA1_CD4_Tm	RPL30	0.075
0	0.375992	0.443	0.226	0	ANXA1_CD4_Tm	FKBP11	0.217
0	0.373636	0.995	0.897	0	ANXA1_CD4_Tm	RPL14	0.098
0	0.371692	1	0.947	0	ANXA1_CD4_Tm	RPL28	0.053
0	0.358808	0.943	0.761	0	ANXA1_CD4_Tm	JUNB	0.182
0	0.357448	0.985	0.85	0	ANXA1_CD4_Tm	SRGN	0.135
0	0.356816	0.996	0.893	0	ANXA1_CD4_Tm	RPS25	0.103
0	0.356286	0.998	0.925	0	ANXA1_CD4_Tm	RPS27A	0.073
0	0.356065	0.991	0.909	0	ANXA1_CD4_Tm	H3F3B	0.082
0	0.354393	1	0.955	0	ANXA1_CD4_Tm	RPLP1	0.045
0	0.35224	0.999	0.949	0	ANXA1_CD4_Tm	PTMA	0.05
0	0.34649	0.998	0.911	0	ANXA1_CD4_Tm	RPS14	0.087
0	0.346114	0.999	0.937	0	ANXA1_CD4_Tm	RPS27	0.062
0	0.344914	0.519	0.305	0	ANXA1_CD4_Tm	SMAD7	0.214
0	0.33254	0.996	0.894	0	ANXA1_CD4_Tm	FAU	0.102
0	0.328484	0.995	0.895	0	ANXA1_CD4_Tm	RPS7	0.1
0	0.324604	0.994	0.889	0	ANXA1_CD4_Tm	RPL35A	0.105
0	0.322373	0.976	0.858	0	ANXA1_CD4_Tm	RPS20	0.118
0	0.321366	0.996	0.894	0	ANXA1_CD4_Tm	RPS3A	0.102
0	0.319666	0.995	0.891	0	ANXA1_CD4_Tm	RPL21	0.104
0	0.315042	0.996	0.896	0	ANXA1_CD4_Tm	RPL17	0.1
0	0.314925	0.99	0.873	0	ANXA1_CD4_Tm	RPS13	0.117
0	0.312847	0.982	0.878	0	ANXA1_CD4_Tm	RPL27A	0.104
0	0.312607	0.998	0.907	0	ANXA1_CD4_Tm	RPL26	0.091
0	0.310943	0.999	0.922	0	ANXA1_CD4_Tm	RPS15A	0.077
0	0.306382	0.996	0.897	0	ANXA1_CD4_Tm	RPL18A	0.099
0	0.305249	0.997	0.909	0	ANXA1_CD4_Tm	RPL39	0.088
0	0.299831	0.996	0.888	0	ANXA1_CD4_Tm	RPL9	0.108
0	0.29842	0.997	0.905	0	ANXA1_CD4_Tm	RPS29	0.092
0	0.295879	0.996	0.899	0	ANXA1_CD4_Tm	RPL3	0.097
0	0.295001	0.995	0.906	0	ANXA1_CD4_Tm	RPLP2	0.089
0	0.291436	0.996	0.913	0	ANXA1_CD4_Tm	RPL13A	0.083
0	0.291299	0.998	0.91	0	ANXA1_CD4_Tm	RPS23	0.088
0	0.290163	0.998	0.921	0	ANXA1_CD4_Tm	RPL34	0.077
0	0.280594	0.998	0.917	0	ANXA1_CD4_Tm	RPL19	0.081
0	0.276756	0.998	0.914	0	ANXA1_CD4_Tm	RPL11	0.084
0	0.274132	0.998	0.924	0	ANXA1_CD4_Tm	RPS2	0.074
0	0.267587	0.999	0.924	0	ANXA1_CD4_Tm	RPL32	0.075
3.23858e-306	0.485882	0.331	0.16	8.67293e-302	ANXA1_CD4_Tm	LYAR	0.171
1.05866e-305	0.436095	0.506	0.308	2.8351e-301	ANXA1_CD4_Tm	CD81	0.198
1.0794e-304	0.518264	0.972	0.823	2.89065e-300	ANXA1_CD4_Tm	HSP90AB1	0.149
1.4708e-304	0.461737	0.374	0.197	3.93879e-300	ANXA1_CD4_Tm	SNHG16	0.177
3.85222e-303	0.462114	0.937	0.77	1.03162e-298	ANXA1_CD4_Tm	HSPA8	0.167
4.36046e-301	0.43908	0.723	0.531	1.16773e-296	ANXA1_CD4_Tm	ARL4C	0.192
2.4675e-299	0.387351	0.38	0.194	6.60797e-295	ANXA1_CD4_Tm	GPR65	0.186
8.85934e-294	0.487588	0.379	0.208	2.37253e-289	ANXA1_CD4_Tm	ORAI1	0.171
1.43239e-292	0.401172	0.677	0.455	3.83595e-288	ANXA1_CD4_Tm	SAMSN1	0.222
2.46239e-291	0.351072	0.535	0.329	6.59429e-287	ANXA1_CD4_Tm	NR4A2	0.206
7.30249e-290	0.416803	0.431	0.244	1.95561e-285	ANXA1_CD4_Tm	TIPARP	0.187
3.10978e-288	0.358227	0.465	0.273	8.328e-284	ANXA1_CD4_Tm	ADGRE5	0.192
9.28248e-286	0.297197	0.999	0.968	2.48585e-281	ANXA1_CD4_Tm	BTG1	0.031
5.53768e-283	0.303591	0.959	0.825	1.48299e-278	ANXA1_CD4_Tm	RPL36A	0.134
1.1392e-279	0.260149	0.73	0.519	3.05077e-275	ANXA1_CD4_Tm	FOSB	0.211
4.87801e-277	0.379076	0.852	0.661	1.30633e-272	ANXA1_CD4_Tm	MYL12B	0.191
1.80846e-274	0.312263	0.932	0.757	4.84306e-270	ANXA1_CD4_Tm	EEF1B2	0.175
1.81107e-274	0.394454	0.95	0.801	4.85004e-270	ANXA1_CD4_Tm	SH3BGRL3	0.149
6.75774e-270	0.348982	0.351	0.184	1.80972e-265	ANXA1_CD4_Tm	MIDN	0.167
1.48084e-269	0.451122	0.312	0.158	3.96569e-265	ANXA1_CD4_Tm	NXT1	0.154
6.63832e-268	0.430723	0.432	0.255	1.77774e-263	ANXA1_CD4_Tm	TENT5C	0.177
1.49914e-267	0.261738	0.662	0.448	4.0147e-263	ANXA1_CD4_Tm	SLC2A3	0.214
4.17096e-267	0.362604	0.453	0.271	1.11698e-262	ANXA1_CD4_Tm	SERTAD1	0.182
3.45649e-266	0.286158	0.486	0.283	9.25649e-262	ANXA1_CD4_Tm	PTGER4	0.203
7.08855e-266	0.260523	0.998	0.911	1.89831e-261	ANXA1_CD4_Tm	RPS15	0.087
3.88825e-264	0.31666	0.937	0.846	1.04127e-259	ANXA1_CD4_Tm	IL7R	0.091
5.63319e-260	0.259723	0.999	0.938	1.50857e-255	ANXA1_CD4_Tm	RPS19	0.061
7.26479e-258	0.29099	0.952	0.817	1.94551e-253	ANXA1_CD4_Tm	RPL38	0.135
4.93276e-255	0.388487	0.743	0.55	1.32099e-250	ANXA1_CD4_Tm	ISG20	0.193
3.068e-252	0.608277	0.803	0.614	8.2161e-248	ANXA1_CD4_Tm	HSPD1	0.189
3.55296e-252	0.26991	0.985	0.852	9.51481e-248	ANXA1_CD4_Tm	RPL10A	0.133
6.53825e-252	0.402194	0.517	0.335	1.75094e-247	ANXA1_CD4_Tm	SBDS	0.182
1.62249e-248	0.353352	0.279	0.131	4.34502e-244	ANXA1_CD4_Tm	STOM	0.148
7.53253e-246	0.275921	0.977	0.84	2.01721e-241	ANXA1_CD4_Tm	UBA52	0.137
5.81758e-245	0.379928	0.556	0.362	1.55795e-240	ANXA1_CD4_Tm	JPT1	0.194
1.8248e-244	0.250043	1	0.952	4.88682e-240	ANXA1_CD4_Tm	EEF1A1	0.048
5.95574e-242	0.487192	0.327	0.173	1.59495e-237	ANXA1_CD4_Tm	ATF3	0.154
2.97357e-241	0.265633	0.985	0.863	7.96322e-237	ANXA1_CD4_Tm	RPS21	0.122
3.08208e-241	0.258933	0.393	0.214	8.25382e-237	ANXA1_CD4_Tm	MGAT4A	0.179
6.41699e-241	0.33577	0.746	0.558	1.71847e-236	ANXA1_CD4_Tm	SERP1	0.188
5.60067e-240	0.319238	0.899	0.728	1.49986e-235	ANXA1_CD4_Tm	SARAF	0.171
8.10336e-240	0.306865	0.846	0.66	2.17008e-235	ANXA1_CD4_Tm	TOMM7	0.186
2.33864e-239	0.274432	0.973	0.82	6.26288e-235	ANXA1_CD4_Tm	RPS5	0.153
3.58364e-239	0.285063	0.954	0.807	9.59698e-235	ANXA1_CD4_Tm	RPL27	0.147
2.18661e-235	0.344001	0.338	0.182	5.85573e-231	ANXA1_CD4_Tm	RNF125	0.156
6.45316e-234	0.29641	0.865	0.699	1.72816e-229	ANXA1_CD4_Tm	PABPC1	0.166
5.40434e-233	0.366774	0.547	0.361	1.44728e-228	ANXA1_CD4_Tm	KLF2	0.186
1.29876e-232	0.340701	0.796	0.602	3.47809e-228	ANXA1_CD4_Tm	CALM2	0.194
1.58139e-232	0.354893	0.653	0.465	4.23497e-228	ANXA1_CD4_Tm	MSN	0.188
2.08859e-230	0.250893	0.989	0.883	5.59326e-226	ANXA1_CD4_Tm	RPL36	0.106
2.46752e-230	0.316647	0.355	0.195	6.60802e-226	ANXA1_CD4_Tm	CD6	0.16
1.46546e-228	0.297232	0.791	0.598	3.92451e-224	ANXA1_CD4_Tm	EIF4A1	0.193
8.93761e-225	0.347743	0.71	0.514	2.39349e-220	ANXA1_CD4_Tm	H2AFZ	0.196
8.15865e-224	0.262074	0.984	0.858	2.18489e-219	ANXA1_CD4_Tm	RPL5	0.126
1.01719e-223	0.268871	0.995	0.885	2.72405e-219	ANXA1_CD4_Tm	RPS4X	0.11
5.02369e-222	0.429498	0.31	0.171	1.34534e-217	ANXA1_CD4_Tm	YIPF5	0.139
6.33071e-219	0.330245	0.486	0.312	1.69536e-214	ANXA1_CD4_Tm	ARL4A	0.174
1.89131e-218	0.321767	0.346	0.19	5.06493e-214	ANXA1_CD4_Tm	IFNGR1	0.156
1.92264e-218	0.342133	0.447	0.283	5.14884e-214	ANXA1_CD4_Tm	AKIRIN1	0.164
1.09322e-217	0.415878	0.38	0.23	2.92765e-213	ANXA1_CD4_Tm	ODC1	0.15
1.92362e-216	0.32037	0.539	0.362	5.15146e-212	ANXA1_CD4_Tm	GLIPR1	0.177
5.61555e-214	0.273808	0.36	0.207	1.50384e-209	ANXA1_CD4_Tm	PER1	0.153
4.7188e-213	0.397784	0.341	0.195	1.26369e-208	ANXA1_CD4_Tm	ZNF267	0.146
1.0248e-209	0.360431	0.354	0.205	2.74442e-205	ANXA1_CD4_Tm	DNAJB9	0.149
2.00188e-209	0.329489	0.691	0.498	5.36104e-205	ANXA1_CD4_Tm	RPS4Y1	0.193
1.7167e-208	0.304366	0.874	0.701	4.59733e-204	ANXA1_CD4_Tm	MYL12A	0.173
2.90913e-208	0.272793	0.745	0.552	7.79065e-204	ANXA1_CD4_Tm	STK17A	0.193
1.41537e-207	0.314501	0.783	0.592	3.79036e-203	ANXA1_CD4_Tm	ELF1	0.191
2.69189e-207	0.441296	0.311	0.172	7.20889e-203	ANXA1_CD4_Tm	METRNL	0.139
6.2931e-207	0.315515	0.721	0.53	1.68529e-202	ANXA1_CD4_Tm	IRF1	0.191
6.42439e-207	0.344074	0.476	0.313	1.72045e-202	ANXA1_CD4_Tm	ATP1B3	0.163
1.59225e-206	0.273428	0.59	0.409	4.26404e-202	ANXA1_CD4_Tm	CCNH	0.181
2.4825e-204	0.384026	0.336	0.195	6.64813e-200	ANXA1_CD4_Tm	NFKB1	0.141
5.3567e-202	0.333171	0.682	0.507	1.43452e-197	ANXA1_CD4_Tm	CIB1	0.175
2.71668e-201	0.258635	0.968	0.835	7.27527e-197	ANXA1_CD4_Tm	RPLP0	0.133
1.20184e-200	0.272129	0.903	0.746	3.21853e-196	ANXA1_CD4_Tm	RPL31	0.157
1.36123e-200	0.630401	0.733	0.579	3.64538e-196	ANXA1_CD4_Tm	HSPH1	0.154
1.955e-200	0.347117	0.379	0.23	5.23548e-196	ANXA1_CD4_Tm	SPTY2D1	0.149
7.43108e-197	0.354225	0.926	0.766	1.99004e-192	ANXA1_CD4_Tm	UBB	0.16
2.51558e-196	0.364943	0.465	0.309	6.73672e-192	ANXA1_CD4_Tm	GTF2B	0.156
6.68785e-195	0.353745	0.378	0.229	1.79101e-190	ANXA1_CD4_Tm	SOCS3	0.149
5.57302e-194	0.303723	0.812	0.615	1.49245e-189	ANXA1_CD4_Tm	SUB1	0.197
3.6797e-193	0.321961	0.4	0.25	9.85424e-189	ANXA1_CD4_Tm	FOSL2	0.15
8.70114e-193	0.290537	0.673	0.489	2.33017e-188	ANXA1_CD4_Tm	CYCS	0.184
1.26755e-192	0.333301	0.481	0.321	3.39449e-188	ANXA1_CD4_Tm	SDCBP	0.16
1.67861e-191	0.287744	0.714	0.524	4.49531e-187	ANXA1_CD4_Tm	RBM8A	0.19
4.71058e-191	0.308161	0.252	0.129	1.26149e-186	ANXA1_CD4_Tm	PNP	0.123
9.37493e-191	0.314166	0.348	0.205	2.51061e-186	ANXA1_CD4_Tm	GSTP1	0.143
1.31719e-188	0.337245	0.428	0.275	3.52744e-184	ANXA1_CD4_Tm	PIM3	0.153
6.55041e-187	0.257542	0.377	0.225	1.7542e-182	ANXA1_CD4_Tm	GZMM	0.152
2.18054e-183	0.263528	0.906	0.751	5.83949e-179	ANXA1_CD4_Tm	PNRC1	0.155
5.19464e-182	0.279106	0.311	0.17	1.39113e-177	ANXA1_CD4_Tm	CD40LG	0.141
7.65899e-181	0.284869	0.373	0.226	2.05108e-176	ANXA1_CD4_Tm	SC5D	0.147
2.51234e-179	0.498394	0.993	0.937	6.72805e-175	ANXA1_CD4_Tm	HSP90AA1	0.056
6.03657e-178	0.282252	0.414	0.262	1.61659e-173	ANXA1_CD4_Tm	ANXA2	0.152
4.47617e-177	0.290683	0.759	0.586	1.19872e-172	ANXA1_CD4_Tm	FXYD5	0.173
4.67893e-177	0.251453	0.718	0.539	1.25302e-172	ANXA1_CD4_Tm	HCST	0.179
8.77204e-177	0.317706	0.49	0.335	2.34915e-172	ANXA1_CD4_Tm	IDI1	0.155
8.92584e-176	0.258889	0.504	0.343	2.39034e-171	ANXA1_CD4_Tm	DDX21	0.161
1.82096e-174	0.290156	0.339	0.205	4.87654e-170	ANXA1_CD4_Tm	CSRNP1	0.134
2.05571e-174	0.293328	0.627	0.463	5.50519e-170	ANXA1_CD4_Tm	LRRFIP1	0.164
8.82113e-174	0.309963	0.626	0.462	2.3623e-169	ANXA1_CD4_Tm	PIK3R1	0.164
3.22942e-173	0.289494	0.63	0.462	8.6484e-169	ANXA1_CD4_Tm	MAP1LC3B	0.168
4.84502e-170	0.272334	0.902	0.731	1.2975e-165	ANXA1_CD4_Tm	ARHGDIB	0.171
3.84644e-168	0.304871	0.3	0.177	1.03008e-163	ANXA1_CD4_Tm	JMJD6	0.123
2.25807e-164	0.257802	0.638	0.46	6.04712e-160	ANXA1_CD4_Tm	EMP3	0.178
6.62307e-164	0.280531	0.709	0.529	1.77366e-159	ANXA1_CD4_Tm	DYNLL1	0.18
1.02939e-163	0.334531	0.391	0.256	2.75669e-159	ANXA1_CD4_Tm	ARF4	0.135
1.96159e-163	0.270597	0.358	0.226	5.25313e-159	ANXA1_CD4_Tm	UBE2A	0.132
8.62514e-163	0.253654	0.251	0.134	2.30981e-158	ANXA1_CD4_Tm	PLEKHO1	0.117
2.71377e-162	0.251778	0.793	0.605	7.26748e-158	ANXA1_CD4_Tm	EIF5	0.188
1.76684e-160	0.403907	0.367	0.239	4.7316e-156	ANXA1_CD4_Tm	PDCL3	0.128
2.67783e-159	0.288844	0.533	0.381	7.17123e-155	ANXA1_CD4_Tm	ABRACL	0.152
7.005e-158	0.31105	0.521	0.372	1.87594e-153	ANXA1_CD4_Tm	GSPT1	0.149
2.14036e-156	0.265639	0.381	0.244	5.73188e-152	ANXA1_CD4_Tm	XBP1	0.137
2.92871e-156	0.278965	0.44	0.297	7.84309e-152	ANXA1_CD4_Tm	SOD2	0.143
2.50101e-155	0.388214	0.825	0.663	6.6977e-151	ANXA1_CD4_Tm	HSPE1	0.162
2.22511e-154	0.276127	0.509	0.356	5.95884e-150	ANXA1_CD4_Tm	HNRNPAB	0.153
5.99206e-153	0.28812	0.326	0.2	1.60467e-148	ANXA1_CD4_Tm	PFKFB3	0.126
4.20059e-152	0.334539	0.325	0.202	1.12492e-147	ANXA1_CD4_Tm	CEBPB	0.123
7.75947e-151	0.336924	0.289	0.175	2.07799e-146	ANXA1_CD4_Tm	TUBA1C	0.114
2.63943e-150	0.292189	0.454	0.314	7.0684e-146	ANXA1_CD4_Tm	TOB1	0.14
8.0289e-149	0.26266	0.258	0.148	2.15014e-144	ANXA1_CD4_Tm	ZC3H12A	0.11
2.73193e-148	0.262235	0.256	0.146	7.3161e-144	ANXA1_CD4_Tm	SLC7A5	0.11
6.3207e-148	0.328447	0.438	0.296	1.69268e-143	ANXA1_CD4_Tm	CST7	0.142
6.55643e-146	0.273822	0.513	0.363	1.75581e-141	ANXA1_CD4_Tm	SLC25A5	0.15
1.13154e-144	0.340813	0.336	0.216	3.03026e-140	ANXA1_CD4_Tm	CKS2	0.12
4.1464e-142	0.302976	0.351	0.23	1.11041e-137	ANXA1_CD4_Tm	ISCA1	0.121
1.62027e-140	0.251265	0.281	0.168	4.33908e-136	ANXA1_CD4_Tm	ELL2	0.113
4.39815e-137	0.257219	0.469	0.334	1.17782e-132	ANXA1_CD4_Tm	RSL24D1	0.135
1.32508e-135	0.273049	0.484	0.345	3.54855e-131	ANXA1_CD4_Tm	NFE2L2	0.139
8.2001e-135	0.301145	0.624	0.475	2.19599e-130	ANXA1_CD4_Tm	FAM107B	0.149
1.05356e-134	0.255421	0.554	0.409	2.82143e-130	ANXA1_CD4_Tm	ITGB1	0.145
9.2504e-133	0.41601	0.257	0.155	2.47726e-128	ANXA1_CD4_Tm	ANKRD37	0.102
6.21352e-130	0.282738	0.28	0.173	1.66398e-125	ANXA1_CD4_Tm	S1PR4	0.107
9.45296e-130	0.256617	0.282	0.174	2.5315e-125	ANXA1_CD4_Tm	DYNLL2	0.108
3.99775e-129	0.284081	0.311	0.2	1.0706e-124	ANXA1_CD4_Tm	UPP1	0.111
1.04835e-128	0.254676	0.258	0.156	2.80749e-124	ANXA1_CD4_Tm	ETF1	0.102
5.41453e-127	0.290186	0.512	0.373	1.45001e-122	ANXA1_CD4_Tm	SQSTM1	0.139
8.24161e-111	0.274388	0.251	0.157	2.2071e-106	ANXA1_CD4_Tm	KPNA2	0.094
1.90498e-109	0.251143	0.335	0.229	5.10152e-105	ANXA1_CD4_Tm	SS18L2	0.106
5.29829e-108	0.261142	0.474	0.351	1.41888e-103	ANXA1_CD4_Tm	TANK	0.123
9.21319e-102	0.257758	0.338	0.235	2.46729e-97	ANXA1_CD4_Tm	SLBP	0.103
2.53942e-101	0.264528	0.896	0.777	6.80056e-97	ANXA1_CD4_Tm	RPS26	0.119
1.30739e-98	0.328152	0.262	0.174	3.50119e-94	ANXA1_CD4_Tm	FKBP4	0.088
6.71248e-81	0.250293	0.389	0.291	1.7976e-76	ANXA1_CD4_Tm	SYAP1	0.098
2.38325e-73	0.258569	0.276	0.19	6.38233e-69	ANXA1_CD4_Tm	CCL4	0.086
3.38821e-71	0.515937	0.354	0.271	9.07362e-67	ANXA1_CD4_Tm	ZFAND2A	0.083
1.51637e-67	0.330052	0.264	0.188	4.06085e-63	ANXA1_CD4_Tm	BAG3	0.076
5.73804e-55	0.257211	0.345	0.27	1.53665e-50	ANXA1_CD4_Tm	MRPL18	0.075
0	1.19293	0.818	0.798	0	FOS_CD4_Tm	MT-ND5	0.02
0	1.1044	1	1	0	FOS_CD4_Tm	MALAT1	0
0	1.06153	0.937	0.945	0	FOS_CD4_Tm	MT-ND2	-0.008
0	0.977191	0.946	0.961	0	FOS_CD4_Tm	MT-ND1	-0.015
0	0.879427	0.857	0.81	0	FOS_CD4_Tm	TXNIP	0.047
0	0.804609	0.989	0.994	0	FOS_CD4_Tm	MT-CO1	-0.005
0	0.728006	0.966	0.979	0	FOS_CD4_Tm	MT-ND4	-0.013
0	0.719122	0.97	0.985	0	FOS_CD4_Tm	MT-CYB	-0.015
0	0.696455	0.984	0.992	0	FOS_CD4_Tm	MT-ATP6	-0.008
3.46294e-305	0.578231	0.976	0.99	9.27375e-301	FOS_CD4_Tm	MT-CO3	-0.014
1.34099e-215	0.514566	0.975	0.991	3.59117e-211	FOS_CD4_Tm	MT-CO2	-0.016
7.74379e-185	0.642542	0.9	0.955	2.07379e-180	FOS_CD4_Tm	MT-ND3	-0.055
1.66571e-184	0.861438	0.637	0.566	4.46077e-180	FOS_CD4_Tm	HSPA1B	0.071
4.91354e-156	0.46421	0.84	0.905	1.31585e-151	FOS_CD4_Tm	IL7R	-0.065
6.95183e-135	0.874762	0.557	0.564	1.8617e-130	FOS_CD4_Tm	RESF1	-0.007
1.54922e-111	0.852591	0.561	0.607	4.14882e-107	FOS_CD4_Tm	N4BP2L2	-0.046
7.64168e-97	1.19636	0.609	0.66	2.04644e-92	FOS_CD4_Tm	FOS	-0.051
7.45428e-92	0.871235	0.759	0.865	1.99626e-87	FOS_CD4_Tm	JUN	-0.106
8.79532e-85	0.908606	0.315	0.263	2.35539e-80	FOS_CD4_Tm	AC245297.3	0.052
2.82443e-74	0.936042	0.315	0.275	7.56381e-70	FOS_CD4_Tm	MT-ND4L	0.04
3.54087e-72	0.311438	0.266	0.437	9.48245e-68	FOS_CD4_Tm	CEMIP2	-0.171
1.87948e-66	0.757406	0.632	0.695	5.03324e-62	FOS_CD4_Tm	CD69	-0.063
2.81947e-66	0.533329	0.553	0.51	7.55053e-62	FOS_CD4_Tm	CCL5	0.043
2.55467e-65	0.86702	0.271	0.198	6.84141e-61	FOS_CD4_Tm	HSPA6	0.073
3.07915e-65	0.869409	0.323	0.289	8.24597e-61	FOS_CD4_Tm	ATM	0.034
3.97501e-64	0.949537	0.427	0.438	1.06451e-59	FOS_CD4_Tm	NKTR	-0.011
1.61088e-61	0.773125	0.485	0.526	4.31392e-57	FOS_CD4_Tm	IKZF1	-0.041
2.36844e-60	0.782582	0.358	0.331	6.34268e-56	FOS_CD4_Tm	ERN1	0.027
1.94452e-57	0.497585	0.728	0.857	5.20743e-53	FOS_CD4_Tm	HNRNPA2B1	-0.129
2.57067e-54	0.741523	0.518	0.587	6.88426e-50	FOS_CD4_Tm	ARGLU1	-0.069
7.45384e-54	0.262001	0.22	0.353	1.99614e-49	FOS_CD4_Tm	ANKRD11	-0.133
2.32212e-52	0.264885	0.199	0.322	6.21865e-48	FOS_CD4_Tm	AC044849.1	-0.123
8.18951e-52	0.697014	0.521	0.582	2.19315e-47	FOS_CD4_Tm	BCL11B	-0.061
1.30396e-51	0.631468	0.426	0.418	3.492e-47	FOS_CD4_Tm	GIMAP7	0.008
9.40601e-46	0.279734	0.268	0.413	2.51893e-41	FOS_CD4_Tm	SYTL3	-0.145
2.31756e-45	0.290141	0.196	0.312	6.20643e-41	FOS_CD4_Tm	ZNF207	-0.116
1.78459e-44	0.315681	0.168	0.272	4.77913e-40	FOS_CD4_Tm	THUMPD3-AS1	-0.104
2.23824e-44	0.266299	0.272	0.422	5.99401e-40	FOS_CD4_Tm	KMT2A	-0.15
3.1861e-44	0.264593	0.195	0.307	8.53238e-40	FOS_CD4_Tm	BDP1	-0.112
5.93905e-42	0.272902	0.382	0.573	1.59048e-37	FOS_CD4_Tm	SMCHD1	-0.191
3.67238e-41	0.82932	0.441	0.445	9.83464e-37	FOS_CD4_Tm	KLRB1	-0.004
1.40368e-39	0.987807	0.265	0.218	3.75906e-35	FOS_CD4_Tm	CCL4	0.047
3.17355e-39	0.370308	0.252	0.387	8.49876e-35	FOS_CD4_Tm	YME1L1	-0.135
3.36959e-38	0.253185	0.267	0.405	9.02377e-34	FOS_CD4_Tm	CCSER2	-0.138
7.77749e-38	0.272303	0.198	0.304	2.08281e-33	FOS_CD4_Tm	SLC4A7	-0.106
4.07978e-35	0.287367	0.192	0.295	1.09256e-30	FOS_CD4_Tm	TRA2A	-0.103
4.47019e-35	0.291048	0.386	0.555	1.19712e-30	FOS_CD4_Tm	HSPB1	-0.169
1.13901e-34	0.702631	0.3	0.282	3.05028e-30	FOS_CD4_Tm	SLFN5	0.018
3.84866e-34	0.34836	0.482	0.702	1.03067e-29	FOS_CD4_Tm	BTG2	-0.22
1.59173e-33	0.69751	0.552	0.648	4.26266e-29	FOS_CD4_Tm	PPP1R15A	-0.096
7.0379e-33	0.382527	0.23	0.348	1.88475e-28	FOS_CD4_Tm	DYNC1H1	-0.118
7.80454e-33	0.719094	0.334	0.327	2.09006e-28	FOS_CD4_Tm	IKZF3	0.007
8.29309e-33	0.67431	0.501	0.577	2.22089e-28	FOS_CD4_Tm	PNISR	-0.076
2.3429e-32	0.281645	0.163	0.25	6.27427e-28	FOS_CD4_Tm	USP34	-0.087
2.49093e-32	0.391947	0.294	0.435	6.67072e-28	FOS_CD4_Tm	VMP1	-0.141
4.32565e-32	0.694443	0.342	0.344	1.15841e-27	FOS_CD4_Tm	PARP8	-0.002
9.08594e-32	0.312828	0.259	0.386	2.43321e-27	FOS_CD4_Tm	PCM1	-0.127
1.04421e-30	0.33176	0.164	0.25	2.7964e-26	FOS_CD4_Tm	ATXN1	-0.086
2.75136e-30	0.33427	0.184	0.276	7.36815e-26	FOS_CD4_Tm	CBLB	-0.092
1.50455e-29	0.358532	0.245	0.363	4.02919e-25	FOS_CD4_Tm	NUFIP2	-0.118
2.22205e-29	0.686745	0.569	0.689	5.95065e-25	FOS_CD4_Tm	RSRP1	-0.12
6.22203e-29	0.319246	0.313	0.46	1.66626e-24	FOS_CD4_Tm	ATRX	-0.147
1.43127e-28	0.681947	0.473	0.549	3.83294e-24	FOS_CD4_Tm	DDX17	-0.076
1.93939e-28	0.31073	0.23	0.339	5.19369e-24	FOS_CD4_Tm	ATF7IP	-0.109
7.70631e-28	0.295977	0.195	0.287	2.06375e-23	FOS_CD4_Tm	SMARCA2	-0.092
1.6989e-27	0.838276	0.317	0.318	4.54964e-23	FOS_CD4_Tm	PPP1R10	-0.001
3.65779e-27	0.289373	0.187	0.276	9.79556e-23	FOS_CD4_Tm	KAT6B	-0.089
4.71213e-27	0.31202	0.374	0.544	1.26191e-22	FOS_CD4_Tm	EML4	-0.17
6.64826e-27	0.489806	0.722	0.808	1.7804e-22	FOS_CD4_Tm	NEAT1	-0.086
7.56347e-27	0.374293	0.243	0.355	2.0255e-22	FOS_CD4_Tm	PTPN7	-0.112
4.21096e-26	0.262016	0.178	0.262	1.1277e-21	FOS_CD4_Tm	NORAD	-0.084
7.84597e-25	0.28931	0.355	0.513	2.10115e-20	FOS_CD4_Tm	CLK1	-0.158
9.15745e-25	0.347672	0.222	0.321	2.45237e-20	FOS_CD4_Tm	DDX3Y	-0.099
1.13843e-24	0.429533	0.498	0.536	3.04872e-20	FOS_CD4_Tm	FKBP5	-0.038
1.49939e-24	0.296892	0.184	0.269	4.01538e-20	FOS_CD4_Tm	KDM5A	-0.085
2.82947e-24	0.65528	0.439	0.504	7.57733e-20	FOS_CD4_Tm	AAK1	-0.065
1.48627e-23	0.304908	0.356	0.519	3.98022e-19	FOS_CD4_Tm	PRPF38B	-0.163
4.44456e-23	0.321557	0.355	0.518	1.19025e-18	FOS_CD4_Tm	TAF1D	-0.163
4.46634e-23	0.318109	0.215	0.313	1.19609e-18	FOS_CD4_Tm	ARHGEF1	-0.098
4.84848e-23	0.339073	0.283	0.409	1.29842e-18	FOS_CD4_Tm	DDX46	-0.126
6.89027e-23	0.255872	0.193	0.276	1.84521e-18	FOS_CD4_Tm	RAPGEF6	-0.083
8.35023e-23	0.303278	0.177	0.258	2.23619e-18	FOS_CD4_Tm	RBM33	-0.081
1.83841e-22	0.344393	0.426	0.622	4.92325e-18	FOS_CD4_Tm	SF1	-0.196
5.41586e-22	0.260287	0.417	0.596	1.45037e-17	FOS_CD4_Tm	SRSF3	-0.179
1.93361e-21	0.776686	0.26	0.252	5.17822e-17	FOS_CD4_Tm	TLE4	0.008
2.28669e-21	0.365595	0.258	0.374	6.12376e-17	FOS_CD4_Tm	SRSF10	-0.116
1.62618e-20	0.302124	0.251	0.36	4.35492e-16	FOS_CD4_Tm	ORMDL1	-0.109
1.16981e-19	0.70439	0.412	0.475	3.13276e-15	FOS_CD4_Tm	ACAP1	-0.063
1.18571e-19	0.281556	0.219	0.309	3.17534e-15	FOS_CD4_Tm	U2SURP	-0.09
1.33153e-18	0.332079	0.222	0.315	3.56584e-14	FOS_CD4_Tm	CD46	-0.093
1.64304e-18	0.385547	0.189	0.267	4.40007e-14	FOS_CD4_Tm	ARAP2	-0.078
2.98176e-18	0.912456	0.25	0.242	7.98514e-14	FOS_CD4_Tm	AL499604.1	0.008
2.48611e-17	0.275982	0.541	0.747	6.65781e-13	FOS_CD4_Tm	HNRNPU	-0.206
2.65429e-16	0.298889	0.223	0.309	7.1082e-12	FOS_CD4_Tm	GGNBP2	-0.086
1.15686e-15	0.288708	0.218	0.3	3.09806e-11	FOS_CD4_Tm	BIN2	-0.082
1.69073e-14	0.334108	0.319	0.447	4.52777e-10	FOS_CD4_Tm	HP1BP3	-0.128
3.55256e-14	0.433278	0.663	0.877	9.51375e-10	FOS_CD4_Tm	SRSF7	-0.214
6.3419e-14	0.334058	0.227	0.309	1.69836e-09	FOS_CD4_Tm	MBP	-0.082
9.56406e-14	0.260504	0.359	0.497	2.56126e-09	FOS_CD4_Tm	CD96	-0.138
9.8632e-14	0.264987	0.277	0.379	2.64136e-09	FOS_CD4_Tm	PAXX	-0.102
1.37947e-13	0.33771	0.381	0.537	3.69421e-09	FOS_CD4_Tm	RBM25	-0.156
1.93347e-13	0.379736	0.24	0.327	5.17783e-09	FOS_CD4_Tm	CASP8	-0.087
3.43034e-13	0.413194	0.202	0.278	9.18646e-09	FOS_CD4_Tm	PSMA3-AS1	-0.076
8.53632e-13	0.395849	0.702	0.759	2.28603e-08	FOS_CD4_Tm	HSPA1A	-0.057
1.21069e-12	0.359825	0.316	0.438	3.24223e-08	FOS_CD4_Tm	SRSF11	-0.122
1.22772e-12	0.26118	0.4	0.536	3.28784e-08	FOS_CD4_Tm	SLA	-0.136
2.61194e-12	0.675115	0.269	0.281	6.99477e-08	FOS_CD4_Tm	ZRANB2	-0.012
3.33882e-12	0.375279	0.246	0.334	8.94135e-08	FOS_CD4_Tm	EPB41	-0.088
4.86861e-12	0.364297	0.202	0.274	1.30381e-07	FOS_CD4_Tm	OFD1	-0.072
8.92601e-12	0.362235	0.193	0.261	2.39038e-07	FOS_CD4_Tm	SNRNP70	-0.068
1.25761e-11	0.409803	0.224	0.304	3.36788e-07	FOS_CD4_Tm	FNBP4	-0.08
2.49634e-11	0.361339	0.278	0.38	6.68519e-07	FOS_CD4_Tm	BTN3A2	-0.102
3.09066e-11	0.432762	0.622	0.779	8.27678e-07	FOS_CD4_Tm	RBM39	-0.157
6.05279e-11	0.35806	0.219	0.295	1.62094e-06	FOS_CD4_Tm	SYNRG	-0.076
7.51491e-11	0.91906	0.405	0.467	2.01249e-06	FOS_CD4_Tm	AC020916.1	-0.062
2.83482e-10	0.377273	0.276	0.375	7.59164e-06	FOS_CD4_Tm	PRMT2	-0.099
3.09989e-10	0.615209	0.442	0.531	8.30151e-06	FOS_CD4_Tm	RNF213	-0.089
4.15925e-10	0.371299	0.189	0.25	1.11385e-05	FOS_CD4_Tm	SAMD9	-0.061
4.9966e-10	0.568446	0.33	0.443	1.33809e-05	FOS_CD4_Tm	TSPYL2	-0.113
6.33667e-10	0.409668	0.327	0.451	1.69696e-05	FOS_CD4_Tm	TCF25	-0.124
2.03565e-09	0.271322	0.5	0.699	5.45147e-05	FOS_CD4_Tm	SON	-0.199
2.0702e-09	0.298541	0.214	0.279	5.544e-05	FOS_CD4_Tm	IFNGR1	-0.065
3.02279e-09	0.298993	0.241	0.32	8.09502e-05	FOS_CD4_Tm	CCND3	-0.079
3.45491e-09	0.457867	0.337	0.357	9.25226e-05	FOS_CD4_Tm	GPR171	-0.02
3.56249e-09	0.324799	0.22	0.288	9.54036e-05	FOS_CD4_Tm	RIPOR2	-0.068
6.3512e-09	0.491883	0.227	0.305	0.000170085	FOS_CD4_Tm	ARID1B	-0.078
7.91019e-09	0.354323	0.319	0.432	0.000211835	FOS_CD4_Tm	TAPBP	-0.113
1.26777e-08	0.462968	0.206	0.274	0.000339508	FOS_CD4_Tm	ASH1L	-0.068
2.30918e-07	0.453554	0.313	0.416	0.00618398	FOS_CD4_Tm	AKAP9	-0.103
3.06304e-07	0.438559	0.249	0.327	0.00820283	FOS_CD4_Tm	TUT4	-0.078
3.55879e-07	0.383497	0.385	0.527	0.00953045	FOS_CD4_Tm	PNN	-0.142
3.93187e-07	0.303952	0.392	0.528	0.0105295	FOS_CD4_Tm	EMB	-0.136
4.53878e-07	0.574238	0.541	0.645	0.0121549	FOS_CD4_Tm	FOSB	-0.104
4.74998e-07	0.274711	0.357	0.46	0.0127204	FOS_CD4_Tm	PRDM1	-0.103
6.44589e-07	0.50107	0.473	0.646	0.0172621	FOS_CD4_Tm	IER2	-0.173
7.3892e-07	0.404657	0.293	0.39	0.0197883	FOS_CD4_Tm	TGOLN2	-0.097
8.02329e-07	0.508179	0.329	0.369	0.0214864	FOS_CD4_Tm	OXNAD1	-0.04
1.17839e-06	0.468037	0.255	0.33	0.0315573	FOS_CD4_Tm	NABP1	-0.075
1.33335e-06	0.3966	0.234	0.305	0.0357072	FOS_CD4_Tm	RSBN1L	-0.071
1.36913e-06	0.407201	0.224	0.281	0.0366652	FOS_CD4_Tm	NR4A1	-0.057
1.55758e-06	0.571597	0.378	0.443	0.0417119	FOS_CD4_Tm	ODF2L	-0.065
0	1.30428	0.682	0.237	0	SELL_CD4_Tn	CCR7	0.445
0	1.19377	0.478	0.144	0	SELL_CD4_Tn	SELL	0.334
0	0.893786	0.281	0.061	0	SELL_CD4_Tn	PASK	0.22
0	0.725371	1	0.949	0	SELL_CD4_Tn	RPS8	0.051
0	0.703792	1	0.938	0	SELL_CD4_Tn	RPS3A	0.062
0	0.696213	1	0.944	0	SELL_CD4_Tn	RPS6	0.056
0	0.67204	0.998	0.936	0	SELL_CD4_Tn	RPL21	0.062
0	0.660541	0.998	0.923	0	SELL_CD4_Tn	RPS13	0.075
0	0.657893	1	0.958	0	SELL_CD4_Tn	RPS12	0.042
0	0.619519	1	0.956	0	SELL_CD4_Tn	RPL32	0.044
0	0.593257	0.999	0.934	0	SELL_CD4_Tn	RPL9	0.065
0	0.573218	1	0.95	0	SELL_CD4_Tn	RPL11	0.05
0	0.553255	1	0.956	0	SELL_CD4_Tn	RPL30	0.044
3.00372e-306	0.80255	0.286	0.063	8.04395e-302	SELL_CD4_Tn	TSHZ2	0.223
1.09592e-301	0.565111	1	0.958	2.93488e-297	SELL_CD4_Tn	RPS18	0.042
4.22793e-291	0.572622	1	0.954	1.13224e-286	SELL_CD4_Tn	RPL34	0.046
1.27056e-290	0.762637	0.968	0.829	3.40256e-286	SELL_CD4_Tn	RPL23	0.139
8.56996e-283	0.507143	1	0.973	2.29504e-278	SELL_CD4_Tn	EEF1A1	0.027
5.48685e-279	0.534604	0.999	0.947	1.46938e-274	SELL_CD4_Tn	RPL39	0.052
3.09384e-269	0.4678	1	0.955	8.2853e-265	SELL_CD4_Tn	RPS15A	0.045
4.85312e-267	0.528168	1	0.948	1.29967e-262	SELL_CD4_Tn	RPS23	0.052
2.73921e-265	0.484591	1	0.974	7.33559e-261	SELL_CD4_Tn	RPL13	0.026
9.23044e-265	0.533218	0.999	0.949	2.47191e-260	SELL_CD4_Tn	RPL13A	0.05
1.64562e-258	0.617293	0.993	0.908	4.40698e-254	SELL_CD4_Tn	RPS20	0.085
3.52483e-256	0.559536	0.998	0.94	9.4395e-252	SELL_CD4_Tn	RPL37	0.058
4.40451e-256	0.489738	1	0.952	1.17953e-251	SELL_CD4_Tn	RPL19	0.048
1.32306e-253	0.66366	0.981	0.854	3.54316e-249	SELL_CD4_Tn	RPL7	0.127
5.41302e-252	0.515441	1	0.946	1.44961e-247	SELL_CD4_Tn	RPS28	0.054
9.08881e-247	0.628792	0.986	0.878	2.43398e-242	SELL_CD4_Tn	RPL22	0.108
4.49859e-242	0.509704	1	0.964	1.20472e-237	SELL_CD4_Tn	RPS27	0.036
2.41181e-239	0.439709	1	0.969	6.45882e-235	SELL_CD4_Tn	RPL10	0.031
4.81132e-238	0.460603	1	0.956	1.28847e-233	SELL_CD4_Tn	RPS27A	0.044
6.56017e-238	0.492848	0.998	0.937	1.75681e-233	SELL_CD4_Tn	RPS25	0.061
7.26039e-238	0.741669	0.951	0.765	1.94433e-233	SELL_CD4_Tn	PABPC1	0.186
1.99014e-235	0.713832	0.384	0.128	5.32959e-231	SELL_CD4_Tn	LEF1	0.256
7.45971e-235	0.499024	0.999	0.944	1.99771e-230	SELL_CD4_Tn	RPLP2	0.055
3.39906e-234	0.574977	0.99	0.901	9.10269e-230	SELL_CD4_Tn	RPS11	0.089
1.20964e-232	0.493572	0.999	0.94	3.23943e-228	SELL_CD4_Tn	RPL18A	0.059
1.28045e-227	0.509876	1	0.942	3.42906e-223	SELL_CD4_Tn	RPL12	0.058
4.63028e-222	0.487415	1	0.934	1.23999e-217	SELL_CD4_Tn	RPS16	0.066
1.16646e-218	0.538	0.996	0.912	3.12378e-214	SELL_CD4_Tn	RPL5	0.084
1.43084e-217	0.480048	1	0.948	3.8318e-213	SELL_CD4_Tn	RPS14	0.052
1.01189e-215	0.488634	0.997	0.928	2.70984e-211	SELL_CD4_Tn	RPL36	0.069
2.75056e-215	0.483847	0.996	0.934	7.36601e-211	SELL_CD4_Tn	RPL35A	0.062
2.97093e-214	0.455974	0.999	0.956	7.95616e-210	SELL_CD4_Tn	RPS2	0.043
8.98035e-213	0.48339	0.999	0.941	2.40494e-208	SELL_CD4_Tn	RPL3	0.058
6.95557e-209	0.739051	0.93	0.734	1.8627e-204	SELL_CD4_Tn	RPS17	0.196
3.07772e-197	0.897046	0.38	0.144	8.24212e-193	SELL_CD4_Tn	SESN3	0.236
6.16661e-190	0.82285	0.593	0.307	1.65142e-185	SELL_CD4_Tn	CD55	0.286
6.41233e-189	0.436492	0.999	0.939	1.71722e-184	SELL_CD4_Tn	RPL14	0.06
9.95332e-186	0.87383	0.714	0.43	2.6655e-181	SELL_CD4_Tn	KLF2	0.284
1.20939e-185	0.389487	1	0.965	3.23874e-181	SELL_CD4_Tn	RPL41	0.035
9.1751e-182	0.452241	0.999	0.936	2.45709e-177	SELL_CD4_Tn	RPL29	0.063
6.12212e-179	0.351935	1	0.97	1.6395e-174	SELL_CD4_Tn	RPL28	0.03
8.30588e-176	0.427022	1	0.939	2.22432e-171	SELL_CD4_Tn	RPL18	0.061
2.73468e-175	0.599347	0.953	0.81	7.32347e-171	SELL_CD4_Tn	RPL31	0.143
1.1034e-172	0.498481	0.985	0.868	2.95492e-168	SELL_CD4_Tn	RPS10	0.117
1.5269e-171	0.765718	0.833	0.593	4.08904e-167	SELL_CD4_Tn	YPEL5	0.24
5.21168e-171	0.476928	0.996	0.908	1.39569e-166	SELL_CD4_Tn	RPL10A	0.088
4.23417e-170	0.451394	0.999	0.944	1.13391e-165	SELL_CD4_Tn	RPS29	0.055
4.99153e-170	0.4758	0.995	0.915	1.33673e-165	SELL_CD4_Tn	RPS21	0.08
6.80652e-169	0.53959	0.992	0.885	1.82279e-164	SELL_CD4_Tn	RPS5	0.107
1.49857e-168	0.622547	0.955	0.798	4.01318e-164	SELL_CD4_Tn	SARAF	0.157
1.62415e-167	0.729353	0.8	0.527	4.34948e-163	SELL_CD4_Tn	ZNF331	0.273
2.01549e-167	0.396839	1	0.945	5.39747e-163	SELL_CD4_Tn	RPS3	0.055
2.31327e-167	0.724604	0.546	0.278	6.19495e-163	SELL_CD4_Tn	SC5D	0.268
3.70456e-165	0.429214	0.997	0.931	9.92082e-161	SELL_CD4_Tn	RPS9	0.066
1.32169e-164	0.390299	1	0.946	3.53948e-160	SELL_CD4_Tn	RPL26	0.054
5.65006e-162	0.58998	0.965	0.83	1.51309e-157	SELL_CD4_Tn	EEF1B2	0.135
5.9503e-162	0.475098	0.998	0.932	1.59349e-157	SELL_CD4_Tn	RPS4X	0.066
5.45174e-161	0.918936	0.552	0.283	1.45998e-156	SELL_CD4_Tn	AREG	0.269
7.16063e-160	0.809696	0.774	0.543	1.91762e-155	SELL_CD4_Tn	FAM177A1	0.231
2.04481e-159	0.755618	0.785	0.533	5.476e-155	SELL_CD4_Tn	SLC2A3	0.252
1.31822e-157	0.366313	1	0.948	3.53018e-153	SELL_CD4_Tn	RPS15	0.052
8.71037e-153	0.465615	0.99	0.894	2.33264e-148	SELL_CD4_Tn	RPSA	0.096
1.2539e-152	0.457721	0.992	0.922	3.35794e-148	SELL_CD4_Tn	RPL27A	0.07
9.60533e-151	0.572104	0.454	0.209	2.57231e-146	SELL_CD4_Tn	TCF7	0.245
1.61546e-150	0.377918	0.999	0.937	4.32621e-146	SELL_CD4_Tn	RPS7	0.062
4.97251e-149	0.346613	1	0.973	1.33164e-144	SELL_CD4_Tn	TPT1	0.027
4.929e-148	0.40539	0.998	0.925	1.31999e-143	SELL_CD4_Tn	RPL23A	0.073
1.39249e-147	0.427507	0.99	0.898	3.7291e-143	SELL_CD4_Tn	UBA52	0.092
1.39552e-147	0.442361	0.993	0.898	3.73719e-143	SELL_CD4_Tn	RACK1	0.095
1.5886e-138	0.519986	0.938	0.772	4.25426e-134	SELL_CD4_Tn	RPL4	0.166
1.51418e-136	0.381543	0.995	0.923	4.05496e-132	SELL_CD4_Tn	RPL24	0.072
1.55284e-136	0.480346	0.981	0.873	4.1585e-132	SELL_CD4_Tn	RPL38	0.108
1.59769e-135	0.454685	0.98	0.881	4.27861e-131	SELL_CD4_Tn	RPL36A	0.099
2.79717e-128	0.597962	0.789	0.554	7.49083e-124	SELL_CD4_Tn	LDHB	0.235
2.8976e-128	0.655389	0.382	0.177	7.75978e-124	SELL_CD4_Tn	WDR74	0.205
1.2725e-127	0.413266	0.993	0.905	3.40776e-123	SELL_CD4_Tn	NACA	0.088
6.48464e-127	0.438163	0.991	0.912	1.73659e-122	SELL_CD4_Tn	RPL37A	0.079
1.05439e-122	0.491061	0.962	0.838	2.82366e-118	SELL_CD4_Tn	JUNB	0.124
3.14427e-122	0.61075	0.426	0.208	8.42034e-118	SELL_CD4_Tn	KLF3	0.218
5.39899e-122	0.552369	0.791	0.572	1.44585e-117	SELL_CD4_Tn	EIF3E	0.219
9.56587e-122	0.360754	0.998	0.928	2.56174e-117	SELL_CD4_Tn	RPL15	0.07
7.39448e-118	0.583211	0.877	0.681	1.98024e-113	SELL_CD4_Tn	FYB1	0.196
2.55909e-117	0.34932	0.999	0.939	6.85324e-113	SELL_CD4_Tn	RPL17	0.06
1.08973e-113	0.491697	0.323	0.138	2.91831e-109	SELL_CD4_Tn	PLAC8	0.185
2.03788e-111	0.412159	0.972	0.869	5.45743e-107	SELL_CD4_Tn	RPL27	0.103
3.64946e-110	0.350674	0.998	0.926	9.77326e-106	SELL_CD4_Tn	RPL8	0.072
4.61569e-110	0.315666	0.999	0.938	1.23608e-105	SELL_CD4_Tn	FAU	0.061
8.01714e-107	0.534781	0.352	0.166	2.14699e-102	SELL_CD4_Tn	AP3M2	0.186
1.05228e-104	0.513809	0.852	0.653	2.818e-100	SELL_CD4_Tn	LEPROTL1	0.199
2.73289e-102	0.61058	0.995	0.922	7.31869e-98	SELL_CD4_Tn	FTH1	0.073
7.52801e-100	0.325939	1	0.938	2.016e-95	SELL_CD4_Tn	RPL7A	0.062
1.52225e-99	0.716862	0.585	0.371	4.07659e-95	SELL_CD4_Tn	CRYBG1	0.214
5.05922e-99	0.672986	0.708	0.498	1.35486e-94	SELL_CD4_Tn	GPR183	0.21
3.41183e-98	0.547141	0.528	0.313	9.13689e-94	SELL_CD4_Tn	IL6ST	0.215
6.14156e-97	0.507368	0.643	0.411	1.64471e-92	SELL_CD4_Tn	NR4A2	0.232
6.94196e-94	0.493709	0.815	0.629	1.85906e-89	SELL_CD4_Tn	GAS5	0.186
1.43233e-92	0.336478	0.997	0.935	3.83578e-88	SELL_CD4_Tn	RPL6	0.062
8.46059e-91	0.34994	0.987	0.891	2.26575e-86	SELL_CD4_Tn	RPLP0	0.096
4.74486e-90	0.53632	0.512	0.306	1.27067e-85	SELL_CD4_Tn	CHMP1B	0.206
6.75343e-89	0.41463	0.946	0.803	1.80857e-84	SELL_CD4_Tn	EEF1G	0.143
2.14183e-87	0.54952	0.839	0.68	5.73582e-83	SELL_CD4_Tn	EZR	0.159
2.01944e-85	0.456944	0.794	0.603	5.40807e-81	SELL_CD4_Tn	SNHG29	0.191
1.40821e-83	0.595364	0.462	0.279	3.77118e-79	SELL_CD4_Tn	RILPL2	0.183
3.47267e-82	0.414385	0.275	0.127	9.29982e-78	SELL_CD4_Tn	MAL	0.148
6.20241e-79	0.485323	0.732	0.541	1.66101e-74	SELL_CD4_Tn	CNOT6L	0.191
5.47854e-77	0.564254	0.569	0.387	1.46715e-72	SELL_CD4_Tn	NDFIP1	0.182
3.76364e-74	0.33794	0.252	0.115	1.0079e-69	SELL_CD4_Tn	TNFSF8	0.137
1.86461e-72	0.415217	0.752	0.558	4.99343e-68	SELL_CD4_Tn	SNHG6	0.194
4.64298e-70	0.643705	0.735	0.564	1.24339e-65	SELL_CD4_Tn	CYCS	0.171
5.58224e-70	0.328725	0.957	0.82	1.49492e-65	SELL_CD4_Tn	NPM1	0.137
6.15831e-69	0.360891	0.829	0.647	1.6492e-64	SELL_CD4_Tn	NOP53	0.182
8.55866e-68	0.447773	0.83	0.662	2.29201e-63	SELL_CD4_Tn	CREM	0.168
4.60253e-66	0.393418	0.372	0.212	1.23256e-61	SELL_CD4_Tn	USP36	0.16
9.07261e-66	0.308868	0.962	0.845	2.42965e-61	SELL_CD4_Tn	EEF1D	0.117
1.56487e-65	0.352771	0.818	0.623	4.19072e-61	SELL_CD4_Tn	CD48	0.195
5.21262e-64	0.477255	0.618	0.435	1.39594e-59	SELL_CD4_Tn	BCAS2	0.183
3.44916e-63	0.414263	0.572	0.39	9.23686e-59	SELL_CD4_Tn	RNASET2	0.182
6.4309e-62	0.422709	0.459	0.288	1.7222e-57	SELL_CD4_Tn	SOCS3	0.171
9.84475e-62	0.450833	0.768	0.611	2.63642e-57	SELL_CD4_Tn	ARL4C	0.157
6.1239e-61	0.415842	0.822	0.672	1.63998e-56	SELL_CD4_Tn	ELF1	0.15
2.19823e-59	0.354867	0.406	0.244	5.88685e-55	SELL_CD4_Tn	RAPGEF6	0.162
2.78459e-59	0.353463	0.539	0.361	7.45714e-55	SELL_CD4_Tn	TMEM123	0.178
4.83966e-56	0.282522	0.952	0.843	1.29606e-51	SELL_CD4_Tn	PFDN5	0.109
1.50738e-55	0.251616	0.267	0.138	4.03676e-51	SELL_CD4_Tn	SERINC5	0.129
3.66067e-55	0.302679	0.927	0.785	9.80328e-51	SELL_CD4_Tn	BTF3	0.142
2.32589e-52	0.417206	0.305	0.176	6.22873e-48	SELL_CD4_Tn	ALG13	0.129
6.39607e-52	0.309543	0.408	0.255	1.71287e-47	SELL_CD4_Tn	TMEM243	0.153
7.05402e-52	0.375674	0.748	0.587	1.88907e-47	SELL_CD4_Tn	SELENOK	0.161
1.39152e-51	0.384358	0.568	0.408	3.7265e-47	SELL_CD4_Tn	DDX21	0.16
1.85166e-51	0.315268	0.824	0.653	4.95873e-47	SELL_CD4_Tn	EEF2	0.171
3.50508e-51	0.316078	0.808	0.639	9.3866e-47	SELL_CD4_Tn	NAP1L1	0.169
3.59271e-51	0.411623	0.511	0.354	9.62128e-47	SELL_CD4_Tn	SOD2	0.157
1.67823e-50	0.317638	0.591	0.419	4.49431e-46	SELL_CD4_Tn	EIF4B	0.172
2.57882e-50	0.401377	0.519	0.365	6.90607e-46	SELL_CD4_Tn	EIF4A3	0.154
3.6188e-50	0.310962	0.452	0.293	9.69114e-46	SELL_CD4_Tn	SNHG32	0.159
3.83585e-50	0.343275	0.828	0.669	1.02724e-45	SELL_CD4_Tn	SMAP2	0.159
4.74521e-50	0.320981	0.367	0.223	1.27077e-45	SELL_CD4_Tn	MCUB	0.144
5.55004e-50	0.369332	0.436	0.285	1.4863e-45	SELL_CD4_Tn	NSMCE3	0.151
8.71969e-50	0.287653	0.305	0.173	2.33513e-45	SELL_CD4_Tn	MARCKSL1	0.132
2.64659e-49	0.313037	0.825	0.656	7.08756e-45	SELL_CD4_Tn	FXYD5	0.169
3.03971e-49	0.429074	0.529	0.38	8.14035e-45	SELL_CD4_Tn	ATP1B3	0.149
1.32704e-47	0.391831	0.712	0.58	3.55382e-43	SELL_CD4_Tn	RPS4Y1	0.132
1.28897e-46	0.348937	0.963	0.909	3.45186e-42	SELL_CD4_Tn	SRGN	0.054
2.81678e-46	0.317117	0.595	0.425	7.54334e-42	SELL_CD4_Tn	FOXP1	0.17
3.62293e-45	0.303917	0.392	0.251	9.70221e-41	SELL_CD4_Tn	IRF2BP2	0.141
2.32442e-44	0.277111	0.427	0.279	6.22478e-40	SELL_CD4_Tn	MBP	0.148
4.38326e-44	0.307629	0.333	0.206	1.17384e-39	SELL_CD4_Tn	BIRC2	0.127
9.01418e-44	0.347926	0.316	0.195	2.414e-39	SELL_CD4_Tn	MTHFD2	0.121
2.275e-43	0.275736	0.881	0.738	6.09245e-39	SELL_CD4_Tn	TOMM7	0.143
2.38186e-43	0.302655	0.385	0.246	6.37862e-39	SELL_CD4_Tn	RNF125	0.139
9.85525e-43	0.336011	0.487	0.339	2.63924e-38	SELL_CD4_Tn	P2RY10	0.148
1.63187e-41	0.260973	0.53	0.368	4.37014e-37	SELL_CD4_Tn	PTGER4	0.162
2.34523e-41	0.373475	0.421	0.285	6.28054e-37	SELL_CD4_Tn	ARID5A	0.136
9.97404e-41	0.294581	0.352	0.225	2.67105e-36	SELL_CD4_Tn	NOSIP	0.127
1.29985e-40	0.311404	0.337	0.213	3.48101e-36	SELL_CD4_Tn	ELL2	0.124
1.67621e-40	0.25324	0.539	0.382	4.48889e-36	SELL_CD4_Tn	CEMIP2	0.157
6.21708e-40	0.260913	0.889	0.746	1.66493e-35	SELL_CD4_Tn	COX7C	0.143
1.15509e-39	0.298354	0.564	0.412	3.09333e-35	SELL_CD4_Tn	UXT	0.152
2.46896e-39	0.288355	0.557	0.404	6.61187e-35	SELL_CD4_Tn	SMDT1	0.153
6.99411e-39	0.275992	0.661	0.514	1.87302e-34	SELL_CD4_Tn	SMCHD1	0.147
3.38644e-38	0.309589	0.561	0.416	9.06889e-34	SELL_CD4_Tn	GYPC	0.145
4.02525e-38	0.28679	0.315	0.196	1.07796e-33	SELL_CD4_Tn	FCMR	0.119
9.76227e-38	0.305837	0.31	0.193	2.61433e-33	SELL_CD4_Tn	SATB1	0.117
2.24034e-37	0.26087	0.418	0.281	5.99963e-33	SELL_CD4_Tn	TRAT1	0.137
2.39457e-37	0.265408	0.644	0.488	6.41266e-33	SELL_CD4_Tn	EIF3F	0.156
4.42222e-37	0.365755	0.573	0.433	1.18427e-32	SELL_CD4_Tn	GSPT1	0.14
1.98177e-36	0.29836	0.282	0.175	5.30717e-32	SELL_CD4_Tn	DCTN6	0.107
3.73949e-36	0.336635	0.274	0.169	1.00144e-31	SELL_CD4_Tn	NUCB2	0.105
3.80362e-36	0.295085	0.61	0.466	1.01861e-31	SELL_CD4_Tn	PPP1CB	0.144
4.01923e-36	0.29548	0.54	0.398	1.07635e-31	SELL_CD4_Tn	IDI1	0.142
4.3511e-35	0.272193	0.586	0.444	1.16522e-30	SELL_CD4_Tn	NSA2	0.142
5.03104e-35	0.310625	0.288	0.182	1.34731e-30	SELL_CD4_Tn	NANS	0.106
1.16449e-34	0.311766	0.661	0.53	3.11849e-30	SELL_CD4_Tn	PIK3R1	0.131
3.71311e-34	0.289591	0.522	0.387	9.9437e-30	SELL_CD4_Tn	SDCBP	0.135
5.45234e-33	0.288577	0.376	0.255	1.46014e-28	SELL_CD4_Tn	SAMHD1	0.121
7.82745e-33	0.251744	0.289	0.185	2.09619e-28	SELL_CD4_Tn	AC092338.3	0.104
5.41004e-32	0.378718	0.256	0.161	1.44881e-27	SELL_CD4_Tn	TP53BP2	0.095
5.51635e-32	0.264388	0.33	0.218	1.47728e-27	SELL_CD4_Tn	ZNF831	0.112
1.51105e-31	0.260397	0.257	0.161	4.0466e-27	SELL_CD4_Tn	SINHCAF	0.096
1.207e-30	0.255406	0.701	0.559	3.23234e-26	SELL_CD4_Tn	SLC25A3	0.142
4.03195e-30	0.261729	0.542	0.411	1.07976e-25	SELL_CD4_Tn	HNRNPA0	0.131
4.5378e-30	0.250091	0.644	0.509	1.21522e-25	SELL_CD4_Tn	TOMM20	0.135
5.54682e-30	0.274553	0.255	0.162	1.48544e-25	SELL_CD4_Tn	FBXO34	0.093
1.52657e-29	0.253787	0.315	0.211	4.08814e-25	SELL_CD4_Tn	ALKBH7	0.104
2.26706e-29	0.304577	0.446	0.33	6.07118e-25	SELL_CD4_Tn	SYAP1	0.116
1.09229e-27	0.270247	0.5	0.374	2.92516e-23	SELL_CD4_Tn	GTF2B	0.126
1.94913e-26	0.329813	0.632	0.508	5.21977e-22	SELL_CD4_Tn	ITM2A	0.124
1.49815e-25	0.2686	0.606	0.485	4.01204e-21	SELL_CD4_Tn	SNU13	0.121
1.59348e-18	0.27121	0.557	0.462	4.26733e-14	SELL_CD4_Tn	NR3C1	0.095
0	4.54411	0.473	0.016	0	CXCL13_CD4_Tex	CXCL13	0.457
0	2.63444	0.517	0.062	0	CXCL13_CD4_Tex	NMB	0.455
0	1.95042	0.643	0.075	0	CXCL13_CD4_Tex	ICA1	0.568
0	1.55935	0.318	0.052	0	CXCL13_CD4_Tex	CH25H	0.266
0	1.48698	0.563	0.144	0	CXCL13_CD4_Tex	SESN3	0.419
0	1.39354	0.254	0.001	0	CXCL13_CD4_Tex	IGFL2	0.253
0	1.34049	0.336	0.015	0	CXCL13_CD4_Tex	CPM	0.321
0	1.30432	0.712	0.225	0	CXCL13_CD4_Tex	TIGIT	0.487
0	1.28493	0.441	0.091	0	CXCL13_CD4_Tex	MAGEH1	0.35
0	1.06137	0.376	0.063	0	CXCL13_CD4_Tex	TIAM1	0.313
0	1.01398	0.325	0.04	0	CXCL13_CD4_Tex	SMCO4	0.285
0	1.00485	0.303	0.015	0	CXCL13_CD4_Tex	CD200	0.288
0	0.920771	0.316	0.048	0	CXCL13_CD4_Tex	TOX2	0.268
0	0.859656	0.256	0.016	0	CXCL13_CD4_Tex	LINC01281	0.24
6.77227e-299	1.46451	0.867	0.454	1.81361e-294	CXCL13_CD4_Tex	NR3C1	0.413
1.05866e-287	1.12888	0.316	0.055	2.8351e-283	CXCL13_CD4_Tex	CHN1	0.261
2.73809e-275	0.827627	0.28	0.045	7.33261e-271	CXCL13_CD4_Tex	BTLA	0.235
1.21443e-270	0.962346	0.391	0.086	3.25224e-266	CXCL13_CD4_Tex	TOX	0.305
2.057e-266	0.949467	0.343	0.068	5.50864e-262	CXCL13_CD4_Tex	TSHZ2	0.275
1.9397e-245	1.15971	0.302	0.058	5.19451e-241	CXCL13_CD4_Tex	GEM	0.244
1.80691e-240	1.00914	0.413	0.105	4.83892e-236	CXCL13_CD4_Tex	CCDC50	0.308
3.42091e-228	1.10749	0.457	0.136	9.16121e-224	CXCL13_CD4_Tex	AGFG1	0.321
9.04194e-225	0.938759	0.418	0.107	2.42143e-220	CXCL13_CD4_Tex	LAIR2	0.311
1.15088e-221	0.838716	0.353	0.082	3.08204e-217	CXCL13_CD4_Tex	METTL8	0.271
3.4387e-197	1.09535	0.389	0.111	9.20884e-193	CXCL13_CD4_Tex	ITPR1	0.278
6.82691e-196	1.00508	0.476	0.157	1.82825e-191	CXCL13_CD4_Tex	CCDC6	0.319
8.49287e-193	1.23563	0.676	0.314	2.27439e-188	CXCL13_CD4_Tex	IL6ST	0.362
1.09811e-190	1.08533	0.781	0.417	2.94074e-186	CXCL13_CD4_Tex	RBPJ	0.364
6.38122e-190	1.17913	0.84	0.504	1.70889e-185	CXCL13_CD4_Tex	ITM2A	0.336
1.21242e-177	1.18073	0.694	0.358	3.24686e-173	CXCL13_CD4_Tex	NAP1L4	0.336
8.56799e-175	1.08981	0.58	0.239	2.29451e-170	CXCL13_CD4_Tex	CD27	0.341
1.77419e-174	0.901079	0.345	0.094	4.75127e-170	CXCL13_CD4_Tex	GK	0.251
2.53994e-167	1.24789	0.477	0.175	6.80196e-163	CXCL13_CD4_Tex	HLA-DRA	0.302
4.12849e-163	0.969781	0.778	0.406	1.10561e-158	CXCL13_CD4_Tex	BATF	0.372
4.11667e-162	0.90747	0.573	0.225	1.10244e-157	CXCL13_CD4_Tex	CTLA4	0.348
1.42936e-161	1.07027	0.741	0.374	3.82782e-157	CXCL13_CD4_Tex	DUSP4	0.367
3.75058e-156	0.73894	0.642	0.274	1.00441e-151	CXCL13_CD4_Tex	TNFRSF18	0.368
3.48342e-154	0.936269	0.46	0.171	9.3286e-150	CXCL13_CD4_Tex	CNIH1	0.289
1.00597e-150	0.725696	0.29	0.076	2.69399e-146	CXCL13_CD4_Tex	DGKH	0.214
1.27994e-149	0.729621	0.612	0.264	3.42769e-145	CXCL13_CD4_Tex	TNFRSF4	0.348
1.25688e-143	0.72804	0.262	0.065	3.36592e-139	CXCL13_CD4_Tex	CYSLTR1	0.197
8.16979e-141	1.15064	0.357	0.118	2.18787e-136	CXCL13_CD4_Tex	PGM2L1	0.239
2.29102e-139	1.07536	0.451	0.173	6.13534e-135	CXCL13_CD4_Tex	FABP5	0.278
2.76787e-139	1.05051	0.443	0.17	7.41235e-135	CXCL13_CD4_Tex	SESN1	0.273
5.16074e-135	0.778425	0.426	0.157	1.38205e-130	CXCL13_CD4_Tex	GLCCI1	0.269
9.83295e-135	0.679625	0.303	0.088	2.63327e-130	CXCL13_CD4_Tex	LINC01934	0.215
3.36277e-131	0.846043	0.468	0.193	9.00549e-127	CXCL13_CD4_Tex	MTHFD2	0.275
1.75926e-125	0.950231	0.391	0.147	4.7113e-121	CXCL13_CD4_Tex	SMS	0.244
2.45667e-123	0.770782	0.992	0.91	6.57895e-119	CXCL13_CD4_Tex	SRGN	0.082
4.20883e-120	0.741606	0.339	0.114	1.12713e-115	CXCL13_CD4_Tex	AHI1	0.225
4.51567e-120	0.840874	0.342	0.119	1.2093e-115	CXCL13_CD4_Tex	ZNF281	0.223
7.92143e-116	1.03004	0.771	0.517	2.12136e-111	CXCL13_CD4_Tex	FKBP5	0.254
2.64199e-113	0.755441	0.461	0.193	7.07525e-109	CXCL13_CD4_Tex	TBC1D4	0.268
1.61504e-112	0.799041	0.536	0.256	4.32508e-108	CXCL13_CD4_Tex	PHACTR2	0.28
5.96323e-111	0.672617	0.444	0.184	1.59695e-106	CXCL13_CD4_Tex	MSI2	0.26
1.14351e-109	0.737735	0.437	0.186	3.06231e-105	CXCL13_CD4_Tex	SNX9	0.251
2.37675e-104	0.763351	0.832	0.577	6.36495e-100	CXCL13_CD4_Tex	RNF19A	0.255
2.34931e-102	0.827285	0.504	0.246	6.29145e-98	CXCL13_CD4_Tex	SH2D1A	0.258
1.31838e-101	0.972297	0.673	0.386	3.53063e-97	CXCL13_CD4_Tex	PMAIP1	0.287
7.56026e-101	0.714061	0.888	0.672	2.02464e-96	CXCL13_CD4_Tex	SMAP2	0.216
9.89793e-101	0.636608	0.969	0.825	2.65067e-96	CXCL13_CD4_Tex	OAZ1	0.144
3.62409e-99	0.790276	0.727	0.471	9.70531e-95	CXCL13_CD4_Tex	CDV3	0.256
6.05111e-99	0.666084	0.255	0.08	1.62049e-94	CXCL13_CD4_Tex	HLA-DQA2	0.175
8.46519e-97	0.757979	0.554	0.284	2.26698e-92	CXCL13_CD4_Tex	LIMS1	0.27
2.12899e-95	0.775023	0.623	0.338	5.70144e-91	CXCL13_CD4_Tex	CARD16	0.285
5.76684e-94	0.706861	0.758	0.502	1.54436e-89	CXCL13_CD4_Tex	IQGAP1	0.256
9.33738e-90	0.748408	0.815	0.548	2.50055e-85	CXCL13_CD4_Tex	ARID5B	0.267
5.32717e-89	0.748521	0.526	0.273	1.42662e-84	CXCL13_CD4_Tex	TMPO	0.253
1.34388e-88	0.584833	0.271	0.094	3.59892e-84	CXCL13_CD4_Tex	THADA	0.177
4.6395e-85	0.678393	0.885	0.701	1.24246e-80	CXCL13_CD4_Tex	SOD1	0.184
7.66968e-84	0.602604	0.29	0.107	2.05394e-79	CXCL13_CD4_Tex	IKZF2	0.183
4.66564e-81	0.722754	0.318	0.13	1.24946e-76	CXCL13_CD4_Tex	MAL	0.188
5.66526e-81	0.60934	0.395	0.18	1.51716e-76	CXCL13_CD4_Tex	ZC3H7A	0.215
6.40394e-81	0.61081	0.84	0.627	1.71497e-76	CXCL13_CD4_Tex	CIRBP	0.213
4.16431e-80	0.781926	0.607	0.361	1.1152e-75	CXCL13_CD4_Tex	HLA-DPA1	0.246
4.41953e-80	0.574423	0.394	0.175	1.18355e-75	CXCL13_CD4_Tex	STAM	0.219
7.96452e-80	0.622429	0.279	0.106	2.1329e-75	CXCL13_CD4_Tex	ASAP1	0.173
9.47991e-79	0.615125	0.311	0.127	2.53872e-74	CXCL13_CD4_Tex	GRSF1	0.184
9.56819e-78	0.625564	0.283	0.109	2.56236e-73	CXCL13_CD4_Tex	HLA-DMA	0.174
1.65048e-76	0.62271	0.418	0.203	4.42e-72	CXCL13_CD4_Tex	SIAH2	0.215
1.46993e-75	0.522538	0.294	0.115	3.93648e-71	CXCL13_CD4_Tex	ELMO1	0.179
9.2006e-74	0.680281	0.704	0.463	2.46392e-69	CXCL13_CD4_Tex	CLEC2D	0.241
8.71243e-73	0.629616	0.337	0.148	2.33319e-68	CXCL13_CD4_Tex	FOXN2	0.189
8.28225e-72	0.672003	0.676	0.45	2.21799e-67	CXCL13_CD4_Tex	NDUFV2	0.226
1.86844e-71	0.661123	0.543	0.316	5.00367e-67	CXCL13_CD4_Tex	SEC11A	0.227
2.50308e-71	0.842773	0.44	0.232	6.70325e-67	CXCL13_CD4_Tex	RAB9A	0.208
5.41755e-71	0.694767	0.584	0.36	1.45082e-66	CXCL13_CD4_Tex	ISCU	0.224
1.0752e-70	0.579438	0.357	0.162	2.87938e-66	CXCL13_CD4_Tex	PELI1	0.195
1.0927e-69	0.742742	0.536	0.309	2.92625e-65	CXCL13_CD4_Tex	UCP2	0.227
3.78692e-69	0.569673	0.337	0.151	1.01414e-64	CXCL13_CD4_Tex	ZEB1	0.186
7.5296e-69	0.725841	0.483	0.277	2.01643e-64	CXCL13_CD4_Tex	MBD2	0.206
7.29607e-67	0.631033	0.72	0.493	1.95389e-62	CXCL13_CD4_Tex	PARK7	0.227
8.35691e-67	0.551749	0.281	0.115	2.23798e-62	CXCL13_CD4_Tex	ZC3H8	0.166
9.77594e-65	0.817328	0.737	0.551	2.618e-60	CXCL13_CD4_Tex	CD74	0.186
2.33674e-64	0.587393	0.29	0.123	6.25778e-60	CXCL13_CD4_Tex	LIMA1	0.167
1.80497e-62	0.584906	0.341	0.158	4.83372e-58	CXCL13_CD4_Tex	SELL	0.183
7.46857e-62	0.470096	0.269	0.111	2.00008e-57	CXCL13_CD4_Tex	SIRPG	0.158
1.15502e-61	0.642625	0.643	0.439	3.09313e-57	CXCL13_CD4_Tex	C9orf16	0.204
1.99218e-61	0.701315	0.337	0.161	5.33506e-57	CXCL13_CD4_Tex	TP53BP2	0.176
5.62884e-61	0.388871	0.952	0.809	1.5074e-56	CXCL13_CD4_Tex	GAPDH	0.143
7.34328e-61	0.565399	0.4	0.207	1.96653e-56	CXCL13_CD4_Tex	CUL3	0.193
2.11169e-60	0.510251	0.274	0.117	5.6551e-56	CXCL13_CD4_Tex	ITPKB	0.157
4.56518e-60	0.542036	0.339	0.16	1.22256e-55	CXCL13_CD4_Tex	TP53INP1	0.179
7.61463e-60	0.526889	0.537	0.318	2.0392e-55	CXCL13_CD4_Tex	MRPL57	0.219
1.29306e-59	0.544797	0.362	0.175	3.46282e-55	CXCL13_CD4_Tex	CD84	0.187
3.19625e-59	0.486131	0.277	0.119	8.55955e-55	CXCL13_CD4_Tex	ATP2A2	0.158
4.19787e-59	0.569955	0.733	0.538	1.12419e-54	CXCL13_CD4_Tex	STAT3	0.195
1.88573e-58	0.522342	0.303	0.139	5.04997e-54	CXCL13_CD4_Tex	TSPAN5	0.164
1.97986e-58	0.486623	0.306	0.139	5.30208e-54	CXCL13_CD4_Tex	MAP3K1	0.167
2.27848e-58	0.484005	0.453	0.245	6.10177e-54	CXCL13_CD4_Tex	KAT6B	0.208
4.08168e-58	0.582937	0.458	0.256	1.09307e-53	CXCL13_CD4_Tex	SMARCA2	0.202
5.50567e-58	0.563092	0.452	0.248	1.47442e-53	CXCL13_CD4_Tex	AHR	0.204
1.56614e-57	0.663853	0.325	0.158	4.19413e-53	CXCL13_CD4_Tex	TGS1	0.167
1.87861e-57	0.513782	0.668	0.45	5.03091e-53	CXCL13_CD4_Tex	CFLAR	0.218
4.31133e-56	0.58735	0.736	0.537	1.15457e-51	CXCL13_CD4_Tex	FAM107B	0.199
1.00216e-55	0.524849	0.407	0.219	2.68378e-51	CXCL13_CD4_Tex	TMEM167A	0.188
1.23698e-54	0.469175	0.27	0.118	3.31263e-50	CXCL13_CD4_Tex	ZEB2	0.152
1.58087e-54	0.570498	0.467	0.27	4.23357e-50	CXCL13_CD4_Tex	SLC4A7	0.197
2.97724e-54	0.499174	0.77	0.561	7.97306e-50	CXCL13_CD4_Tex	SLC25A3	0.209
4.15557e-54	0.470913	0.424	0.225	1.11286e-49	CXCL13_CD4_Tex	IPCEF1	0.199
8.06145e-54	0.705509	0.581	0.377	2.15886e-49	CXCL13_CD4_Tex	CRYBG1	0.204
2.42675e-53	0.517137	0.316	0.15	6.49885e-49	CXCL13_CD4_Tex	TGIF1	0.166
3.96094e-53	0.567575	0.43	0.237	1.06074e-48	CXCL13_CD4_Tex	EPSTI1	0.193
7.22572e-53	0.555811	0.601	0.386	1.93505e-48	CXCL13_CD4_Tex	RAB11FIP1	0.215
1.62706e-52	0.534284	0.71	0.512	4.35726e-48	CXCL13_CD4_Tex	IFI16	0.198
1.69575e-52	0.477751	0.837	0.661	4.54122e-48	CXCL13_CD4_Tex	ATP5MC2	0.176
1.72133e-52	0.527116	0.42	0.234	4.60973e-48	CXCL13_CD4_Tex	FOXO1	0.186
4.82263e-52	0.491841	0.407	0.218	1.2915e-47	CXCL13_CD4_Tex	ZNF831	0.189
7.45541e-52	0.425438	0.287	0.132	1.99656e-47	CXCL13_CD4_Tex	JARID2	0.155
1.67397e-51	0.48291	0.291	0.136	4.48289e-47	CXCL13_CD4_Tex	NBN	0.155
4.79513e-51	0.587865	0.691	0.494	1.28414e-46	CXCL13_CD4_Tex	SLA	0.197
1.45056e-50	0.315973	0.999	0.97	3.88461e-46	CXCL13_CD4_Tex	HLA-A	0.029
2.44359e-50	0.511164	0.663	0.462	6.54392e-46	CXCL13_CD4_Tex	PAK2	0.201
4.34817e-50	0.537776	0.424	0.243	1.16444e-45	CXCL13_CD4_Tex	FKBP1A	0.181
1.35596e-49	0.508237	0.57	0.371	3.63126e-45	CXCL13_CD4_Tex	WASF2	0.199
2.07569e-49	0.50994	0.583	0.39	5.5587e-45	CXCL13_CD4_Tex	ST13	0.193
1.29118e-48	0.465111	0.315	0.156	3.45779e-44	CXCL13_CD4_Tex	CSNK1G3	0.159
1.32262e-48	0.582096	0.386	0.214	3.54197e-44	CXCL13_CD4_Tex	ADD3	0.172
4.45236e-48	0.593649	0.521	0.332	1.19234e-43	CXCL13_CD4_Tex	SRI	0.189
5.90052e-48	0.415601	0.262	0.118	1.58016e-43	CXCL13_CD4_Tex	TNFSF8	0.144
2.26437e-47	0.562612	0.436	0.258	6.06398e-43	CXCL13_CD4_Tex	HSPA4	0.178
2.73605e-47	0.606538	0.71	0.539	7.32714e-43	CXCL13_CD4_Tex	HMGB2	0.171
3.19935e-47	0.49232	0.603	0.41	8.56787e-43	CXCL13_CD4_Tex	MYCBP2	0.193
8.64464e-47	0.448728	0.269	0.127	2.31503e-42	CXCL13_CD4_Tex	IFNAR2	0.142
1.07007e-46	0.411999	0.309	0.153	2.86564e-42	CXCL13_CD4_Tex	HBS1L	0.156
1.29418e-46	0.489792	0.34	0.179	3.46581e-42	CXCL13_CD4_Tex	RHBDD2	0.161
1.97745e-46	0.334515	0.966	0.894	5.2956e-42	CXCL13_CD4_Tex	PTPRC	0.072
2.41363e-46	0.404233	0.532	0.325	6.4637e-42	CXCL13_CD4_Tex	ZBTB38	0.207
7.41827e-46	0.473668	0.252	0.116	1.98661e-41	CXCL13_CD4_Tex	HLA-DQA1	0.136
8.51769e-46	0.480673	0.279	0.136	2.28104e-41	CXCL13_CD4_Tex	AP3S1	0.143
1.1182e-45	0.499866	0.418	0.239	2.99454e-41	CXCL13_CD4_Tex	DNPH1	0.179
2.60489e-45	0.661225	0.574	0.403	6.97589e-41	CXCL13_CD4_Tex	YWHAQ	0.171
6.61399e-45	0.52468	0.384	0.217	1.77123e-40	CXCL13_CD4_Tex	RYBP	0.167
1.10367e-44	0.491053	0.847	0.665	2.95563e-40	CXCL13_CD4_Tex	BIRC3	0.182
1.99894e-44	0.505369	0.346	0.187	5.35317e-40	CXCL13_CD4_Tex	IGFLR1	0.159
2.2007e-44	0.545427	0.595	0.419	5.89347e-40	CXCL13_CD4_Tex	GYPC	0.176
2.4791e-44	0.527892	0.324	0.171	6.63904e-40	CXCL13_CD4_Tex	UGCG	0.153
2.65312e-44	0.482079	0.38	0.215	7.10506e-40	CXCL13_CD4_Tex	PPP1CC	0.165
3.8291e-44	0.450912	0.928	0.816	1.02543e-39	CXCL13_CD4_Tex	ACTG1	0.112
9.14211e-44	0.39731	0.317	0.164	2.44826e-39	CXCL13_CD4_Tex	LYST	0.153
1.00735e-43	0.425758	0.284	0.139	2.6977e-39	CXCL13_CD4_Tex	LEF1	0.145
2.54482e-43	0.542029	0.365	0.203	6.81504e-39	CXCL13_CD4_Tex	HLA-DQB1	0.162
3.9491e-43	0.484534	0.438	0.263	1.05757e-38	CXCL13_CD4_Tex	GSTO1	0.175
4.61678e-43	0.46262	0.526	0.334	1.23637e-38	CXCL13_CD4_Tex	NUDC	0.192
1.35994e-42	0.475409	0.354	0.194	3.64191e-38	CXCL13_CD4_Tex	NCOA7	0.16
2.49676e-42	0.368642	0.416	0.24	6.68633e-38	CXCL13_CD4_Tex	ARAP2	0.176
7.00703e-42	0.493091	0.672	0.491	1.87648e-37	CXCL13_CD4_Tex	PRDX1	0.181
7.97647e-42	0.732573	0.767	0.599	2.1361e-37	CXCL13_CD4_Tex	H2AFZ	0.168
1.08179e-41	0.666088	0.497	0.319	2.89705e-37	CXCL13_CD4_Tex	HLA-DRB1	0.178
1.09253e-41	0.471923	0.602	0.416	2.92579e-37	CXCL13_CD4_Tex	LBH	0.186
1.87816e-41	0.494964	0.58	0.397	5.02972e-37	CXCL13_CD4_Tex	RGS2	0.183
2.53191e-41	0.441464	0.974	0.889	6.78046e-37	CXCL13_CD4_Tex	HSP90AB1	0.085
7.59964e-41	0.538665	0.277	0.141	2.03518e-36	CXCL13_CD4_Tex	SAP30	0.136
2.70679e-40	0.447856	0.506	0.324	7.24879e-36	CXCL13_CD4_Tex	AHSA1	0.182
4.78103e-40	0.268476	0.603	0.418	1.28036e-35	CXCL13_CD4_Tex	MT2A	0.185
7.42225e-40	0.431728	0.715	0.537	1.98768e-35	CXCL13_CD4_Tex	ANP32B	0.178
7.80387e-40	0.453209	0.644	0.471	2.08988e-35	CXCL13_CD4_Tex	NME2	0.173
1.91438e-39	0.444933	0.538	0.355	5.1267e-35	CXCL13_CD4_Tex	CALM3	0.183
2.54245e-39	0.441682	0.402	0.24	6.80868e-35	CXCL13_CD4_Tex	PPP4R2	0.162
2.7795e-39	0.410426	0.843	0.65	7.44351e-35	CXCL13_CD4_Tex	RGS1	0.193
5.22944e-39	0.427487	0.533	0.353	1.40045e-34	CXCL13_CD4_Tex	WDR83OS	0.18
5.28592e-39	0.443527	0.323	0.177	1.41557e-34	CXCL13_CD4_Tex	SLAIN2	0.146
8.85723e-39	0.477924	0.345	0.196	2.37197e-34	CXCL13_CD4_Tex	TNIP2	0.149
1.11666e-38	0.450719	0.383	0.225	2.99043e-34	CXCL13_CD4_Tex	VAMP5	0.158
2.01288e-38	0.411855	0.751	0.577	5.3905e-34	CXCL13_CD4_Tex	RAN	0.174
3.19188e-38	0.406334	0.609	0.435	8.54784e-34	CXCL13_CD4_Tex	SEPTIN6	0.174
4.63604e-38	0.600682	0.33	0.184	1.24153e-33	CXCL13_CD4_Tex	SMC4	0.146
1.39021e-37	0.404987	0.597	0.412	3.72299e-33	CXCL13_CD4_Tex	GNG5	0.185
2.15174e-37	0.464155	0.578	0.396	5.76237e-33	CXCL13_CD4_Tex	HLA-DPB1	0.182
5.00345e-37	0.345582	0.383	0.222	1.33992e-32	CXCL13_CD4_Tex	ATXN1	0.161
6.96531e-37	0.377362	0.273	0.141	1.86531e-32	CXCL13_CD4_Tex	VOPP1	0.132
7.97201e-37	0.395353	0.506	0.326	2.13491e-32	CXCL13_CD4_Tex	BST2	0.18
1.17364e-36	0.484628	0.474	0.307	3.14302e-32	CXCL13_CD4_Tex	PKM	0.167
1.22941e-36	0.520658	0.808	0.689	3.29236e-32	CXCL13_CD4_Tex	FYB1	0.119
1.48402e-36	0.388991	0.25	0.124	3.9742e-32	CXCL13_CD4_Tex	CCR4	0.126
7.63473e-36	0.375856	0.722	0.546	2.04458e-31	CXCL13_CD4_Tex	HNRNPK	0.176
1.06656e-35	0.533621	0.346	0.205	2.85625e-31	CXCL13_CD4_Tex	PIM2	0.141
1.2808e-35	0.40395	0.283	0.151	3.43e-31	CXCL13_CD4_Tex	SFXN1	0.132
1.72138e-35	0.481959	0.449	0.289	4.60986e-31	CXCL13_CD4_Tex	SEC11C	0.16
2.66447e-35	0.397712	0.466	0.301	7.13545e-31	CXCL13_CD4_Tex	GPRIN3	0.165
2.37934e-34	0.333424	0.91	0.77	6.37187e-30	CXCL13_CD4_Tex	SRP14	0.14
2.59943e-34	0.427327	0.623	0.459	6.96127e-30	CXCL13_CD4_Tex	PEBP1	0.164
3.57032e-34	0.41287	0.372	0.224	9.56132e-30	CXCL13_CD4_Tex	RAB27A	0.148
5.66732e-34	0.458699	0.474	0.318	1.51771e-29	CXCL13_CD4_Tex	PTPN1	0.156
1.46326e-33	0.366055	0.565	0.388	3.91861e-29	CXCL13_CD4_Tex	ITGA4	0.177
1.74903e-33	0.403576	0.398	0.246	4.68389e-29	CXCL13_CD4_Tex	MDFIC	0.152
3.23275e-33	0.400067	0.497	0.335	8.65731e-29	CXCL13_CD4_Tex	SEM1	0.162
3.6663e-33	0.408925	0.609	0.436	9.81836e-29	CXCL13_CD4_Tex	GSPT1	0.173
7.96494e-33	0.365467	0.823	0.688	2.13301e-28	CXCL13_CD4_Tex	EIF5	0.135
9.2686e-33	0.368882	0.297	0.166	2.48213e-28	CXCL13_CD4_Tex	TNIK	0.131
9.99393e-33	0.459575	0.661	0.498	2.67637e-28	CXCL13_CD4_Tex	SOCS1	0.163
1.10405e-32	0.419414	0.368	0.224	2.95663e-28	CXCL13_CD4_Tex	CAPZA2	0.144
1.43656e-32	0.45847	0.57	0.415	3.8471e-28	CXCL13_CD4_Tex	PTP4A2	0.155
3.60105e-32	0.330084	0.9	0.769	9.64362e-28	CXCL13_CD4_Tex	HNRNPA1	0.131
4.66707e-32	0.403473	0.357	0.213	1.24984e-27	CXCL13_CD4_Tex	DNAJB14	0.144
5.41744e-32	0.293624	0.957	0.86	1.45079e-27	CXCL13_CD4_Tex	SERF2	0.097
7.07995e-32	0.445475	0.534	0.374	1.89601e-27	CXCL13_CD4_Tex	BTG3	0.16
1.52691e-31	0.465224	0.406	0.262	4.08908e-27	CXCL13_CD4_Tex	STIP1	0.144
1.994e-31	0.367187	0.271	0.148	5.33994e-27	CXCL13_CD4_Tex	ZNRF1	0.123
2.02326e-31	0.325211	0.456	0.291	5.4183e-27	CXCL13_CD4_Tex	ZNF292	0.165
2.69928e-31	0.342444	0.708	0.537	7.22867e-27	CXCL13_CD4_Tex	ANAPC16	0.171
3.25332e-31	0.399183	0.509	0.349	8.71239e-27	CXCL13_CD4_Tex	WNK1	0.16
4.84346e-31	0.418066	0.892	0.844	1.29708e-26	CXCL13_CD4_Tex	JUNB	0.048
7.62946e-31	0.385181	0.74	0.578	2.04317e-26	CXCL13_CD4_Tex	CACYBP	0.162
1.00046e-30	0.337726	0.514	0.347	2.67923e-26	CXCL13_CD4_Tex	RAD21	0.167
1.88978e-30	0.371512	0.404	0.255	5.06083e-26	CXCL13_CD4_Tex	TLK1	0.149
1.904e-30	0.384781	0.428	0.277	5.0989e-26	CXCL13_CD4_Tex	SMC3	0.151
3.08586e-30	0.323571	0.484	0.323	8.26393e-26	CXCL13_CD4_Tex	GRB2	0.161
3.33285e-30	0.373176	0.464	0.311	8.92536e-26	CXCL13_CD4_Tex	FXR1	0.153
3.84541e-30	0.361995	0.409	0.259	1.0298e-25	CXCL13_CD4_Tex	NME3	0.15
4.20174e-30	0.356095	0.574	0.408	1.12523e-25	CXCL13_CD4_Tex	TSPYL2	0.166
5.03379e-30	0.379347	0.415	0.268	1.34805e-25	CXCL13_CD4_Tex	ATP5F1A	0.147
2.04351e-29	0.379892	0.33	0.198	5.47252e-25	CXCL13_CD4_Tex	SRPK2	0.132
2.08457e-29	0.335846	0.774	0.63	5.58248e-25	CXCL13_CD4_Tex	EDF1	0.144
2.79636e-29	0.340023	0.542	0.384	7.48865e-25	CXCL13_CD4_Tex	BRK1	0.158
3.25691e-29	0.34395	0.38	0.239	8.722e-25	CXCL13_CD4_Tex	NCK2	0.141
3.56944e-29	0.540169	0.468	0.319	9.55896e-25	CXCL13_CD4_Tex	GOLGA4	0.149
5.51794e-29	0.409879	0.63	0.473	1.47771e-24	CXCL13_CD4_Tex	TNFAIP8	0.157
7.76713e-29	0.30509	0.254	0.138	2.08004e-24	CXCL13_CD4_Tex	EED	0.116
7.86814e-29	0.291434	0.394	0.247	2.10709e-24	CXCL13_CD4_Tex	CBLB	0.147
1.13413e-28	0.300793	0.644	0.472	3.03719e-24	CXCL13_CD4_Tex	TPI1	0.172
2.67151e-28	0.339571	0.31	0.182	7.15429e-24	CXCL13_CD4_Tex	PRKACB	0.128
3.2453e-28	0.39011	0.395	0.254	8.69091e-24	CXCL13_CD4_Tex	MOB4	0.141
3.49743e-28	0.337746	0.788	0.679	9.36611e-24	CXCL13_CD4_Tex	ETS1	0.109
5.54833e-28	0.383516	0.636	0.492	1.48584e-23	CXCL13_CD4_Tex	MZT2A	0.144
2.30342e-27	0.337756	0.303	0.179	6.16857e-23	CXCL13_CD4_Tex	ITGAE	0.124
2.35364e-27	0.388891	0.509	0.356	6.30305e-23	CXCL13_CD4_Tex	CORO1B	0.153
2.71395e-27	0.370375	0.387	0.253	7.26796e-23	CXCL13_CD4_Tex	RNF145	0.134
2.98849e-27	0.332135	0.657	0.497	8.00318e-23	CXCL13_CD4_Tex	COX8A	0.16
4.21543e-27	0.327329	0.592	0.427	1.12889e-22	CXCL13_CD4_Tex	PSMB8	0.165
4.22979e-27	0.358478	0.517	0.364	1.13274e-22	CXCL13_CD4_Tex	CCSER2	0.153
5.57659e-27	0.348899	0.337	0.208	1.49341e-22	CXCL13_CD4_Tex	BANF1	0.129
6.54829e-27	0.301863	0.35	0.216	1.75363e-22	CXCL13_CD4_Tex	2024-03-07	0.134
1.12534e-26	0.296215	0.517	0.362	3.01366e-22	CXCL13_CD4_Tex	ZNF706	0.155
2.87976e-26	0.337695	0.261	0.148	7.712e-22	CXCL13_CD4_Tex	ADI1	0.113
3.08702e-26	0.327301	0.457	0.308	8.26705e-22	CXCL13_CD4_Tex	PPM1G	0.149
3.23797e-26	0.344689	0.457	0.313	8.67129e-22	CXCL13_CD4_Tex	CCT3	0.144
3.40126e-26	0.290676	0.273	0.156	9.10857e-22	CXCL13_CD4_Tex	DDHD1	0.117
4.20814e-26	0.317161	0.553	0.398	1.12694e-21	CXCL13_CD4_Tex	KIF5B	0.155
4.78135e-26	0.320695	0.842	0.687	1.28044e-21	CXCL13_CD4_Tex	CALM2	0.155
8.30013e-26	0.321492	0.527	0.371	2.22278e-21	CXCL13_CD4_Tex	RAC1	0.156
1.99109e-25	0.329549	0.662	0.507	5.33214e-21	CXCL13_CD4_Tex	ELOB	0.155
2.62672e-25	0.278525	0.671	0.518	7.03435e-21	CXCL13_CD4_Tex	LINC01578	0.153
2.93354e-25	0.355228	0.533	0.39	7.85603e-21	CXCL13_CD4_Tex	ATP5MC3	0.143
3.51666e-25	0.330388	0.305	0.186	9.41763e-21	CXCL13_CD4_Tex	ARL5A	0.119
3.8257e-25	0.310122	0.874	0.749	1.02452e-20	CXCL13_CD4_Tex	HINT1	0.125
3.91418e-25	0.362071	0.431	0.295	1.04822e-20	CXCL13_CD4_Tex	CD28	0.136
4.21912e-25	0.34237	0.537	0.388	1.12988e-20	CXCL13_CD4_Tex	CCT4	0.149
5.48856e-25	0.324168	0.325	0.202	1.46984e-20	CXCL13_CD4_Tex	RNF115	0.123
6.82791e-25	0.349334	0.331	0.21	1.82851e-20	CXCL13_CD4_Tex	PGLS	0.121
7.88309e-25	0.323106	0.588	0.429	2.11109e-20	CXCL13_CD4_Tex	EID1	0.159
9.19419e-25	0.286587	0.448	0.306	2.4622e-20	CXCL13_CD4_Tex	ATF7IP	0.142
9.3137e-25	0.316911	0.707	0.547	2.49421e-20	CXCL13_CD4_Tex	CNOT6L	0.16
1.08471e-24	0.331154	0.537	0.391	2.90485e-20	CXCL13_CD4_Tex	CSNK1A1	0.146
1.27349e-24	0.315514	0.517	0.369	3.41042e-20	CXCL13_CD4_Tex	POMP	0.148
1.52772e-24	0.322162	0.818	0.723	4.09123e-20	CXCL13_CD4_Tex	STK4	0.095
1.76315e-24	0.31319	0.517	0.363	4.72171e-20	CXCL13_CD4_Tex	SCAND1	0.154
1.84891e-24	0.288189	0.72	0.573	4.95138e-20	CXCL13_CD4_Tex	NDUFA13	0.147
1.99598e-24	0.357343	0.439	0.304	5.34525e-20	CXCL13_CD4_Tex	PDIA6	0.135
3.02492e-24	0.342093	0.349	0.225	8.10073e-20	CXCL13_CD4_Tex	DGUOK	0.124
4.505e-24	0.347332	0.311	0.192	1.20644e-19	CXCL13_CD4_Tex	KDM5B	0.119
4.622e-24	0.326254	0.326	0.205	1.23777e-19	CXCL13_CD4_Tex	RHOC	0.121
5.63563e-24	0.345789	0.274	0.163	1.50922e-19	CXCL13_CD4_Tex	SINHCAF	0.111
5.87764e-24	0.265293	0.52	0.372	1.57403e-19	CXCL13_CD4_Tex	WSB1	0.148
6.67396e-24	0.291204	0.337	0.212	1.78729e-19	CXCL13_CD4_Tex	SLC5A3	0.125
8.25483e-24	0.392109	0.532	0.392	2.21064e-19	CXCL13_CD4_Tex	TPR	0.14
1.1442e-23	0.284723	0.27	0.16	3.06417e-19	CXCL13_CD4_Tex	HMGN3	0.11
1.37008e-23	0.3209	0.404	0.273	3.66906e-19	CXCL13_CD4_Tex	ERH	0.131
1.75758e-23	0.284497	0.343	0.22	4.70679e-19	CXCL13_CD4_Tex	MEAF6	0.123
1.84122e-23	0.327922	0.47	0.329	4.9308e-19	CXCL13_CD4_Tex	NDUFC2	0.141
2.09446e-23	0.362591	0.481	0.347	5.60896e-19	CXCL13_CD4_Tex	WTAP	0.134
2.24962e-23	0.448904	0.354	0.235	6.02448e-19	CXCL13_CD4_Tex	JMY	0.119
3.26923e-23	0.357764	0.385	0.26	8.755e-19	CXCL13_CD4_Tex	TMEM243	0.125
3.5426e-23	0.643999	0.578	0.453	9.48708e-19	CXCL13_CD4_Tex	PLIN2	0.125
5.78376e-23	0.305626	0.824	0.699	1.54889e-18	CXCL13_CD4_Tex	CCNI	0.125
6.18771e-23	0.29463	0.69	0.546	1.65707e-18	CXCL13_CD4_Tex	RHOA	0.144
8.84249e-23	0.336048	0.302	0.188	2.36802e-18	CXCL13_CD4_Tex	ATP5MC1	0.114
9.55993e-23	0.329457	0.297	0.184	2.56015e-18	CXCL13_CD4_Tex	CCDC167	0.113
1.06801e-22	0.27527	0.292	0.179	2.86013e-18	CXCL13_CD4_Tex	CDR2	0.113
1.29664e-22	0.30881	0.418	0.286	3.47241e-18	CXCL13_CD4_Tex	COX17	0.132
1.31504e-22	0.388207	0.598	0.462	3.52169e-18	CXCL13_CD4_Tex	COTL1	0.136
1.35076e-22	0.289771	0.637	0.49	3.61735e-18	CXCL13_CD4_Tex	GABARAP	0.147
1.55552e-22	0.296596	0.253	0.149	4.16569e-18	CXCL13_CD4_Tex	MPG	0.104
1.56309e-22	0.305104	0.764	0.645	4.18596e-18	CXCL13_CD4_Tex	NAP1L1	0.119
1.7594e-22	0.332539	0.425	0.297	4.71166e-18	CXCL13_CD4_Tex	VDAC1	0.128
2.26993e-22	0.302126	0.297	0.185	6.07886e-18	CXCL13_CD4_Tex	DR1	0.112
2.29488e-22	0.293325	0.409	0.279	6.1457e-18	CXCL13_CD4_Tex	LMAN1	0.13
2.83855e-22	0.316233	0.432	0.302	7.60164e-18	CXCL13_CD4_Tex	LAMTOR5	0.13
3.4672e-22	0.273139	0.271	0.163	9.28517e-18	CXCL13_CD4_Tex	SRSF8	0.108
3.74984e-22	0.286974	0.341	0.219	1.00421e-17	CXCL13_CD4_Tex	MIS18BP1	0.122
3.83671e-22	0.315649	0.517	0.377	1.02747e-17	CXCL13_CD4_Tex	TMBIM4	0.14
3.92428e-22	0.287278	0.66	0.513	1.05092e-17	CXCL13_CD4_Tex	UQCRH	0.147
4.67185e-22	0.261803	0.253	0.149	1.25112e-17	CXCL13_CD4_Tex	CBX5	0.104
5.53401e-22	0.320493	0.494	0.358	1.48201e-17	CXCL13_CD4_Tex	ATP5MF	0.136
6.31711e-22	0.271928	0.349	0.227	1.69172e-17	CXCL13_CD4_Tex	RPL7L1	0.122
6.4405e-22	0.322768	0.469	0.334	1.72477e-17	CXCL13_CD4_Tex	DDT	0.135
6.637e-22	0.303493	0.317	0.201	1.77739e-17	CXCL13_CD4_Tex	SMC5	0.116
6.78642e-22	0.360744	0.617	0.488	1.8174e-17	CXCL13_CD4_Tex	GPX4	0.129
6.87494e-22	0.324126	0.318	0.204	1.84111e-17	CXCL13_CD4_Tex	RALA	0.114
7.88689e-22	0.298858	0.514	0.371	2.11211e-17	CXCL13_CD4_Tex	TMEM258	0.143
8.91922e-22	0.331329	0.603	0.469	2.38857e-17	CXCL13_CD4_Tex	XRCC5	0.134
1.03687e-21	0.263994	0.322	0.204	2.77674e-17	CXCL13_CD4_Tex	ANXA7	0.118
1.12477e-21	0.292669	0.41	0.282	3.01214e-17	CXCL13_CD4_Tex	ANP32A	0.128
1.16617e-21	0.334231	0.416	0.292	3.123e-17	CXCL13_CD4_Tex	XRCC6	0.124
1.249e-21	0.292124	0.59	0.447	3.34482e-17	CXCL13_CD4_Tex	EPC1	0.143
1.37298e-21	0.251611	0.849	0.702	3.67684e-17	CXCL13_CD4_Tex	YWHAB	0.147
1.46846e-21	0.340098	0.387	0.262	3.93252e-17	CXCL13_CD4_Tex	PGAM1	0.125
1.89514e-21	0.266744	0.717	0.575	5.07519e-17	CXCL13_CD4_Tex	HMGN1	0.142
2.19479e-21	0.283309	0.348	0.228	5.87765e-17	CXCL13_CD4_Tex	EIF3L	0.12
2.87417e-21	0.373411	0.663	0.539	7.69701e-17	CXCL13_CD4_Tex	ZNF331	0.124
4.50423e-21	0.301278	0.304	0.195	1.20623e-16	CXCL13_CD4_Tex	ACBD3	0.109
5.47083e-21	0.343683	0.328	0.218	1.46509e-16	CXCL13_CD4_Tex	CD82	0.11
5.98216e-21	0.269458	0.689	0.547	1.60202e-16	CXCL13_CD4_Tex	CNBP	0.142
7.99466e-21	0.253711	0.816	0.671	2.14097e-16	CXCL13_CD4_Tex	SUMO2	0.145
8.18156e-21	0.317873	0.311	0.201	2.19102e-16	CXCL13_CD4_Tex	ADAM10	0.11
9.60829e-21	0.305547	0.297	0.189	2.5731e-16	CXCL13_CD4_Tex	CASK	0.108
9.79408e-21	0.373435	0.59	0.456	2.62285e-16	CXCL13_CD4_Tex	ZFAND5	0.134
1.26124e-20	0.282818	0.503	0.367	3.37761e-16	CXCL13_CD4_Tex	GOLGB1	0.136
1.28221e-20	0.338534	0.491	0.363	3.43377e-16	CXCL13_CD4_Tex	CD247	0.128
1.31306e-20	0.315761	0.37	0.25	3.51636e-16	CXCL13_CD4_Tex	MRPS6	0.12
1.6458e-20	0.300965	0.253	0.153	4.40746e-16	CXCL13_CD4_Tex	BACH1	0.1
2.02e-20	0.272562	0.748	0.608	5.40957e-16	CXCL13_CD4_Tex	DYNLL1	0.14
2.19229e-20	0.263195	0.294	0.186	5.87095e-16	CXCL13_CD4_Tex	CLIP1	0.108
5.51248e-20	0.309214	0.349	0.235	1.47624e-15	CXCL13_CD4_Tex	SUGT1	0.114
7.1251e-20	0.265068	0.521	0.384	1.9081e-15	CXCL13_CD4_Tex	ATP1B3	0.137
9.05653e-20	0.260458	0.331	0.217	2.42534e-15	CXCL13_CD4_Tex	SMARCE1	0.114
1.02784e-19	0.277637	0.289	0.185	2.75257e-15	CXCL13_CD4_Tex	PSMD4	0.104
1.14477e-19	0.280685	0.594	0.45	3.0657e-15	CXCL13_CD4_Tex	SPCS1	0.144
1.45432e-19	0.322112	0.655	0.529	3.89466e-15	CXCL13_CD4_Tex	C12orf57	0.126
1.84937e-19	0.308156	0.329	0.22	4.9526e-15	CXCL13_CD4_Tex	DNAJC15	0.109
1.86766e-19	0.387776	0.415	0.299	5.00158e-15	CXCL13_CD4_Tex	C17orf49	0.116
1.98429e-19	0.280052	0.323	0.213	5.31393e-15	CXCL13_CD4_Tex	NGRN	0.11
2.45779e-19	0.251757	0.257	0.157	6.58197e-15	CXCL13_CD4_Tex	COMMD3	0.1
3.03529e-19	0.295614	0.39	0.275	8.12851e-15	CXCL13_CD4_Tex	CCT6A	0.115
3.19808e-19	0.297053	0.427	0.301	8.56445e-15	CXCL13_CD4_Tex	MRPL18	0.126
3.36393e-19	0.283089	0.488	0.358	9.00862e-15	CXCL13_CD4_Tex	DNAJC8	0.13
4.47155e-19	0.279343	0.83	0.735	1.19748e-14	CXCL13_CD4_Tex	HSPE1	0.095
5.94743e-19	0.271058	0.283	0.18	1.59272e-14	CXCL13_CD4_Tex	CLNS1A	0.103
5.95723e-19	0.272904	0.393	0.274	1.59535e-14	CXCL13_CD4_Tex	PARP1	0.119
7.0327e-19	0.263494	0.608	0.475	1.88336e-14	CXCL13_CD4_Tex	ARID4B	0.133
7.11988e-19	0.284338	0.517	0.389	1.9067e-14	CXCL13_CD4_Tex	VPS28	0.128
7.56979e-19	0.286235	0.492	0.365	2.02719e-14	CXCL13_CD4_Tex	RTRAF	0.127
7.63046e-19	0.396065	0.729	0.638	2.04344e-14	CXCL13_CD4_Tex	STK17A	0.091
8.71207e-19	0.25193	0.908	0.789	2.33309e-14	CXCL13_CD4_Tex	BTF3	0.119
9.45647e-19	0.276107	0.568	0.431	2.53244e-14	CXCL13_CD4_Tex	RHOH	0.137
1.06581e-18	0.270462	0.368	0.253	2.85425e-14	CXCL13_CD4_Tex	NDUFB1	0.115
1.59221e-18	0.268892	0.255	0.159	4.26393e-14	CXCL13_CD4_Tex	MAT2B	0.096
2.39164e-18	0.310732	0.785	0.677	6.4048e-14	CXCL13_CD4_Tex	ELF1	0.108
3.92933e-18	0.267491	0.542	0.415	1.05227e-13	CXCL13_CD4_Tex	PSMB1	0.127
4.05317e-18	0.283495	0.303	0.2	1.08544e-13	CXCL13_CD4_Tex	NDUFAF3	0.103
4.1489e-18	0.25039	0.651	0.519	1.11108e-13	CXCL13_CD4_Tex	COX6A1	0.132
4.56602e-18	0.250119	0.546	0.41	1.22278e-13	CXCL13_CD4_Tex	SYF2	0.136
4.75396e-18	0.252686	0.461	0.336	1.27311e-13	CXCL13_CD4_Tex	PSIP1	0.125
4.95341e-18	0.296626	0.474	0.352	1.32652e-13	CXCL13_CD4_Tex	MTPN	0.122
1.12333e-17	0.260082	0.824	0.729	3.00827e-13	CXCL13_CD4_Tex	NCL	0.095
1.12723e-17	0.282727	0.31	0.207	3.01871e-13	CXCL13_CD4_Tex	SNX5	0.103
1.23082e-17	0.289868	0.282	0.185	3.29613e-13	CXCL13_CD4_Tex	BNIP3L	0.097
1.50726e-17	0.266371	0.337	0.23	4.03645e-13	CXCL13_CD4_Tex	PDAP1	0.107
2.02009e-17	0.2795	0.571	0.442	5.40979e-13	CXCL13_CD4_Tex	CUTA	0.129
2.89105e-17	0.270474	0.404	0.291	7.74224e-13	CXCL13_CD4_Tex	HBP1	0.113
4.00978e-17	0.273573	0.497	0.375	1.07382e-12	CXCL13_CD4_Tex	SH3KBP1	0.122
4.08647e-17	0.262454	0.324	0.221	1.09436e-12	CXCL13_CD4_Tex	BRI3	0.103
4.67981e-17	0.272447	0.456	0.336	1.25325e-12	CXCL13_CD4_Tex	NOP58	0.12
6.86964e-17	0.337537	0.363	0.255	1.83969e-12	CXCL13_CD4_Tex	GATA3	0.108
6.91771e-17	0.26974	0.276	0.18	1.85256e-12	CXCL13_CD4_Tex	PMF1	0.096
7.8532e-17	0.276399	0.338	0.233	2.10309e-12	CXCL13_CD4_Tex	SNRPD1	0.105
8.65967e-17	0.265855	0.847	0.735	2.31906e-12	CXCL13_CD4_Tex	ARPC2	0.112
1.6452e-16	0.257766	0.311	0.213	4.40585e-12	CXCL13_CD4_Tex	STK24	0.098
2.46751e-16	0.271603	0.531	0.404	6.608e-12	CXCL13_CD4_Tex	TANK	0.127
2.6039e-16	0.290782	0.374	0.268	6.97324e-12	CXCL13_CD4_Tex	CKS2	0.106
2.86126e-16	0.253707	0.443	0.329	7.66246e-12	CXCL13_CD4_Tex	THRAP3	0.114
3.1138e-16	0.252006	0.3	0.203	8.33875e-12	CXCL13_CD4_Tex	PSMD13	0.097
3.23776e-16	0.263768	0.643	0.51	8.67071e-12	CXCL13_CD4_Tex	CALR	0.133
3.83063e-16	0.281969	0.368	0.262	1.02584e-11	CXCL13_CD4_Tex	PAG1	0.106
3.87811e-16	0.272105	0.417	0.308	1.03856e-11	CXCL13_CD4_Tex	DNAJA2	0.109
5.23497e-16	0.251916	0.646	0.517	1.40193e-11	CXCL13_CD4_Tex	COX5B	0.129
5.84383e-16	0.315731	0.358	0.255	1.56498e-11	CXCL13_CD4_Tex	MYLIP	0.103
5.8978e-16	0.370074	0.597	0.48	1.57943e-11	CXCL13_CD4_Tex	MAF	0.117
6.58153e-16	0.259856	0.41	0.301	1.76253e-11	CXCL13_CD4_Tex	MRPS21	0.109
1.12816e-15	0.284926	0.396	0.286	3.02121e-11	CXCL13_CD4_Tex	RILPL2	0.11
1.30306e-15	0.251052	0.462	0.347	3.48959e-11	CXCL13_CD4_Tex	HNRNPH3	0.115
2.67138e-15	0.256651	0.377	0.271	7.15397e-11	CXCL13_CD4_Tex	PHPT1	0.106
3.26869e-15	0.269806	0.411	0.302	8.75356e-11	CXCL13_CD4_Tex	TMEM173	0.109
1.50093e-14	0.26581	0.38	0.279	4.0195e-10	CXCL13_CD4_Tex	SLBP	0.101
2.9322e-14	0.299257	0.253	0.169	7.85242e-10	CXCL13_CD4_Tex	TIFA	0.084
1.02133e-13	0.272795	0.514	0.415	2.73512e-09	CXCL13_CD4_Tex	DBI	0.099
3.68542e-13	0.333274	0.258	0.174	9.86957e-09	CXCL13_CD4_Tex	GADD45G	0.084
9.22973e-13	0.364246	0.518	0.427	2.47172e-08	CXCL13_CD4_Tex	CD7	0.091
5.71207e-11	0.257533	0.31	0.229	1.52969e-06	CXCL13_CD4_Tex	MCUB	0.081
5.19171e-10	0.283307	0.791	0.719	1.39034e-05	CXCL13_CD4_Tex	TRBC2	0.072
0	3.09287	0.908	0.103	0	STMN1_CD4_Tpro	STMN1	0.805
0	2.57099	0.73	0.004	0	STMN1_CD4_Tpro	MKI67	0.726
0	2.38954	0.875	0.19	0	STMN1_CD4_Tpro	TUBB	0.685
0	2.19622	0.793	0.004	0	STMN1_CD4_Tpro	PCLAF	0.789
0	1.99822	0.9	0.23	0	STMN1_CD4_Tpro	DUT	0.67
0	1.95891	0.64	0.047	0	STMN1_CD4_Tpro	CENPF	0.593
0	1.95677	0.603	0.014	0	STMN1_CD4_Tpro	TOP2A	0.589
0	1.93259	0.904	0.207	0	STMN1_CD4_Tpro	PTTG1	0.697
0	1.88882	0.681	0.004	0	STMN1_CD4_Tpro	TYMS	0.677
0	1.81667	0.425	0.017	0	STMN1_CD4_Tpro	HIST1H1B	0.408
0	1.81502	0.732	0.082	0	STMN1_CD4_Tpro	NUSAP1	0.65
0	1.6894	0.628	0.013	0	STMN1_CD4_Tpro	TPX2	0.615
0	1.68292	0.808	0.151	0	STMN1_CD4_Tpro	IL2RA	0.657
0	1.61592	0.718	0.026	0	STMN1_CD4_Tpro	CEP55	0.692
0	1.58588	0.524	0.001	0	STMN1_CD4_Tpro	RRM2	0.523
0	1.55341	0.511	0.007	0	STMN1_CD4_Tpro	ASPM	0.504
0	1.50958	0.663	0.044	0	STMN1_CD4_Tpro	CKS1B	0.619
0	1.50292	0.636	0.003	0	STMN1_CD4_Tpro	TK1	0.633
0	1.48022	0.499	0	0	STMN1_CD4_Tpro	UBE2C	0.499
0	1.41219	0.716	0.109	0	STMN1_CD4_Tpro	PCNA	0.607
0	1.37693	0.834	0.118	0	STMN1_CD4_Tpro	NUDT1	0.716
0	1.35216	0.609	0.019	0	STMN1_CD4_Tpro	CDKN3	0.59
0	1.34977	0.714	0.042	0	STMN1_CD4_Tpro	SMC2	0.672
0	1.31998	0.773	0.14	0	STMN1_CD4_Tpro	LINC01943	0.633
0	1.27894	0.534	0.001	0	STMN1_CD4_Tpro	BIRC5	0.533
0	1.22036	0.785	0.103	0	STMN1_CD4_Tpro	PHF19	0.682
0	1.20361	0.618	0.004	0	STMN1_CD4_Tpro	ZWINT	0.614
0	1.18322	0.689	0.065	0	STMN1_CD4_Tpro	CENPM	0.624
0	1.17765	0.501	0.004	0	STMN1_CD4_Tpro	CCNB2	0.497
0	1.17604	0.63	0.049	0	STMN1_CD4_Tpro	HELLS	0.581
0	1.15772	0.548	0.022	0	STMN1_CD4_Tpro	CLSPN	0.526
0	1.13662	0.628	0.05	0	STMN1_CD4_Tpro	MCM3	0.578
0	1.13627	0.656	0.066	0	STMN1_CD4_Tpro	TMEM106C	0.59
0	1.13624	0.638	0.072	0	STMN1_CD4_Tpro	NME1	0.566
0	1.12363	0.642	0.033	0	STMN1_CD4_Tpro	MAD2L1	0.609
0	1.11821	0.72	0.095	0	STMN1_CD4_Tpro	FOXP3	0.625
0	1.07613	0.446	0.018	0	STMN1_CD4_Tpro	CENPE	0.428
0	1.07207	0.591	0.037	0	STMN1_CD4_Tpro	MCM7	0.554
0	1.06055	0.413	0	0	STMN1_CD4_Tpro	DLGAP5	0.413
0	1.04286	0.399	0.004	0	STMN1_CD4_Tpro	HMMR	0.395
0	1.03549	0.562	0.006	0	STMN1_CD4_Tpro	CENPW	0.556
0	1.03541	0.552	0.017	0	STMN1_CD4_Tpro	UBE2T	0.535
0	1.01997	0.669	0.093	0	STMN1_CD4_Tpro	EZH2	0.576
0	0.98857	0.562	0.013	0	STMN1_CD4_Tpro	ORC6	0.549
0	0.969312	0.456	0.006	0	STMN1_CD4_Tpro	NUF2	0.45
0	0.962459	0.462	0.047	0	STMN1_CD4_Tpro	IL1R2	0.415
0	0.961043	0.468	0.009	0	STMN1_CD4_Tpro	GINS2	0.459
0	0.945417	0.536	0.036	0	STMN1_CD4_Tpro	MCM5	0.5
0	0.903608	0.532	0.025	0	STMN1_CD4_Tpro	DHFR	0.507
0	0.891769	0.689	0.1	0	STMN1_CD4_Tpro	PRDX3	0.589
0	0.890911	0.499	0.01	0	STMN1_CD4_Tpro	CHEK1	0.489
0	0.886835	0.325	0.01	0	STMN1_CD4_Tpro	CCNB1	0.315
0	0.885872	0.462	0.013	0	STMN1_CD4_Tpro	CDK1	0.449
0	0.88425	0.491	0.003	0	STMN1_CD4_Tpro	CDT1	0.488
0	0.860006	0.569	0.042	0	STMN1_CD4_Tpro	DTYMK	0.527
0	0.857621	0.487	0.021	0	STMN1_CD4_Tpro	MCM4	0.466
0	0.848569	0.421	0	0	STMN1_CD4_Tpro	GTSE1	0.421
0	0.843915	0.462	0.025	0	STMN1_CD4_Tpro	PRC1	0.437
0	0.823949	0.421	0.014	0	STMN1_CD4_Tpro	KIF11	0.407
0	0.813817	0.577	0.047	0	STMN1_CD4_Tpro	SNRNP25	0.53
0	0.800082	0.458	0.009	0	STMN1_CD4_Tpro	CENPU	0.449
0	0.794584	0.423	0.007	0	STMN1_CD4_Tpro	KNL1	0.416
0	0.786889	0.616	0.068	0	STMN1_CD4_Tpro	CENPK	0.548
0	0.78235	0.401	0.008	0	STMN1_CD4_Tpro	NCAPG	0.393
0	0.749137	0.415	0.003	0	STMN1_CD4_Tpro	SGO1	0.412
0	0.746544	0.513	0.049	0	STMN1_CD4_Tpro	ENTPD1	0.464
0	0.742953	0.53	0.046	0	STMN1_CD4_Tpro	HIRIP3	0.484
0	0.742671	0.354	0.019	0	STMN1_CD4_Tpro	FBXO5	0.335
0	0.738802	0.444	0.011	0	STMN1_CD4_Tpro	FANCI	0.433
0	0.712756	0.399	0.004	0	STMN1_CD4_Tpro	ASF1B	0.395
0	0.712213	0.44	0.018	0	STMN1_CD4_Tpro	CENPH	0.422
0	0.706202	0.481	0.042	0	STMN1_CD4_Tpro	NDC80	0.439
0	0.692421	0.356	0.005	0	STMN1_CD4_Tpro	KIF23	0.351
0	0.690726	0.358	0.001	0	STMN1_CD4_Tpro	AURKB	0.357
0	0.684931	0.389	0.013	0	STMN1_CD4_Tpro	SGO2	0.376
0	0.683362	0.468	0.035	0	STMN1_CD4_Tpro	RPL39L	0.433
0	0.679735	0.425	0.02	0	STMN1_CD4_Tpro	FEN1	0.405
0	0.678368	0.442	0.034	0	STMN1_CD4_Tpro	RBBP8	0.408
0	0.675255	0.313	0.002	0	STMN1_CD4_Tpro	CENPA	0.311
0	0.674021	0.485	0.031	0	STMN1_CD4_Tpro	IFI27L1	0.454
0	0.671051	0.354	0.002	0	STMN1_CD4_Tpro	CDCA8	0.352
0	0.667315	0.391	0.015	0	STMN1_CD4_Tpro	HMGB3	0.376
0	0.647205	0.456	0.029	0	STMN1_CD4_Tpro	RFC4	0.427
0	0.641365	0.391	0.003	0	STMN1_CD4_Tpro	RAD51AP1	0.388
0	0.63772	0.511	0.05	0	STMN1_CD4_Tpro	MYL6B	0.461
0	0.631823	0.421	0.017	0	STMN1_CD4_Tpro	CENPN	0.404
0	0.628103	0.44	0.034	0	STMN1_CD4_Tpro	LIG1	0.406
0	0.624107	0.352	0	0	STMN1_CD4_Tpro	KIF15	0.352
0	0.621259	0.29	0.006	0	STMN1_CD4_Tpro	FAM111B	0.284
0	0.621213	0.268	0.002	0	STMN1_CD4_Tpro	CDC20	0.266
0	0.620858	0.395	0.017	0	STMN1_CD4_Tpro	CCDC34	0.378
0	0.613427	0.335	0.019	0	STMN1_CD4_Tpro	PRRG4	0.316
0	0.612928	0.35	0	0	STMN1_CD4_Tpro	MYBL2	0.35
0	0.602793	0.405	0.024	0	STMN1_CD4_Tpro	NCAPH	0.381
0	0.589681	0.342	0.001	0	STMN1_CD4_Tpro	CDCA5	0.341
0	0.583013	0.331	0.004	0	STMN1_CD4_Tpro	CCNA2	0.327
0	0.580959	0.307	0.002	0	STMN1_CD4_Tpro	ESCO2	0.305
0	0.578427	0.337	0.002	0	STMN1_CD4_Tpro	DIAPH3	0.335
0	0.574823	0.309	0.004	0	STMN1_CD4_Tpro	E2F1	0.305
0	0.571972	0.325	0.004	0	STMN1_CD4_Tpro	KIF2C	0.321
0	0.564049	0.444	0.047	0	STMN1_CD4_Tpro	SHMT2	0.397
0	0.562553	0.409	0.038	0	STMN1_CD4_Tpro	C19orf48	0.371
0	0.557664	0.321	0.006	0	STMN1_CD4_Tpro	BRCA1	0.315
0	0.554239	0.37	0.022	0	STMN1_CD4_Tpro	ATAD5	0.348
0	0.550305	0.335	0.002	0	STMN1_CD4_Tpro	SHCBP1	0.333
0	0.550205	0.413	0.037	0	STMN1_CD4_Tpro	PAICS	0.376
0	0.547343	0.321	0.002	0	STMN1_CD4_Tpro	MND1	0.319
0	0.539531	0.35	0.016	0	STMN1_CD4_Tpro	BRCA2	0.334
0	0.537705	0.389	0.035	0	STMN1_CD4_Tpro	POLD3	0.354
0	0.536538	0.292	0.016	0	STMN1_CD4_Tpro	CAVIN3	0.276
0	0.536072	0.286	0.001	0	STMN1_CD4_Tpro	KIF4A	0.285
0	0.534731	0.366	0.031	0	STMN1_CD4_Tpro	MTHFD1	0.335
0	0.530802	0.286	0.003	0	STMN1_CD4_Tpro	CKAP2L	0.283
0	0.52208	0.419	0.035	0	STMN1_CD4_Tpro	ITGB3BP	0.384
0	0.52168	0.301	0.019	0	STMN1_CD4_Tpro	AURKA	0.282
0	0.511801	0.323	0.002	0	STMN1_CD4_Tpro	MELK	0.321
0	0.505098	0.323	0.004	0	STMN1_CD4_Tpro	KIFC1	0.319
0	0.496831	0.286	0.003	0	STMN1_CD4_Tpro	DTL	0.283
0	0.495035	0.264	0.001	0	STMN1_CD4_Tpro	KIF14	0.263
0	0.491482	0.294	0.006	0	STMN1_CD4_Tpro	BUB1	0.288
0	0.486896	0.352	0.03	0	STMN1_CD4_Tpro	RFC2	0.322
0	0.484108	0.301	0	0	STMN1_CD4_Tpro	CDC45	0.301
0	0.481467	0.268	0.001	0	STMN1_CD4_Tpro	CDCA3	0.267
0	0.481225	0.29	0.005	0	STMN1_CD4_Tpro	MXD3	0.285
0	0.477552	0.323	0.016	0	STMN1_CD4_Tpro	SAC3D1	0.307
0	0.477222	0.282	0.001	0	STMN1_CD4_Tpro	MCM10	0.281
0	0.475504	0.276	0.001	0	STMN1_CD4_Tpro	GGH	0.275
0	0.47535	0.339	0.028	0	STMN1_CD4_Tpro	WDR76	0.311
0	0.474975	0.311	0.008	0	STMN1_CD4_Tpro	CIP2A	0.303
0	0.468933	0.382	0.028	0	STMN1_CD4_Tpro	BCL2L12	0.354
0	0.467355	0.337	0.021	0	STMN1_CD4_Tpro	NCAPD2	0.316
0	0.464402	0.305	0.017	0	STMN1_CD4_Tpro	ARHGAP11A	0.288
0	0.462863	0.331	0.018	0	STMN1_CD4_Tpro	CHAF1A	0.313
0	0.458778	0.309	0.008	0	STMN1_CD4_Tpro	PARPBP	0.301
0	0.458218	0.297	0.004	0	STMN1_CD4_Tpro	RMI2	0.293
0	0.457437	0.297	0	0	STMN1_CD4_Tpro	SPC25	0.297
0	0.454297	0.397	0.038	0	STMN1_CD4_Tpro	NUP37	0.359
0	0.452517	0.319	0.012	0	STMN1_CD4_Tpro	NCAPG2	0.307
0	0.448519	0.282	0.001	0	STMN1_CD4_Tpro	TTK	0.281
0	0.439993	0.327	0.02	0	STMN1_CD4_Tpro	LMCD1	0.307
0	0.432937	0.252	0	0	STMN1_CD4_Tpro	TROAP	0.252
0	0.426236	0.276	0.008	0	STMN1_CD4_Tpro	TCF19	0.268
0	0.421484	0.26	0.003	0	STMN1_CD4_Tpro	CDCA2	0.257
0	0.420533	0.258	0.005	0	STMN1_CD4_Tpro	MCM2	0.253
0	0.419716	0.252	0.001	0	STMN1_CD4_Tpro	PBK	0.251
0	0.413251	0.276	0.002	0	STMN1_CD4_Tpro	FOXM1	0.274
0	0.40118	0.272	0.012	0	STMN1_CD4_Tpro	C21orf58	0.26
0	0.396506	0.264	0.009	0	STMN1_CD4_Tpro	SPDL1	0.255
0	0.392249	0.264	0	0	STMN1_CD4_Tpro	HJURP	0.264
0	0.38918	0.325	0.021	0	STMN1_CD4_Tpro	ACOT7	0.304
0	0.368366	0.284	0.015	0	STMN1_CD4_Tpro	MIS18A	0.269
0	0.359732	0.264	0.013	0	STMN1_CD4_Tpro	RACGAP1	0.251
0	0.348592	0.274	0.013	0	STMN1_CD4_Tpro	FANCD2	0.261
0	0.343518	0.256	0.015	0	STMN1_CD4_Tpro	DDX11	0.241
6.35489e-308	0.82984	0.571	0.077	1.70184e-303	STMN1_CD4_Tpro	GMNN	0.494
4.72585e-306	0.89012	0.687	0.109	1.26558e-301	STMN1_CD4_Tpro	SKA2	0.578
7.45892e-305	0.978692	0.679	0.108	1.9975e-300	STMN1_CD4_Tpro	KIF20B	0.571
1.44211e-302	0.378949	0.297	0.022	3.86196e-298	STMN1_CD4_Tpro	PXMP2	0.275
2.6911e-300	0.644402	0.521	0.066	7.20676e-296	STMN1_CD4_Tpro	GGCT	0.455
1.43513e-299	0.511977	0.374	0.035	3.84327e-295	STMN1_CD4_Tpro	HACD1	0.339
4.7713e-295	1.01977	0.718	0.124	1.27775e-290	STMN1_CD4_Tpro	CENPX	0.594
2.99989e-293	0.641778	0.609	0.088	8.0337e-289	STMN1_CD4_Tpro	COMMD4	0.521
1.83766e-290	0.422245	0.382	0.038	4.92124e-286	STMN1_CD4_Tpro	NABP2	0.344
8.39206e-290	1.01414	0.765	0.143	2.24739e-285	STMN1_CD4_Tpro	DNAJC9	0.622
4.72003e-288	1.02811	0.804	0.156	1.26403e-283	STMN1_CD4_Tpro	CARHSP1	0.648
1.01434e-285	1.02862	0.665	0.109	2.71639e-281	STMN1_CD4_Tpro	LAIR2	0.556
2.22697e-285	0.492109	0.444	0.05	5.96383e-281	STMN1_CD4_Tpro	NCAPD3	0.394
6.83827e-284	0.576261	0.44	0.05	1.83129e-279	STMN1_CD4_Tpro	KIF22	0.39
9.22084e-284	0.896461	0.62	0.095	2.46934e-279	STMN1_CD4_Tpro	LAYN	0.525
1.0908e-282	0.38426	0.309	0.026	2.92116e-278	STMN1_CD4_Tpro	LRR1	0.283
5.2015e-282	0.595669	0.513	0.067	1.39296e-277	STMN1_CD4_Tpro	PAFAH1B3	0.446
6.87148e-282	0.609028	0.446	0.052	1.84018e-277	STMN1_CD4_Tpro	ERI1	0.394
1.08403e-280	0.598442	0.409	0.045	2.90303e-276	STMN1_CD4_Tpro	FANK1	0.364
3.98392e-280	0.968317	0.613	0.097	1.06689e-275	STMN1_CD4_Tpro	ATAD2	0.516
5.54242e-279	0.606741	0.44	0.051	1.48426e-274	STMN1_CD4_Tpro	TOX2	0.389
1.02681e-276	0.751915	0.569	0.083	2.74978e-272	STMN1_CD4_Tpro	RRM1	0.486
8.93404e-276	0.612075	0.456	0.055	2.39254e-271	STMN1_CD4_Tpro	DCTPP1	0.401
6.28302e-272	1.55907	0.883	0.243	1.68259e-267	STMN1_CD4_Tpro	RANBP1	0.64
5.99219e-271	0.319479	0.272	0.021	1.60471e-266	STMN1_CD4_Tpro	NRM	0.251
5.64244e-269	0.388589	0.327	0.03	1.51105e-264	STMN1_CD4_Tpro	COPRS	0.297
4.46929e-268	0.926976	0.538	0.079	1.19688e-263	STMN1_CD4_Tpro	HLA-DQA2	0.459
5.14385e-267	0.623699	0.528	0.074	1.37752e-262	STMN1_CD4_Tpro	SAE1	0.454
5.32838e-267	1.73	0.775	0.176	1.42694e-262	STMN1_CD4_Tpro	HLA-DRA	0.599
1.14153e-266	0.494166	0.458	0.057	3.057e-262	STMN1_CD4_Tpro	POP7	0.401
2.03819e-266	0.756511	0.562	0.085	5.45827e-262	STMN1_CD4_Tpro	SSRP1	0.477
2.80586e-266	0.582087	0.483	0.063	7.51411e-262	STMN1_CD4_Tpro	TTF2	0.42
7.12225e-266	0.749842	0.613	0.098	1.90734e-261	STMN1_CD4_Tpro	LMNB1	0.515
4.08315e-264	0.591026	0.329	0.031	1.09347e-259	STMN1_CD4_Tpro	ZBED2	0.298
2.3329e-263	0.815842	0.607	0.098	6.24752e-259	STMN1_CD4_Tpro	DDX39A	0.509
5.0499e-262	0.807028	0.626	0.104	1.35236e-257	STMN1_CD4_Tpro	UQCC2	0.522
1.02976e-261	1.15041	0.816	0.183	2.75769e-257	STMN1_CD4_Tpro	RPA3	0.633
1.7603e-261	0.409952	0.354	0.036	4.7141e-257	STMN1_CD4_Tpro	NCAPH2	0.318
1.18196e-260	0.891437	0.744	0.142	3.16529e-256	STMN1_CD4_Tpro	PSMC3	0.602
1.00449e-259	0.484251	0.29	0.025	2.69003e-255	STMN1_CD4_Tpro	CPNE2	0.265
4.27209e-259	0.734059	0.638	0.106	1.14406e-254	STMN1_CD4_Tpro	IKZF2	0.532
2.46777e-257	0.418733	0.362	0.038	6.60868e-253	STMN1_CD4_Tpro	DHRS4	0.324
2.47276e-257	0.612592	0.466	0.061	6.62205e-253	STMN1_CD4_Tpro	MCM6	0.405
5.73285e-256	1.27928	0.926	0.231	1.53526e-251	STMN1_CD4_Tpro	TIGIT	0.695
6.59199e-255	1.2899	0.793	0.18	1.76534e-250	STMN1_CD4_Tpro	SMC4	0.613
9.37331e-255	0.549174	0.37	0.04	2.51017e-250	STMN1_CD4_Tpro	AC017002.3	0.33
1.46991e-254	0.521932	0.613	0.102	3.93641e-250	STMN1_CD4_Tpro	MT1E	0.511
1.73069e-253	0.376477	0.342	0.034	4.6348e-249	STMN1_CD4_Tpro	HADH	0.308
4.38659e-253	1.7157	0.939	0.303	1.17473e-248	STMN1_CD4_Tpro	PKM	0.636
6.10184e-253	0.524228	0.466	0.061	1.63407e-248	STMN1_CD4_Tpro	VRK1	0.405
1.05671e-252	0.939634	0.419	0.052	2.82988e-248	STMN1_CD4_Tpro	SOX4	0.367
2.28208e-252	0.495316	0.415	0.05	6.11141e-248	STMN1_CD4_Tpro	NSD2	0.365
7.47964e-251	1.04094	0.787	0.172	2.00305e-246	STMN1_CD4_Tpro	LSM4	0.615
9.59474e-248	0.626152	0.513	0.075	2.56947e-243	STMN1_CD4_Tpro	TACC3	0.438
1.0232e-246	0.935949	0.802	0.172	2.74013e-242	STMN1_CD4_Tpro	LSM5	0.63
9.71734e-246	0.44929	0.403	0.048	2.6023e-241	STMN1_CD4_Tpro	RAD51C	0.355
1.08201e-243	0.505608	0.389	0.046	2.89762e-239	STMN1_CD4_Tpro	CDKN2A	0.343
1.88697e-243	1.1348	0.914	0.227	5.0533e-239	STMN1_CD4_Tpro	CTLA4	0.687
2.87252e-242	0.42018	0.28	0.025	7.69261e-238	STMN1_CD4_Tpro	ZBTB32	0.255
3.18639e-242	0.643406	0.429	0.056	8.53314e-238	STMN1_CD4_Tpro	ZC2HC1A	0.373
2.73894e-240	0.771103	0.575	0.095	7.33488e-236	STMN1_CD4_Tpro	ALYREF	0.48
5.32594e-240	0.464448	0.481	0.067	1.42629e-235	STMN1_CD4_Tpro	RPL26L1	0.414
1.56203e-239	0.697353	0.573	0.093	4.18311e-235	STMN1_CD4_Tpro	C16orf87	0.48
4.39458e-239	0.309919	0.26	0.022	1.17687e-234	STMN1_CD4_Tpro	FANCA	0.238
4.46926e-239	0.386991	0.354	0.039	1.19687e-234	STMN1_CD4_Tpro	TCTEX1D2	0.315
1.85137e-238	0.426969	0.399	0.048	4.95796e-234	STMN1_CD4_Tpro	VPS25	0.351
2.4998e-238	0.374398	0.278	0.025	6.69447e-234	STMN1_CD4_Tpro	SERPINE2	0.253
2.72959e-237	0.48971	0.493	0.07	7.30985e-233	STMN1_CD4_Tpro	HPF1	0.423
4.65682e-236	0.564983	0.493	0.072	1.2471e-231	STMN1_CD4_Tpro	BARD1	0.421
4.78707e-236	1.45476	0.967	0.353	1.28198e-231	STMN1_CD4_Tpro	CALM3	0.614
1.08754e-235	0.544539	0.468	0.065	2.91244e-231	STMN1_CD4_Tpro	HAUS1	0.403
1.68234e-235	0.521449	0.458	0.063	4.50529e-231	STMN1_CD4_Tpro	POLR3K	0.395
2.47736e-234	1.0427	0.849	0.206	6.63437e-230	STMN1_CD4_Tpro	H2AFY	0.643
3.98313e-234	1.55614	0.928	0.277	1.06668e-229	STMN1_CD4_Tpro	TNFRSF18	0.651
2.23707e-233	0.29846	0.258	0.022	5.99088e-229	STMN1_CD4_Tpro	CEP57L1	0.236
9.70182e-233	0.370218	0.393	0.048	2.59815e-228	STMN1_CD4_Tpro	ACTL6A	0.345
5.65345e-232	0.831412	0.703	0.138	1.51399e-227	STMN1_CD4_Tpro	PMVK	0.565
9.31099e-232	0.70225	0.628	0.112	2.49348e-227	STMN1_CD4_Tpro	SPATS2L	0.516
9.40012e-231	0.352859	0.28	0.026	2.51735e-226	STMN1_CD4_Tpro	FCRL3	0.254
1.55988e-230	0.858374	0.714	0.144	4.17737e-226	STMN1_CD4_Tpro	CBX5	0.57
4.81181e-230	0.465141	0.446	0.061	1.2886e-225	STMN1_CD4_Tpro	DCPS	0.385
8.93149e-230	0.58827	0.564	0.092	2.39185e-225	STMN1_CD4_Tpro	MRPL13	0.472
1.00425e-229	0.852202	0.738	0.151	2.68939e-225	STMN1_CD4_Tpro	HTATIP2	0.587
2.56796e-229	0.545467	0.446	0.062	6.877e-225	STMN1_CD4_Tpro	TFDP1	0.384
6.7642e-229	0.526301	0.56	0.09	1.81145e-224	STMN1_CD4_Tpro	ACAT2	0.47
1.66319e-228	0.715363	0.579	0.099	4.45401e-224	STMN1_CD4_Tpro	ACSL4	0.48
1.35836e-227	1.146	0.857	0.228	3.63769e-223	STMN1_CD4_Tpro	SNRPD1	0.629
1.59814e-227	0.578743	0.536	0.085	4.27981e-223	STMN1_CD4_Tpro	CBX1	0.451
1.93623e-227	0.927936	0.781	0.175	5.18522e-223	STMN1_CD4_Tpro	LSM2	0.606
4.19372e-227	1.74005	1	0.811	1.12308e-222	STMN1_CD4_Tpro	GAPDH	0.189
2.58339e-226	1.0303	0.836	0.206	6.91832e-222	STMN1_CD4_Tpro	AP2S1	0.63
9.41307e-226	0.407745	0.352	0.04	2.52082e-221	STMN1_CD4_Tpro	HAUS4	0.312
1.59139e-225	0.634569	0.607	0.107	4.26173e-221	STMN1_CD4_Tpro	CYC1	0.5
2.18227e-223	0.349267	0.294	0.029	5.84413e-219	STMN1_CD4_Tpro	CAMK1	0.265
3.72173e-222	0.362149	0.286	0.028	9.96678e-218	STMN1_CD4_Tpro	CEP152	0.258
4.36611e-222	0.374666	0.286	0.028	1.16924e-217	STMN1_CD4_Tpro	AL441992.1	0.258
8.15287e-222	1.57622	1	0.909	2.18334e-217	STMN1_CD4_Tpro	ACTB	0.091
2.49999e-221	0.717955	0.646	0.122	6.69496e-217	STMN1_CD4_Tpro	HSD17B10	0.524
2.65946e-221	0.591094	0.569	0.096	7.12204e-217	STMN1_CD4_Tpro	CD79B	0.473
6.99384e-221	0.988215	0.859	0.216	1.87295e-216	STMN1_CD4_Tpro	LSM3	0.643
7.2904e-221	0.87989	0.671	0.134	1.95237e-216	STMN1_CD4_Tpro	TNFRSF9	0.537
1.79762e-218	0.52989	0.427	0.059	4.81404e-214	STMN1_CD4_Tpro	CRADD	0.368
9.34658e-218	0.90853	0.785	0.179	2.50301e-213	STMN1_CD4_Tpro	CCDC167	0.606
1.85857e-217	0.750923	0.593	0.108	4.97724e-213	STMN1_CD4_Tpro	HLA-DMA	0.485
2.43234e-217	1.13444	0.877	0.235	6.5138e-213	STMN1_CD4_Tpro	DNPH1	0.642
4.67379e-217	0.457522	0.427	0.059	1.25164e-212	STMN1_CD4_Tpro	MAD2L2	0.368
9.16583e-217	0.728281	0.683	0.136	2.45461e-212	STMN1_CD4_Tpro	PSMD14	0.547
5.34072e-216	1.03603	0.802	0.198	1.43024e-211	STMN1_CD4_Tpro	SNRPE	0.604
5.69419e-216	0.458749	0.403	0.054	1.5249e-211	STMN1_CD4_Tpro	MRPL37	0.349
1.02968e-215	0.356558	0.36	0.043	2.75748e-211	STMN1_CD4_Tpro	MAGOHB	0.317
1.65007e-215	0.292037	0.256	0.023	4.41888e-211	STMN1_CD4_Tpro	NTHL1	0.233
2.19304e-215	0.537415	0.497	0.078	5.87295e-211	STMN1_CD4_Tpro	SNX10	0.419
1.75026e-214	0.323222	0.284	0.028	4.68719e-210	STMN1_CD4_Tpro	RAD18	0.256
3.23284e-214	1.92972	0.965	0.459	8.65756e-210	STMN1_CD4_Tpro	HMGN2	0.506
4.05099e-214	0.410926	0.36	0.044	1.08486e-209	STMN1_CD4_Tpro	MRPL15	0.316
5.90164e-211	1.32288	0.881	0.273	1.58046e-206	STMN1_CD4_Tpro	TMPO	0.608
7.56015e-211	1.00747	0.777	0.188	2.02461e-206	STMN1_CD4_Tpro	DNMT1	0.589
8.33609e-211	0.490302	0.331	0.039	2.2324e-206	STMN1_CD4_Tpro	IL1R1	0.292
1.82905e-210	0.549885	0.564	0.098	4.89819e-206	STMN1_CD4_Tpro	HINT2	0.466
3.93041e-210	1.45259	1	0.818	1.05256e-205	STMN1_CD4_Tpro	PFN1	0.182
9.39765e-210	0.460192	0.333	0.039	2.51669e-205	STMN1_CD4_Tpro	F5	0.294
5.81359e-208	0.593409	0.499	0.081	1.55688e-203	STMN1_CD4_Tpro	YEATS4	0.418
8.18094e-208	0.44499	0.374	0.048	2.19086e-203	STMN1_CD4_Tpro	CDK4	0.326
1.04064e-207	0.547592	0.571	0.101	2.78683e-203	STMN1_CD4_Tpro	MRPL27	0.47
1.53202e-207	1.23911	0.873	0.257	4.10275e-203	STMN1_CD4_Tpro	PGAM1	0.616
1.64763e-207	0.516114	0.409	0.057	4.41235e-203	STMN1_CD4_Tpro	LAPTM4B	0.352
1.74258e-207	1.70696	0.978	0.48	4.66662e-203	STMN1_CD4_Tpro	ENO1	0.498
7.70177e-207	0.357568	0.309	0.034	2.06253e-202	STMN1_CD4_Tpro	EMC9	0.275
1.64598e-206	0.458833	0.462	0.07	4.40795e-202	STMN1_CD4_Tpro	UCHL3	0.392
2.85214e-206	0.34846	0.354	0.044	7.63803e-202	STMN1_CD4_Tpro	MPST	0.31
3.78238e-206	1.07929	0.904	0.26	1.01292e-201	STMN1_CD4_Tpro	GSTO1	0.644
6.86285e-206	1.1628	0.937	0.294	1.83787e-201	STMN1_CD4_Tpro	C17orf49	0.643
8.96726e-206	0.938426	0.832	0.21	2.40143e-201	STMN1_CD4_Tpro	TALDO1	0.622
1.21276e-205	0.336194	0.252	0.023	3.24777e-201	STMN1_CD4_Tpro	SLC27A2	0.229
3.6916e-205	0.398075	0.317	0.036	9.8861e-201	STMN1_CD4_Tpro	CCR8	0.281
3.79169e-205	0.462873	0.35	0.043	1.01541e-200	STMN1_CD4_Tpro	TRIB1	0.307
8.51119e-205	0.839531	0.769	0.178	2.2793e-200	STMN1_CD4_Tpro	NDUFB3	0.591
1.02633e-204	1.24165	0.926	0.316	2.74852e-200	STMN1_CD4_Tpro	COX5A	0.61
1.82468e-202	0.379793	0.378	0.05	4.8865e-198	STMN1_CD4_Tpro	DPYSL2	0.328
2.05063e-202	0.771715	0.671	0.14	5.4916e-198	STMN1_CD4_Tpro	ATOX1	0.531
5.1355e-202	0.577737	0.575	0.105	1.37529e-197	STMN1_CD4_Tpro	STOML2	0.47
7.45772e-202	0.581693	0.618	0.118	1.99718e-197	STMN1_CD4_Tpro	FIBP	0.5
1.27858e-201	0.56321	0.56	0.1	3.42402e-197	STMN1_CD4_Tpro	AKR1A1	0.46
1.81601e-200	0.514891	0.505	0.084	4.86327e-196	STMN1_CD4_Tpro	ACOT9	0.421
3.26154e-200	0.529524	0.407	0.058	8.73439e-196	STMN1_CD4_Tpro	CMSS1	0.349
5.579e-200	0.473156	0.411	0.059	1.49406e-195	STMN1_CD4_Tpro	LYRM4	0.352
1.10427e-199	0.67756	0.663	0.136	2.95723e-195	STMN1_CD4_Tpro	NUDT5	0.527
1.42407e-199	0.328734	0.274	0.028	3.81367e-195	STMN1_CD4_Tpro	LMNB2	0.246
5.82854e-199	0.507783	0.497	0.083	1.56088e-194	STMN1_CD4_Tpro	MBIP	0.414
7.12396e-199	0.52499	0.472	0.076	1.9078e-194	STMN1_CD4_Tpro	TIMM10	0.396
7.52285e-199	0.546437	0.536	0.094	2.01462e-194	STMN1_CD4_Tpro	EEF1E1	0.442
1.52119e-198	0.418882	0.434	0.064	4.07375e-194	STMN1_CD4_Tpro	MCUR1	0.37
2.4744e-198	0.877812	0.81	0.203	6.62645e-194	STMN1_CD4_Tpro	BANF1	0.607
3.66432e-198	0.443361	0.454	0.07	9.81304e-194	STMN1_CD4_Tpro	MRPL23	0.384
7.5992e-197	0.404471	0.427	0.063	2.03507e-192	STMN1_CD4_Tpro	MRPL16	0.364
9.6024e-197	0.731831	0.703	0.154	2.57152e-192	STMN1_CD4_Tpro	FDPS	0.549
1.36608e-196	0.756118	0.517	0.092	3.65836e-192	STMN1_CD4_Tpro	ACP5	0.425
1.12313e-195	0.527739	0.393	0.056	3.00775e-191	STMN1_CD4_Tpro	CHST7	0.337
1.48357e-195	0.602607	0.618	0.121	3.97299e-191	STMN1_CD4_Tpro	ACAA2	0.497
2.02965e-194	0.546853	0.534	0.095	5.43541e-190	STMN1_CD4_Tpro	POLR2H	0.439
6.24179e-194	0.533763	0.511	0.088	1.67155e-189	STMN1_CD4_Tpro	ZDHHC12	0.423
7.31625e-194	0.465375	0.376	0.052	1.95929e-189	STMN1_CD4_Tpro	VDR	0.324
7.55834e-194	0.483016	0.354	0.047	2.02412e-189	STMN1_CD4_Tpro	ETV7	0.307
6.31899e-193	0.633705	0.28	0.031	1.69223e-188	STMN1_CD4_Tpro	TSPAN13	0.249
1.36455e-192	0.468487	0.444	0.069	3.65427e-188	STMN1_CD4_Tpro	DPM2	0.375
1.98598e-192	0.353506	0.276	0.03	5.31846e-188	STMN1_CD4_Tpro	HPSE	0.246
3.49301e-192	0.455984	0.333	0.042	9.35427e-188	STMN1_CD4_Tpro	PARD6G	0.291
1.0548e-191	0.448173	0.46	0.074	2.82476e-187	STMN1_CD4_Tpro	TOPBP1	0.386
1.16347e-191	0.538556	0.546	0.099	3.11576e-187	STMN1_CD4_Tpro	AKR7A2	0.447
1.55771e-191	0.626643	0.671	0.141	4.17156e-187	STMN1_CD4_Tpro	TXN2	0.53
2.07649e-191	0.274262	0.301	0.034	5.56083e-187	STMN1_CD4_Tpro	RUVBL2	0.267
2.12887e-190	1.00019	0.896	0.263	5.70111e-186	STMN1_CD4_Tpro	MRPL51	0.633
2.34866e-190	1.0352	0.894	0.272	6.28971e-186	STMN1_CD4_Tpro	PPP1CA	0.622
2.74978e-190	0.408185	0.348	0.046	7.3639e-186	STMN1_CD4_Tpro	CKAP5	0.302
3.2075e-190	0.716125	0.642	0.136	8.58968e-186	STMN1_CD4_Tpro	SMC1A	0.506
5.47997e-190	0.636551	0.665	0.141	1.46754e-185	STMN1_CD4_Tpro	RBBP7	0.524
1.36792e-189	0.51789	0.487	0.083	3.66329e-185	STMN1_CD4_Tpro	ECI1	0.404
1.71031e-188	0.38345	0.38	0.054	4.5802e-184	STMN1_CD4_Tpro	MRPL58	0.326
1.88442e-188	0.596327	0.562	0.107	5.04648e-184	STMN1_CD4_Tpro	MIR4435-2HG	0.455
4.08805e-187	0.446762	0.479	0.08	1.09478e-182	STMN1_CD4_Tpro	COMT	0.399
2.85172e-186	0.534869	0.558	0.105	7.63689e-182	STMN1_CD4_Tpro	GLRX3	0.453
4.41604e-186	0.515564	0.499	0.087	1.18262e-181	STMN1_CD4_Tpro	OXCT1	0.412
6.62168e-186	0.795061	0.679	0.152	1.77329e-181	STMN1_CD4_Tpro	CD59	0.527
1.7586e-185	0.693388	0.658	0.143	4.70952e-181	STMN1_CD4_Tpro	ITGB1BP1	0.515
1.78213e-185	0.389542	0.339	0.045	4.77255e-181	STMN1_CD4_Tpro	POLD2	0.294
3.00654e-185	0.650207	0.671	0.144	8.05151e-181	STMN1_CD4_Tpro	HSBP1	0.527
3.37959e-185	0.324435	0.311	0.038	9.05054e-181	STMN1_CD4_Tpro	TEX30	0.273
6.58453e-185	0.482378	0.366	0.052	1.76334e-180	STMN1_CD4_Tpro	GCNT1	0.314
7.44971e-185	0.577478	0.554	0.105	1.99503e-180	STMN1_CD4_Tpro	CD320	0.449
2.69949e-184	0.407629	0.354	0.048	7.22922e-180	STMN1_CD4_Tpro	MRTO4	0.306
4.36821e-184	0.511249	0.544	0.101	1.16981e-179	STMN1_CD4_Tpro	TPRKB	0.443
5.04053e-184	0.639719	0.613	0.126	1.34985e-179	STMN1_CD4_Tpro	GRSF1	0.487
5.08887e-184	0.363575	0.35	0.047	1.3628e-179	STMN1_CD4_Tpro	GOT2	0.303
2.39163e-183	0.352191	0.268	0.029	6.40478e-179	STMN1_CD4_Tpro	CTTNBP2NL	0.239
2.51702e-183	0.446394	0.47	0.079	6.74058e-179	STMN1_CD4_Tpro	UQCRC1	0.391
3.5597e-183	0.466802	0.507	0.09	9.53287e-179	STMN1_CD4_Tpro	SLC25A11	0.417
1.8341e-182	0.430568	0.356	0.049	4.91171e-178	STMN1_CD4_Tpro	INPP5F	0.307
4.28096e-182	0.945926	0.849	0.24	1.14644e-177	STMN1_CD4_Tpro	FKBP1A	0.609
6.89425e-182	0.30661	0.299	0.036	1.84628e-177	STMN1_CD4_Tpro	ALDH3A2	0.263
9.61469e-182	0.467513	0.481	0.083	2.57481e-177	STMN1_CD4_Tpro	ATP13A3	0.398
1.0228e-181	0.411416	0.376	0.054	2.73907e-177	STMN1_CD4_Tpro	EBNA1BP2	0.322
2.48243e-181	0.594979	0.605	0.124	6.64794e-177	STMN1_CD4_Tpro	PSMD1	0.481
2.6346e-181	0.634479	0.575	0.115	7.05545e-177	STMN1_CD4_Tpro	HPRT1	0.46
[truncated: 1,157 more rows]

## Sheet: Supplementary Table 9
Supplementary Table 9. Summary of maker genes for CD8+ T clustering
p_val	avg_log2FC	pct.1	pct.2	p_val_adj	cluster	gene	pct.diff
0	3.2209	0.459	0.053	0	KLRB1_CD8_MAIT	CCL20	0.406
0	2.60602	0.946	0.248	0	KLRB1_CD8_MAIT	KLRB1	0.698
0	1.97237	0.58	0.095	0	KLRB1_CD8_MAIT	CEBPD	0.485
0	1.96278	0.966	0.481	0	KLRB1_CD8_MAIT	IL7R	0.485
0	1.90094	0.849	0.375	0	KLRB1_CD8_MAIT	LTB	0.474
0	1.51695	0.466	0.071	0	KLRB1_CD8_MAIT	NCR3	0.395
0	1.4321	0.449	0.041	0	KLRB1_CD8_MAIT	CCR6	0.408
0	1.40906	0.844	0.383	0	KLRB1_CD8_MAIT	RORA	0.461
0	1.14687	0.311	0.017	0	KLRB1_CD8_MAIT	IL4I1	0.294
0	1.14647	0.42	0.087	0	KLRB1_CD8_MAIT	AQP3	0.333
0	1.0804	0.672	0.291	0	KLRB1_CD8_MAIT	GPR65	0.381
0	1.04949	0.324	0.027	0	KLRB1_CD8_MAIT	TMIGD2	0.297
0	1.03403	0.312	0.029	0	KLRB1_CD8_MAIT	TLE1	0.283
0	1.02139	0.368	0.066	0	KLRB1_CD8_MAIT	ZBTB16	0.302
0	1.01755	0.788	0.411	0	KLRB1_CD8_MAIT	SPOCK2	0.377
0	0.986201	0.99	0.932	0	KLRB1_CD8_MAIT	FTH1	0.058
0	0.984945	0.286	0.051	0	KLRB1_CD8_MAIT	HPGD	0.235
0	0.956339	0.573	0.237	0	KLRB1_CD8_MAIT	IFNGR1	0.336
0	0.909995	0.404	0.111	0	KLRB1_CD8_MAIT	MYBL1	0.293
0	0.902581	0.607	0.285	0	KLRB1_CD8_MAIT	ODF2L	0.322
0	0.886236	0.604	0.278	0	KLRB1_CD8_MAIT	KDM6B	0.326
0	0.885499	0.559	0.238	0	KLRB1_CD8_MAIT	PDE4D	0.321
0	0.868302	0.268	0.048	0	KLRB1_CD8_MAIT	LST1	0.22
0	0.862043	0.916	0.669	0	KLRB1_CD8_MAIT	NFKBIA	0.247
0	0.851677	0.577	0.263	0	KLRB1_CD8_MAIT	NFKBIZ	0.314
0	0.800744	0.381	0.121	0	KLRB1_CD8_MAIT	SATB1	0.26
0	0.783175	0.931	0.734	0	KLRB1_CD8_MAIT	TNFAIP3	0.197
0	0.745143	0.567	0.256	0	KLRB1_CD8_MAIT	ERN1	0.311
0	0.736116	1	0.996	0	KLRB1_CD8_MAIT	TPT1	0.004
0	0.728764	0.952	0.727	0	KLRB1_CD8_MAIT	S100A4	0.225
0	0.70152	0.284	0.068	0	KLRB1_CD8_MAIT	PRR5	0.216
0	0.69964	0.295	0.078	0	KLRB1_CD8_MAIT	TNFRSF25	0.217
0	0.667662	0.271	0.059	0	KLRB1_CD8_MAIT	DPP4	0.212
0	0.6085	0.264	0.067	0	KLRB1_CD8_MAIT	ABCB1	0.197
0	0.556398	0.985	0.872	0	KLRB1_CD8_MAIT	RPLP0	0.113
0	0.5173	0.998	0.963	0	KLRB1_CD8_MAIT	RPS13	0.035
0	0.51206	1	0.995	0	KLRB1_CD8_MAIT	EEF1A1	0.005
0	0.494855	0.999	0.984	0	KLRB1_CD8_MAIT	RPL34	0.015
0	0.485233	1	0.998	0	KLRB1_CD8_MAIT	RPLP1	0.002
0	0.472616	0.999	0.989	0	KLRB1_CD8_MAIT	RPL32	0.01
0	0.460803	0.999	0.977	0	KLRB1_CD8_MAIT	RPS3A	0.022
0	0.425929	0.997	0.974	0	KLRB1_CD8_MAIT	RPS6	0.023
0	0.388291	1	0.994	0	KLRB1_CD8_MAIT	RPS12	0.006
0	0.385262	1	0.997	0	KLRB1_CD8_MAIT	RPL10	0.003
0	0.35441	1	0.994	0	KLRB1_CD8_MAIT	RPS27A	0.006
1.22709e-303	0.311447	1	0.998	3.28614e-299	KLRB1_CD8_MAIT	RPL13	0.002
5.5158e-301	0.38024	0.999	0.984	1.47713e-296	KLRB1_CD8_MAIT	RPL17	0.015
1.14139e-299	0.715657	0.546	0.257	3.05663e-295	KLRB1_CD8_MAIT	MGAT4A	0.289
3.89595e-295	0.756459	0.396	0.154	1.04334e-290	KLRB1_CD8_MAIT	NINJ1	0.242
1.01059e-287	0.691969	0.607	0.313	2.70635e-283	KLRB1_CD8_MAIT	CCDC107	0.294
1.03365e-286	0.946556	0.424	0.177	2.76812e-282	KLRB1_CD8_MAIT	CD83	0.247
9.15373e-283	0.352293	0.999	0.988	2.45137e-278	KLRB1_CD8_MAIT	RPL11	0.011
5.86781e-279	0.407613	0.999	0.972	1.5714e-274	KLRB1_CD8_MAIT	RPS4X	0.027
5.33816e-275	0.363971	0.999	0.982	1.42956e-270	KLRB1_CD8_MAIT	RPL3	0.017
1.22845e-272	0.322576	1	0.995	3.2898e-268	KLRB1_CD8_MAIT	RPL30	0.005
1.99202e-272	0.37681	0.996	0.968	5.33463e-268	KLRB1_CD8_MAIT	RPL9	0.028
3.79365e-261	0.750362	0.756	0.494	1.01594e-256	KLRB1_CD8_MAIT	G3BP2	0.262
5.84134e-255	0.407641	0.992	0.944	1.56431e-250	KLRB1_CD8_MAIT	RPL5	0.048
7.04775e-251	0.683269	0.53	0.267	1.88739e-246	KLRB1_CD8_MAIT	SPTY2D1	0.263
8.20719e-250	0.355949	0.998	0.977	2.19789e-245	KLRB1_CD8_MAIT	RPL21	0.021
1.34938e-248	0.351785	1	0.986	3.61365e-244	KLRB1_CD8_MAIT	RPS8	0.014
7.3575e-246	0.622529	0.583	0.303	1.97034e-241	KLRB1_CD8_MAIT	ARL4A	0.28
2.02497e-241	0.620289	0.568	0.297	5.42287e-237	KLRB1_CD8_MAIT	FKBP11	0.271
9.21603e-234	0.509114	0.92	0.74	2.46805e-229	KLRB1_CD8_MAIT	EEF1G	0.18
1.11045e-232	0.585116	0.51	0.251	2.97379e-228	KLRB1_CD8_MAIT	PBXIP1	0.259
2.77981e-231	0.442927	0.97	0.856	7.44433e-227	KLRB1_CD8_MAIT	RPL22	0.114
5.25344e-229	0.700892	0.539	0.279	1.40687e-224	KLRB1_CD8_MAIT	GPR183	0.26
3.78042e-227	0.637369	0.463	0.223	1.0124e-222	KLRB1_CD8_MAIT	TTC39C	0.24
1.75377e-224	0.505159	0.254	0.084	4.69659e-220	KLRB1_CD8_MAIT	CERK	0.17
7.74246e-221	0.744182	0.446	0.22	2.07343e-216	KLRB1_CD8_MAIT	NFKB1	0.226
1.18576e-220	0.568249	0.338	0.137	3.17547e-216	KLRB1_CD8_MAIT	PHACTR2	0.201
7.51185e-217	0.537605	0.896	0.699	2.01167e-212	KLRB1_CD8_MAIT	PABPC1	0.197
3.6191e-214	0.343146	0.996	0.975	9.69196e-210	KLRB1_CD8_MAIT	RPL12	0.021
8.7886e-212	0.305295	0.999	0.988	2.35359e-207	KLRB1_CD8_MAIT	RPS23	0.011
7.94065e-210	0.478144	0.956	0.818	2.1265e-205	KLRB1_CD8_MAIT	EEF1B2	0.138
3.55798e-209	0.509929	0.27	0.098	9.52826e-205	KLRB1_CD8_MAIT	DUSP16	0.172
8.59147e-199	0.549902	0.448	0.218	2.3008e-194	KLRB1_CD8_MAIT	LINC01871	0.23
5.29092e-193	0.462243	0.975	0.892	1.41691e-188	KLRB1_CD8_MAIT	JUND	0.083
1.32555e-191	0.300643	1	0.995	3.54983e-187	KLRB1_CD8_MAIT	RPS18	0.005
1.47664e-189	0.326514	0.997	0.964	3.95444e-185	KLRB1_CD8_MAIT	RPL8	0.033
2.36171e-188	0.292252	0.999	0.977	6.32466e-184	KLRB1_CD8_MAIT	RPL18	0.022
6.42546e-188	0.270582	0.999	0.99	1.72074e-183	KLRB1_CD8_MAIT	RPL19	0.009
2.36545e-185	0.496996	0.283	0.111	6.33468e-181	KLRB1_CD8_MAIT	PERP	0.172
9.18159e-184	0.555325	0.406	0.197	2.45883e-179	KLRB1_CD8_MAIT	PFKFB3	0.209
2.49822e-180	0.516364	0.828	0.618	6.69023e-176	KLRB1_CD8_MAIT	RPS17	0.21
8.4624e-180	0.30029	0.996	0.972	2.26623e-175	KLRB1_CD8_MAIT	RPL29	0.024
6.38467e-179	0.5877	0.589	0.352	1.70982e-174	KLRB1_CD8_MAIT	NFE2L2	0.237
2.06216e-177	0.487475	0.349	0.157	5.52247e-173	KLRB1_CD8_MAIT	DYNLT3	0.192
6.68712e-177	0.505083	0.373	0.175	1.79081e-172	KLRB1_CD8_MAIT	PIM1	0.198
1.15812e-175	0.550551	0.43	0.22	3.10145e-171	KLRB1_CD8_MAIT	RBMS1	0.21
1.64686e-175	0.378382	0.98	0.908	4.4103e-171	KLRB1_CD8_MAIT	RPS20	0.072
1.50173e-173	0.558379	0.778	0.557	4.02164e-169	KLRB1_CD8_MAIT	REL	0.221
2.66691e-173	0.55252	0.484	0.263	7.14198e-169	KLRB1_CD8_MAIT	SLC7A5	0.221
3.14178e-173	0.322988	0.994	0.951	8.41369e-169	KLRB1_CD8_MAIT	RPL10A	0.043
3.88777e-173	0.321177	0.996	0.961	1.04114e-168	KLRB1_CD8_MAIT	RPL37	0.035
3.68924e-164	0.588682	0.623	0.395	9.87978e-160	KLRB1_CD8_MAIT	SQSTM1	0.228
6.02118e-161	0.362015	0.999	0.985	1.61247e-156	KLRB1_CD8_MAIT	BTG1	0.014
3.59191e-158	0.528038	0.415	0.218	9.61914e-154	KLRB1_CD8_MAIT	BHLHE40	0.197
2.16436e-157	0.461159	0.493	0.271	5.79614e-153	KLRB1_CD8_MAIT	CD55	0.222
2.30252e-157	0.368607	0.956	0.834	6.16614e-153	KLRB1_CD8_MAIT	RPL7	0.122
2.90968e-157	0.504498	0.412	0.213	7.79213e-153	KLRB1_CD8_MAIT	ZC3H12A	0.199
2.12158e-156	0.488456	0.333	0.157	5.68159e-152	KLRB1_CD8_MAIT	PRNP	0.176
1.37686e-155	0.271769	0.998	0.981	3.68722e-151	KLRB1_CD8_MAIT	RPL18A	0.017
6.18501e-155	0.626372	0.387	0.201	1.65635e-150	KLRB1_CD8_MAIT	GLRX	0.186
8.80356e-155	0.431242	0.571	0.34	2.35759e-150	KLRB1_CD8_MAIT	IER5	0.231
6.07157e-153	0.462831	0.758	0.531	1.62597e-148	KLRB1_CD8_MAIT	TAGLN2	0.227
3.67898e-152	0.504728	0.385	0.196	9.85232e-148	KLRB1_CD8_MAIT	LUZP1	0.189
1.62377e-151	0.482048	0.66	0.422	4.34846e-147	KLRB1_CD8_MAIT	MYADM	0.238
6.82725e-149	0.39805	0.914	0.765	1.82834e-144	KLRB1_CD8_MAIT	RPL23	0.149
1.184e-147	0.270721	0.996	0.971	3.17074e-143	KLRB1_CD8_MAIT	RPL15	0.025
3.71218e-147	0.361191	0.488	0.26	9.94122e-143	KLRB1_CD8_MAIT	MAF	0.228
5.3126e-143	0.288965	0.996	0.968	1.42271e-138	KLRB1_CD8_MAIT	RPL6	0.028
4.43188e-142	0.310561	0.984	0.923	1.18686e-137	KLRB1_CD8_MAIT	RPS5	0.061
2.84393e-140	0.254318	0.996	0.978	7.61606e-136	KLRB1_CD8_MAIT	RPLP2	0.018
3.20064e-140	0.470097	0.428	0.234	8.57131e-136	KLRB1_CD8_MAIT	CDKN1A	0.194
3.79137e-140	0.395504	0.295	0.133	1.01533e-135	KLRB1_CD8_MAIT	SYTL2	0.162
3.09086e-139	0.467948	0.41	0.222	8.27733e-135	KLRB1_CD8_MAIT	PER1	0.188
1.4713e-137	0.378571	0.915	0.774	3.94014e-133	KLRB1_CD8_MAIT	RPL31	0.141
4.45212e-137	0.261766	0.996	0.967	1.19228e-132	KLRB1_CD8_MAIT	RPS16	0.029
4.74236e-137	0.263998	0.997	0.975	1.27e-132	KLRB1_CD8_MAIT	RPL14	0.022
5.1702e-132	0.493958	0.36	0.19	1.38458e-127	KLRB1_CD8_MAIT	ZNF267	0.17
7.63938e-132	0.43492	0.911	0.77	2.04583e-127	KLRB1_CD8_MAIT	S100A6	0.141
8.96468e-132	0.460316	0.367	0.192	2.40074e-127	KLRB1_CD8_MAIT	PPP1R15B	0.175
2.20979e-131	0.471972	0.834	0.637	5.91781e-127	KLRB1_CD8_MAIT	CREM	0.197
7.82789e-128	0.4083	0.797	0.593	2.09631e-123	KLRB1_CD8_MAIT	SERP1	0.204
5.35453e-127	0.41278	0.366	0.193	1.43394e-122	KLRB1_CD8_MAIT	RPS6KA3	0.173
6.08637e-127	0.402795	0.446	0.247	1.62993e-122	KLRB1_CD8_MAIT	CXCR6	0.199
3.72172e-125	0.31455	0.965	0.872	9.96678e-121	KLRB1_CD8_MAIT	RPL36A	0.093
3.09486e-123	0.376718	0.392	0.208	8.28804e-119	KLRB1_CD8_MAIT	JAML	0.184
2.68537e-122	0.45263	0.258	0.119	7.19141e-118	KLRB1_CD8_MAIT	TIFA	0.139
1.96564e-120	0.308505	0.974	0.894	5.26398e-116	KLRB1_CD8_MAIT	RPS10	0.08
4.73938e-120	0.435192	0.475	0.283	1.26921e-115	KLRB1_CD8_MAIT	STAT4	0.192
6.95136e-120	0.413892	0.703	0.492	1.86157e-115	KLRB1_CD8_MAIT	BZW1	0.211
2.21204e-119	0.452667	0.46	0.274	5.92386e-115	KLRB1_CD8_MAIT	SNHG16	0.186
5.61425e-119	0.486548	0.453	0.269	1.5035e-114	KLRB1_CD8_MAIT	LGALS3	0.184
1.6149e-118	0.438435	0.756	0.562	4.32469e-114	KLRB1_CD8_MAIT	ARL4C	0.194
7.19097e-115	0.39707	0.395	0.22	1.92574e-110	KLRB1_CD8_MAIT	NXT1	0.175
1.10557e-114	0.43236	0.639	0.437	2.96073e-110	KLRB1_CD8_MAIT	CAST	0.202
1.0337e-113	0.267756	1	0.994	2.76824e-109	KLRB1_CD8_MAIT	RPS19	0.006
1.43208e-113	0.263679	0.981	0.924	3.8351e-109	KLRB1_CD8_MAIT	UBA52	0.057
2.06736e-113	0.384071	0.295	0.148	5.53638e-109	KLRB1_CD8_MAIT	RELB	0.147
9.44e-113	0.452492	0.945	0.847	2.52803e-108	KLRB1_CD8_MAIT	VIM	0.098
2.26927e-110	0.379632	0.267	0.129	6.07711e-106	KLRB1_CD8_MAIT	ANKRD28	0.138
4.21327e-109	0.566667	0.457	0.28	1.12831e-104	KLRB1_CD8_MAIT	LMNA	0.177
4.21581e-108	0.39562	0.563	0.366	1.12899e-103	KLRB1_CD8_MAIT	DDX21	0.197
9.83719e-108	0.251259	0.989	0.936	2.6344e-103	KLRB1_CD8_MAIT	NACA	0.053
2.9329e-106	0.257506	0.985	0.94	7.85431e-102	KLRB1_CD8_MAIT	RPL35	0.045
2.24369e-104	0.365728	0.756	0.552	6.00861e-100	KLRB1_CD8_MAIT	PDCD4	0.204
3.68512e-104	0.41589	0.442	0.266	9.86876e-100	KLRB1_CD8_MAIT	RAB11FIP1	0.176
5.00598e-103	0.380792	0.367	0.207	1.3406e-98	KLRB1_CD8_MAIT	BCL2	0.16
8.11325e-103	0.431664	0.527	0.343	2.17273e-98	KLRB1_CD8_MAIT	TANK	0.184
2.0131e-102	0.354318	0.678	0.473	5.39108e-98	KLRB1_CD8_MAIT	EIF3E	0.205
6.3057e-102	0.423048	0.334	0.185	1.68867e-97	KLRB1_CD8_MAIT	YWHAH	0.149
2.17018e-101	0.370685	0.461	0.283	5.81174e-97	KLRB1_CD8_MAIT	OSTF1	0.178
8.67479e-101	0.390629	0.316	0.17	2.32311e-96	KLRB1_CD8_MAIT	PNP	0.146
2.08348e-98	0.360299	0.692	0.49	5.57956e-94	KLRB1_CD8_MAIT	CCNH	0.202
3.16686e-98	0.345287	0.423	0.251	8.48085e-94	KLRB1_CD8_MAIT	XBP1	0.172
2.30958e-97	0.42281	0.279	0.148	6.18506e-93	KLRB1_CD8_MAIT	NOSIP	0.131
3.77399e-96	0.406783	0.716	0.528	1.01067e-91	KLRB1_CD8_MAIT	BIRC3	0.188
2.04506e-94	0.32195	0.445	0.267	5.47666e-90	KLRB1_CD8_MAIT	CDC42EP3	0.178
6.54941e-93	0.390668	0.269	0.139	1.75393e-88	KLRB1_CD8_MAIT	FRMD4B	0.13
7.56485e-93	0.261629	0.983	0.92	2.02587e-88	KLRB1_CD8_MAIT	RPSA	0.063
8.57037e-93	0.273132	0.988	0.939	2.29514e-88	KLRB1_CD8_MAIT	SRGN	0.049
3.99169e-91	0.334732	0.412	0.247	1.06898e-86	KLRB1_CD8_MAIT	IVNS1ABP	0.165
7.41471e-90	0.3667	0.542	0.36	1.98566e-85	KLRB1_CD8_MAIT	TGFB1	0.182
8.86322e-90	0.358742	0.811	0.641	2.37357e-85	KLRB1_CD8_MAIT	FOSB	0.17
2.16441e-87	0.387148	0.509	0.338	5.7963e-83	KLRB1_CD8_MAIT	HNRNPUL1	0.171
5.66952e-86	0.317423	0.303	0.167	1.5183e-81	KLRB1_CD8_MAIT	NFKB2	0.136
4.00652e-84	0.338466	0.521	0.346	1.07295e-79	KLRB1_CD8_MAIT	CHD1	0.175
6.41871e-84	0.345612	0.457	0.29	1.71893e-79	KLRB1_CD8_MAIT	EFHD2	0.167
1.2557e-83	0.282035	0.915	0.78	3.36277e-79	KLRB1_CD8_MAIT	ITM2B	0.135
4.28357e-82	0.354114	0.842	0.661	1.14714e-77	KLRB1_CD8_MAIT	ANXA1	0.181
1.47928e-81	0.369004	0.367	0.225	3.9615e-77	KLRB1_CD8_MAIT	CMTM6	0.142
7.00446e-81	0.293217	0.554	0.369	1.87579e-76	KLRB1_CD8_MAIT	TNFAIP8	0.185
2.38898e-80	0.307672	0.536	0.356	6.39768e-76	KLRB1_CD8_MAIT	YWHAQ	0.18
7.64242e-78	0.321458	0.271	0.149	2.04664e-73	KLRB1_CD8_MAIT	MAFF	0.122
2.53e-77	0.283569	0.807	0.628	6.77533e-73	KLRB1_CD8_MAIT	CD48	0.179
7.94642e-77	0.299156	0.386	0.237	2.12805e-72	KLRB1_CD8_MAIT	CSRNP1	0.149
7.79171e-76	0.320211	0.282	0.159	2.08662e-71	KLRB1_CD8_MAIT	EHD1	0.123
1.42294e-75	0.294338	0.619	0.431	3.81063e-71	KLRB1_CD8_MAIT	PDE4B	0.188
1.76454e-75	0.292305	0.338	0.2	4.72544e-71	KLRB1_CD8_MAIT	CDC14A	0.138
2.51025e-74	0.279327	0.867	0.717	6.72244e-70	KLRB1_CD8_MAIT	MCL1	0.15
1.02543e-71	0.285282	0.406	0.256	2.74611e-67	KLRB1_CD8_MAIT	RNASET2	0.15
2.78867e-71	0.351898	0.409	0.261	7.46806e-67	KLRB1_CD8_MAIT	PRF1	0.148
3.56425e-71	0.300114	0.334	0.201	9.54506e-67	KLRB1_CD8_MAIT	MKNK2	0.133
6.42037e-71	0.265185	0.879	0.735	1.71937e-66	KLRB1_CD8_MAIT	RPL4	0.144
9.45995e-71	0.328641	0.337	0.206	2.53338e-66	KLRB1_CD8_MAIT	YIPF5	0.131
5.40967e-70	0.281599	0.317	0.189	1.44871e-65	KLRB1_CD8_MAIT	SOCS3	0.128
1.18263e-69	0.279812	0.354	0.218	3.16708e-65	KLRB1_CD8_MAIT	HIPK1	0.136
5.23636e-69	0.267745	0.394	0.249	1.4023e-64	KLRB1_CD8_MAIT	INTS6	0.145
2.45354e-68	0.375017	0.317	0.193	6.57057e-64	KLRB1_CD8_MAIT	TWISTNB	0.124
5.84377e-67	0.293095	0.618	0.45	1.56496e-62	KLRB1_CD8_MAIT	EML4	0.168
2.60554e-64	0.267104	0.624	0.456	6.97764e-60	KLRB1_CD8_MAIT	AC020916.1	0.168
3.74302e-64	0.289995	0.27	0.159	1.00238e-59	KLRB1_CD8_MAIT	GYG1	0.111
7.54762e-62	0.270014	0.627	0.451	2.02125e-57	KLRB1_CD8_MAIT	SEC61B	0.176
3.59416e-61	0.439201	0.839	0.711	9.62516e-57	KLRB1_CD8_MAIT	CD69	0.128
2.31764e-60	0.324458	0.553	0.402	6.20664e-56	KLRB1_CD8_MAIT	PLIN2	0.151
4.08616e-60	0.260484	0.284	0.17	1.09427e-55	KLRB1_CD8_MAIT	NCOA7	0.114
1.31306e-59	0.277744	0.363	0.234	3.51638e-55	KLRB1_CD8_MAIT	CHD4	0.129
3.14546e-59	0.267573	0.546	0.385	8.42355e-55	KLRB1_CD8_MAIT	RPL22L1	0.161
7.87431e-59	0.277403	0.564	0.402	2.10874e-54	KLRB1_CD8_MAIT	ZFAND5	0.162
8.00281e-59	0.282281	0.383	0.251	2.14315e-54	KLRB1_CD8_MAIT	DUSP5	0.132
4.81839e-58	0.277452	0.302	0.187	1.29037e-53	KLRB1_CD8_MAIT	ELL2	0.115
4.99978e-57	0.279782	0.631	0.47	1.33894e-52	KLRB1_CD8_MAIT	HSP90B1	0.161
1.85208e-55	0.27425	0.805	0.669	4.95987e-51	KLRB1_CD8_MAIT	ZFP36	0.136
2.16368e-54	0.303292	0.457	0.316	5.79435e-50	KLRB1_CD8_MAIT	GPR171	0.141
6.9475e-53	0.253922	0.928	0.805	1.86054e-48	KLRB1_CD8_MAIT	DNAJA1	0.123
1.17668e-52	0.260936	0.452	0.313	3.15114e-48	KLRB1_CD8_MAIT	SKIL	0.139
4.09541e-51	0.252055	0.696	0.536	1.09675e-46	KLRB1_CD8_MAIT	S100A11	0.16
5.34191e-50	0.304007	0.432	0.303	1.43056e-45	KLRB1_CD8_MAIT	TOB1	0.129
1.81212e-49	0.31119	0.575	0.432	4.85286e-45	KLRB1_CD8_MAIT	FAM107B	0.143
5.8293e-49	0.29154	0.359	0.243	1.56109e-44	KLRB1_CD8_MAIT	SERPINB9	0.116
1.3073e-47	0.289255	0.745	0.61	3.50094e-43	KLRB1_CD8_MAIT	DDX3X	0.135
7.99844e-38	0.300336	0.419	0.306	2.14198e-33	KLRB1_CD8_MAIT	ATF3	0.113
8.95645e-17	0.603123	0.563	0.474	2.39854e-12	KLRB1_CD8_MAIT	MT2A	0.089
9.66701e-15	0.367337	0.705	0.639	2.58882e-10	KLRB1_CD8_MAIT	HSPH1	0.066
0	1.35962	0.846	0.545	0	GZMK_CD8_Tem	GZMK	0.301
0	0.815084	0.986	0.911	0	GZMK_CD8_Tem	CCL5	0.075
0	0.584762	1	1	0	GZMK_CD8_Tem	MALAT1	0
6.12947e-293	0.679945	0.763	0.696	1.64147e-288	GZMK_CD8_Tem	CST7	0.067
1.23049e-286	0.849032	0.835	0.675	3.29526e-282	GZMK_CD8_Tem	CCL4	0.16
7.30786e-226	0.503967	0.815	0.739	1.95705e-221	GZMK_CD8_Tem	NKG7	0.076
4.38278e-224	0.614547	0.665	0.586	1.17371e-219	GZMK_CD8_Tem	HLA-DPB1	0.079
7.78061e-217	0.774547	0.556	0.413	2.08365e-212	GZMK_CD8_Tem	GZMH	0.143
1.96376e-186	0.554609	0.726	0.681	5.25896e-182	GZMK_CD8_Tem	CD74	0.045
2.88598e-178	1.21881	0.495	0.357	7.72865e-174	GZMK_CD8_Tem	CCL4L2	0.138
1.32122e-166	0.932528	0.407	0.308	3.53822e-162	GZMK_CD8_Tem	CMC1	0.099
1.4896e-161	0.720895	0.611	0.588	3.98916e-157	GZMK_CD8_Tem	RESF1	0.023
7.01649e-158	0.636218	0.641	0.596	1.87902e-153	GZMK_CD8_Tem	PIK3R1	0.045
1.11766e-142	0.348583	0.829	0.77	2.9931e-138	GZMK_CD8_Tem	GZMA	0.059
2.15726e-134	0.632054	0.517	0.436	5.77713e-130	GZMK_CD8_Tem	KLRK1	0.081
2.94249e-130	0.327668	0.915	0.949	7.88e-126	GZMK_CD8_Tem	PTPRC	-0.034
1.34086e-126	0.489582	0.839	0.906	3.59083e-122	GZMK_CD8_Tem	SRSF7	-0.067
5.69085e-124	0.524478	0.591	0.543	1.52401e-119	GZMK_CD8_Tem	HLA-DPA1	0.048
1.37943e-118	0.730617	0.605	0.534	3.69412e-114	GZMK_CD8_Tem	HSPA1B	0.071
4.91788e-110	0.484792	0.561	0.486	1.31701e-105	GZMK_CD8_Tem	HLA-DRB1	0.075
2.31183e-97	0.786169	0.302	0.208	6.19109e-93	GZMK_CD8_Tem	KLRD1	0.094
1.22296e-92	0.401396	0.766	0.738	3.27507e-88	GZMK_CD8_Tem	TXNIP	0.028
1.7952e-90	0.515063	0.459	0.37	4.80754e-86	GZMK_CD8_Tem	HLA-DRA	0.089
6.41567e-83	0.556829	0.504	0.492	1.71812e-78	GZMK_CD8_Tem	GZMM	0.012
3.61906e-82	0.69525	0.319	0.248	9.69184e-78	GZMK_CD8_Tem	KLRG1	0.071
9.25922e-80	1.04499	0.324	0.234	2.47962e-75	GZMK_CD8_Tem	HSPA6	0.09
7.29876e-77	0.639913	0.471	0.446	1.95461e-72	GZMK_CD8_Tem	CEMIP2	0.025
1.52035e-72	0.315697	0.941	0.961	4.0715e-68	GZMK_CD8_Tem	MT-ND1	-0.02
6.49739e-67	0.651502	0.32	0.268	1.74e-62	GZMK_CD8_Tem	PYHIN1	0.052
1.96295e-64	0.494905	0.533	0.545	5.25679e-60	GZMK_CD8_Tem	BCL11B	-0.012
3.00632e-61	0.5111	0.719	0.694	8.05093e-57	GZMK_CD8_Tem	HSPA1A	0.025
2.14517e-59	0.538506	0.299	0.238	5.74478e-55	GZMK_CD8_Tem	HLA-DQA1	0.061
7.80799e-59	0.454649	0.448	0.401	2.09098e-54	GZMK_CD8_Tem	CD8B	0.047
9.37589e-58	0.397384	0.577	0.562	2.51086e-53	GZMK_CD8_Tem	CD8A	0.015
5.87676e-55	0.721413	0.304	0.253	1.5738e-50	GZMK_CD8_Tem	NEU1	0.051
5.23018e-53	0.310269	0.903	0.938	1.40064e-48	GZMK_CD8_Tem	MT-ND2	-0.035
5.38473e-50	0.956379	0.32	0.263	1.44203e-45	GZMK_CD8_Tem	IFNG	0.057
9.15771e-45	0.390252	0.75	0.809	2.45243e-40	GZMK_CD8_Tem	MT-ND5	-0.059
2.67638e-44	0.538154	0.332	0.3	7.16733e-40	GZMK_CD8_Tem	ZBTB38	0.032
1.85333e-41	0.357646	0.817	0.852	4.96322e-37	GZMK_CD8_Tem	DNAJB1	-0.035
5.49118e-41	0.557535	0.415	0.41	1.47054e-36	GZMK_CD8_Tem	GIMAP7	0.005
2.25799e-40	0.289645	0.707	0.797	6.0469e-36	GZMK_CD8_Tem	RBM39	-0.09
3.08253e-40	0.512379	0.357	0.34	8.25502e-36	GZMK_CD8_Tem	SH2D1A	0.017
2.05429e-39	0.339147	0.344	0.288	5.50139e-35	GZMK_CD8_Tem	CRTAM	0.056
1.008e-34	0.486282	0.308	0.277	2.69943e-30	GZMK_CD8_Tem	HLA-DQB1	0.031
5.24501e-31	0.48517	0.634	0.707	1.40461e-26	GZMK_CD8_Tem	IER2	-0.073
5.4855e-31	0.315752	0.655	0.745	1.46902e-26	GZMK_CD8_Tem	STK4	-0.09
3.87143e-30	0.49498	0.269	0.223	1.03677e-25	GZMK_CD8_Tem	XCL2	0.046
4.61438e-30	0.400699	0.694	0.76	1.23573e-25	GZMK_CD8_Tem	DUSP1	-0.066
7.53675e-30	0.518318	0.608	0.632	2.01834e-25	GZMK_CD8_Tem	FOS	-0.024
8.2771e-29	0.431117	0.426	0.439	2.21661e-24	GZMK_CD8_Tem	LIME1	-0.013
6.06744e-23	0.490377	0.253	0.233	1.62486e-18	GZMK_CD8_Tem	SYNE1	0.02
7.0003e-21	0.4621	0.275	0.26	1.87468e-16	GZMK_CD8_Tem	LYST	0.015
2.5338e-20	0.408598	0.58	0.649	6.78551e-16	GZMK_CD8_Tem	PPP1R15A	-0.069
4.65706e-18	0.436154	0.338	0.333	1.24716e-13	GZMK_CD8_Tem	TRGC2	0.005
5.30156e-18	0.283861	0.612	0.715	1.41976e-13	GZMK_CD8_Tem	EIF4A2	-0.103
1.84459e-17	0.346407	0.725	0.822	4.93981e-13	GZMK_CD8_Tem	DUSP2	-0.097
2.70965e-17	0.427566	0.377	0.404	7.25643e-13	GZMK_CD8_Tem	BTN3A2	-0.027
1.06832e-16	0.438577	0.399	0.434	2.86096e-12	GZMK_CD8_Tem	NKTR	-0.035
6.65724e-15	0.526179	0.26	0.243	1.78281e-10	GZMK_CD8_Tem	CCL3L1	0.017
2.42909e-14	0.412924	0.414	0.455	6.5051e-10	GZMK_CD8_Tem	MPHOSPH8	-0.041
4.55752e-14	0.361509	0.514	0.595	1.2205e-09	GZMK_CD8_Tem	N4BP2L2	-0.081
5.07364e-13	0.365047	0.471	0.53	1.35872e-08	GZMK_CD8_Tem	GCC2	-0.059
8.13641e-13	0.429591	0.337	0.352	2.17893e-08	GZMK_CD8_Tem	GIMAP4	-0.015
1.35439e-12	0.40496	0.348	0.372	3.62706e-08	GZMK_CD8_Tem	ITGB2	-0.024
1.57641e-12	0.282097	0.606	0.706	4.22162e-08	GZMK_CD8_Tem	RSRP1	-0.1
4.04835e-11	0.294816	0.52	0.61	1.08415e-06	GZMK_CD8_Tem	HLA-F	-0.09
1.67843e-10	0.404758	0.416	0.471	4.49485e-06	GZMK_CD8_Tem	TRA2B	-0.055
4.76215e-10	0.295257	0.608	0.693	1.2753e-05	GZMK_CD8_Tem	TUBA4A	-0.085
2.78766e-09	0.429164	0.271	0.277	7.46534e-05	GZMK_CD8_Tem	SLFN5	-0.006
1.4834e-08	0.396927	0.291	0.307	0.000397254	GZMK_CD8_Tem	ARAP2	-0.016
2.19627e-08	0.297127	0.507	0.598	0.000588162	GZMK_CD8_Tem	ARGLU1	-0.091
5.28206e-08	0.285053	0.556	0.651	0.00141454	GZMK_CD8_Tem	HERPUD1	-0.095
1.53753e-07	0.340206	0.365	0.4	0.00411751	GZMK_CD8_Tem	ITGA4	-0.035
8.58811e-07	0.354631	0.412	0.472	0.022999	GZMK_CD8_Tem	IKZF1	-0.06
9.56104e-07	0.441081	0.313	0.342	0.0256045	GZMK_CD8_Tem	PPP1R10	-0.029
0	0.652011	0.971	0.878	0	CD55_CD8_Trm	ZFP36L2	0.093
1.64342e-291	0.688368	0.854	0.608	4.40108e-287	CD55_CD8_Trm	RGCC	0.246
9.90276e-245	0.723633	0.502	0.262	2.65196e-240	CD55_CD8_Trm	CD55	0.24
3.02445e-240	0.558678	0.961	0.839	8.09948e-236	CD55_CD8_Trm	VIM	0.122
6.4301e-231	0.604346	0.678	0.417	1.72198e-226	CD55_CD8_Trm	SAMSN1	0.261
7.52451e-215	0.555318	0.862	0.649	2.01506e-210	CD55_CD8_Trm	ANXA1	0.213
1.06817e-203	0.609952	0.618	0.381	2.86056e-199	CD55_CD8_Trm	METRNL	0.237
1.22912e-195	0.736661	0.482	0.267	3.29158e-191	CD55_CD8_Trm	LMNA	0.215
5.222e-195	0.566869	0.779	0.558	1.39845e-190	CD55_CD8_Trm	FAM177A1	0.221
2.8022e-194	0.567806	0.991	0.93	7.50428e-190	CD55_CD8_Trm	FTH1	0.061
3.43307e-194	0.449921	0.766	0.518	9.19375e-190	CD55_CD8_Trm	IL7R	0.248
2.78574e-186	0.489703	0.834	0.631	7.4602e-182	CD55_CD8_Trm	LEPROTL1	0.203
4.74127e-185	0.50255	0.883	0.689	1.26971e-180	CD55_CD8_Trm	S100A10	0.194
1.18699e-168	0.50097	0.851	0.657	3.17876e-164	CD55_CD8_Trm	EZR	0.194
1.48321e-161	0.462689	0.329	0.153	3.97204e-157	CD55_CD8_Trm	YBX3	0.176
2.93543e-156	0.465271	0.921	0.783	7.86108e-152	CD55_CD8_Trm	CRIP1	0.138
1.99197e-154	0.52075	0.287	0.128	5.33449e-150	CD55_CD8_Trm	LINC02446	0.159
1.56345e-150	0.48665	0.489	0.29	4.18692e-146	CD55_CD8_Trm	FOSL2	0.199
1.42825e-146	0.483769	0.677	0.459	3.82486e-142	CD55_CD8_Trm	CD7	0.218
3.67454e-141	0.816078	0.426	0.248	9.84041e-137	CD55_CD8_Trm	GZMB	0.178
4.60399e-135	0.332795	0.98	0.912	1.23295e-130	CD55_CD8_Trm	CXCR4	0.068
6.61962e-131	0.321076	0.976	0.889	1.77273e-126	CD55_CD8_Trm	JUND	0.087
7.44741e-130	0.408703	0.751	0.557	1.99442e-125	CD55_CD8_Trm	NDUFS5	0.194
9.40113e-130	0.460462	0.883	0.732	2.51762e-125	CD55_CD8_Trm	CD52	0.151
9.81006e-125	0.393063	0.595	0.378	2.62713e-120	CD55_CD8_Trm	CD8B	0.217
1.38993e-124	0.373561	0.825	0.633	3.72224e-120	CD55_CD8_Trm	CREM	0.192
2.89438e-124	0.457414	0.41	0.237	7.75114e-120	CD55_CD8_Trm	HOPX	0.173
9.75279e-124	0.362282	0.901	0.753	2.6118e-119	CD55_CD8_Trm	SARAF	0.148
5.46139e-117	0.395227	0.424	0.249	1.46256e-112	CD55_CD8_Trm	RNF125	0.175
1.00275e-115	0.458507	0.475	0.299	2.68537e-111	CD55_CD8_Trm	ITGB1	0.176
1.71933e-112	0.354465	0.834	0.657	4.60437e-108	CD55_CD8_Trm	ZFP36	0.177
9.47687e-112	0.39326	0.579	0.387	2.53791e-107	CD55_CD8_Trm	GABARAPL1	0.192
9.10997e-109	0.271425	0.998	0.985	2.43965e-104	CD55_CD8_Trm	BTG1	0.013
5.32752e-106	0.399286	0.626	0.432	1.42671e-101	CD55_CD8_Trm	PGK1	0.194
1.48719e-105	0.385343	0.72	0.524	3.98268e-101	CD55_CD8_Trm	S100A11	0.196
1.69494e-104	0.38697	0.788	0.618	4.53904e-100	CD55_CD8_Trm	TUBA4A	0.17
4.9297e-104	0.376183	0.729	0.546	1.32017e-99	CD55_CD8_Trm	IFITM2	0.183
2.16738e-99	0.386215	0.738	0.56	5.80426e-95	CD55_CD8_Trm	ARL4C	0.178
2.56392e-96	0.328177	0.8	0.633	6.86618e-92	CD55_CD8_Trm	YPEL5	0.167
8.82082e-95	0.558315	0.316	0.184	2.36222e-90	CD55_CD8_Trm	LDLRAD4	0.132
1.09061e-94	0.309771	0.834	0.645	2.92065e-90	CD55_CD8_Trm	LDHA	0.189
4.32292e-94	0.342638	0.749	0.557	1.15768e-89	CD55_CD8_Trm	REL	0.192
1.58043e-93	0.391268	0.562	0.393	4.23239e-89	CD55_CD8_Trm	GSPT1	0.169
5.02258e-92	0.361686	0.705	0.524	1.34505e-87	CD55_CD8_Trm	BIRC3	0.181
1.87203e-91	0.442937	0.395	0.248	5.01329e-87	CD55_CD8_Trm	AREG	0.147
1.96285e-89	0.298936	0.865	0.713	5.25652e-85	CD55_CD8_Trm	MCL1	0.152
5.91443e-89	0.397849	0.549	0.378	1.58388e-84	CD55_CD8_Trm	LGALS1	0.171
8.16277e-89	0.323272	0.485	0.318	2.18599e-84	CD55_CD8_Trm	TENT5C	0.167
1.89917e-88	0.332363	0.852	0.704	5.08599e-84	CD55_CD8_Trm	PABPC1	0.148
2.26493e-86	0.351699	0.6	0.428	6.06549e-82	CD55_CD8_Trm	ATP1B3	0.172
5.70916e-85	0.334611	0.717	0.534	1.52891e-80	CD55_CD8_Trm	TAGLN2	0.183
5.98797e-85	0.334539	0.526	0.361	1.60358e-80	CD55_CD8_Trm	NFE2L2	0.165
4.39893e-82	0.339193	0.37	0.228	1.17803e-77	CD55_CD8_Trm	CEBPB	0.142
1.56979e-80	0.301248	0.58	0.411	4.20391e-76	CD55_CD8_Trm	LITAF	0.169
5.10514e-80	0.345601	0.338	0.208	1.36716e-75	CD55_CD8_Trm	PFKFB3	0.13
2.11453e-77	0.258629	0.927	0.817	5.6627e-73	CD55_CD8_Trm	ARHGDIB	0.11
2.56888e-76	0.351573	0.388	0.251	6.87945e-72	CD55_CD8_Trm	PDCL3	0.137
3.31511e-76	0.298409	0.641	0.468	8.87787e-72	CD55_CD8_Trm	FXYD5	0.173
1.90571e-72	0.262175	0.347	0.214	5.10348e-68	CD55_CD8_Trm	RBM38	0.133
2.99009e-72	0.299926	0.603	0.434	8.00745e-68	CD55_CD8_Trm	LDHB	0.169
1.94085e-71	0.276193	0.596	0.43	5.19758e-67	CD55_CD8_Trm	PDE4B	0.166
2.44566e-70	0.292681	0.519	0.36	6.54948e-66	CD55_CD8_Trm	TGFB1	0.159
1.89591e-69	0.286947	0.535	0.38	5.07725e-65	CD55_CD8_Trm	PPP1CB	0.155
6.8124e-69	0.275083	0.634	0.473	1.82436e-64	CD55_CD8_Trm	SLC2A3	0.161
1.54511e-68	0.292836	0.622	0.459	4.13779e-64	CD55_CD8_Trm	LRRFIP1	0.163
2.51105e-68	0.28416	0.428	0.287	6.72459e-64	CD55_CD8_Trm	TPM4	0.141
1.54855e-67	0.288537	0.281	0.169	4.14701e-63	CD55_CD8_Trm	NR4A3	0.112
3.76644e-67	0.284689	0.485	0.333	1.00865e-62	CD55_CD8_Trm	SYAP1	0.152
3.90107e-66	0.287136	0.411	0.275	1.04471e-61	CD55_CD8_Trm	SLC7A5	0.136
3.06026e-64	0.255649	0.404	0.267	8.19538e-60	CD55_CD8_Trm	NSMCE3	0.137
3.07848e-64	0.270813	0.569	0.411	8.24416e-60	CD55_CD8_Trm	CDV3	0.158
1.08231e-62	0.273038	0.288	0.178	2.89844e-58	CD55_CD8_Trm	DSTN	0.11
1.12438e-61	0.287958	0.314	0.199	3.01109e-57	CD55_CD8_Trm	SC5D	0.115
9.1456e-61	0.263729	0.486	0.341	2.44919e-56	CD55_CD8_Trm	RGS10	0.145
1.06403e-59	0.286915	0.443	0.31	2.84946e-55	CD55_CD8_Trm	SKIL	0.133
7.3403e-58	0.25429	0.405	0.276	1.96573e-53	CD55_CD8_Trm	ISCA1	0.129
2.21126e-57	0.250467	0.868	0.741	5.92175e-53	CD55_CD8_Trm	S100A4	0.127
5.84016e-57	0.258044	0.561	0.417	1.564e-52	CD55_CD8_Trm	CD63	0.144
2.02715e-55	0.421847	0.44	0.325	5.42872e-51	CD55_CD8_Trm	KLF2	0.115
3.73803e-54	0.284801	0.957	0.897	1.00104e-49	CD55_CD8_Trm	SH3BGRL3	0.06
8.58135e-52	0.267825	0.341	0.231	2.29808e-47	CD55_CD8_Trm	BHLHE40	0.11
7.86061e-51	0.318008	0.418	0.297	2.10507e-46	CD55_CD8_Trm	CRYBG1	0.121
1.39176e-48	0.266071	0.421	0.302	3.72714e-44	CD55_CD8_Trm	TOB1	0.119
5.12133e-43	0.307023	0.411	0.304	1.37149e-38	CD55_CD8_Trm	GPR183	0.107
0	3.45425	0.565	0.036	0	CXCL13_CD8_Tex	CXCL13	0.529
0	1.91114	0.661	0.26	0	CXCL13_CD8_Tex	GZMB	0.401
0	1.78384	0.531	0.079	0	CXCL13_CD8_Tex	CTLA4	0.452
0	1.56252	0.352	0.035	0	CXCL13_CD8_Tex	GEM	0.317
0	1.51135	0.512	0.136	0	CXCL13_CD8_Tex	TNFRSF9	0.376
0	1.46324	0.351	0.023	0	CXCL13_CD8_Tex	LAYN	0.328
0	1.39175	0.741	0.321	0	CXCL13_CD8_Tex	RBPJ	0.42
0	1.27342	0.383	0.068	0	CXCL13_CD8_Tex	SRGAP3	0.315
0	1.1516	0.285	0.023	0	CXCL13_CD8_Tex	ENTPD1	0.262
0	1.04562	0.255	0.033	0	CXCL13_CD8_Tex	CHN1	0.222
0	1.01525	0.283	0.042	0	CXCL13_CD8_Tex	AKAP5	0.241
5.61322e-284	1.38378	0.368	0.089	1.50322e-279	CXCL13_CD8_Tex	TNFRSF18	0.279
2.34206e-283	1.31026	0.59	0.213	6.27203e-279	CXCL13_CD8_Tex	TIGIT	0.377
5.97983e-277	1.26526	0.784	0.391	1.6014e-272	CXCL13_CD8_Tex	DUSP4	0.393
1.81586e-256	1.03458	0.298	0.063	4.86286e-252	CXCL13_CD8_Tex	CARS	0.235
7.66214e-241	0.925057	0.255	0.048	2.05192e-236	CXCL13_CD8_Tex	HAVCR2	0.207
1.37203e-222	1.16941	0.696	0.364	3.67429e-218	CXCL13_CD8_Tex	NR3C1	0.332
2.73522e-191	0.763985	0.262	0.061	7.32493e-187	CXCL13_CD8_Tex	TBC1D4	0.201
3.98894e-189	1.049	0.889	0.654	1.06824e-184	CXCL13_CD8_Tex	RGS1	0.235
9.477e-182	1.12418	0.523	0.224	2.53794e-177	CXCL13_CD8_Tex	PHLDA1	0.299
1.15087e-168	0.923313	0.775	0.492	3.08202e-164	CXCL13_CD8_Tex	PARK7	0.283
2.50061e-168	0.873698	0.96	0.86	6.69664e-164	CXCL13_CD8_Tex	GAPDH	0.1
4.27308e-165	0.922744	0.793	0.501	1.14433e-160	CXCL13_CD8_Tex	ITM2A	0.292
6.0391e-153	1.16825	0.726	0.456	1.61727e-148	CXCL13_CD8_Tex	RGS2	0.27
2.72615e-137	0.915794	0.384	0.152	7.30064e-133	CXCL13_CD8_Tex	AHI1	0.232
1.75893e-131	0.897954	0.716	0.455	4.71042e-127	CXCL13_CD8_Tex	SAMSN1	0.261
1.61697e-123	0.85585	0.487	0.23	4.33025e-119	CXCL13_CD8_Tex	CD27	0.257
4.63768e-123	0.721396	0.281	0.095	1.24197e-118	CXCL13_CD8_Tex	SIRPG	0.186
4.28386e-120	0.730609	0.285	0.1	1.14722e-115	CXCL13_CD8_Tex	AGFG1	0.185
8.61338e-119	0.910741	0.72	0.49	2.30666e-114	CXCL13_CD8_Tex	CD7	0.23
1.40011e-115	0.914191	0.472	0.229	3.7495e-111	CXCL13_CD8_Tex	BATF	0.243
3.64024e-112	0.698364	0.276	0.096	9.74855e-108	CXCL13_CD8_Tex	LIMA1	0.18
2.42557e-110	0.743876	0.975	0.906	6.49568e-106	CXCL13_CD8_Tex	HSP90AB1	0.069
4.32155e-110	0.796825	0.668	0.425	1.15731e-105	CXCL13_CD8_Tex	CLEC2D	0.243
2.83226e-109	0.918596	0.509	0.277	7.58479e-105	CXCL13_CD8_Tex	CARD16	0.232
9.20787e-109	0.768179	0.336	0.138	2.46587e-104	CXCL13_CD8_Tex	CD82	0.198
5.57962e-108	0.917107	0.614	0.362	1.49422e-103	CXCL13_CD8_Tex	ARID5B	0.252
3.7872e-106	1.30881	0.539	0.299	1.01421e-101	CXCL13_CD8_Tex	CRTAM	0.24
3.75163e-103	0.744863	0.339	0.143	1.00469e-98	CXCL13_CD8_Tex	IGFLR1	0.196
1.58331e-102	0.741766	0.324	0.13	4.24009e-98	CXCL13_CD8_Tex	RHOB	0.194
1.27246e-99	0.712785	0.316	0.128	3.40764e-95	CXCL13_CD8_Tex	KDM5B	0.188
3.15232e-97	0.717377	0.839	0.676	8.44191e-93	CXCL13_CD8_Tex	SOD1	0.163
9.76481e-97	0.675328	0.262	0.098	2.61502e-92	CXCL13_CD8_Tex	SNX9	0.164
2.283e-93	0.901238	0.251	0.093	6.11387e-89	CXCL13_CD8_Tex	GADD45G	0.158
5.62347e-93	0.642547	0.272	0.103	1.50597e-88	CXCL13_CD8_Tex	PDCD1	0.169
7.30961e-93	0.764226	0.674	0.437	1.95751e-88	CXCL13_CD8_Tex	HSPB1	0.237
1.20743e-92	0.71053	0.559	0.334	3.23349e-88	CXCL13_CD8_Tex	BST2	0.225
1.68142e-92	0.783958	0.47	0.257	4.50286e-88	CXCL13_CD8_Tex	HSPA4	0.213
8.21562e-92	0.760874	0.549	0.327	2.20014e-87	CXCL13_CD8_Tex	AHSA1	0.222
1.37263e-91	0.720388	0.487	0.267	3.67592e-87	CXCL13_CD8_Tex	CTSD	0.22
1.9516e-88	0.657764	0.41	0.206	5.22639e-84	CXCL13_CD8_Tex	FKBP1A	0.204
3.94199e-87	0.711274	0.659	0.432	1.05566e-82	CXCL13_CD8_Tex	CD63	0.227
1.16372e-86	0.894614	0.284	0.119	3.11645e-82	CXCL13_CD8_Tex	FAM3C	0.165
2.94628e-86	0.607381	0.327	0.145	7.89013e-82	CXCL13_CD8_Tex	DNPH1	0.182
2.96938e-86	0.742193	0.465	0.26	7.95199e-82	CXCL13_CD8_Tex	STIP1	0.205
2.53064e-85	0.534822	0.963	0.906	6.77706e-81	CXCL13_CD8_Tex	SH3BGRL3	0.057
1.35494e-82	0.842012	0.412	0.218	3.62852e-78	CXCL13_CD8_Tex	ICOS	0.194
3.38751e-81	0.895736	0.564	0.352	9.07175e-77	CXCL13_CD8_Tex	FABP5	0.212
1.26026e-79	0.797979	0.384	0.189	3.37499e-75	CXCL13_CD8_Tex	BAG3	0.195
3.58213e-79	0.75113	0.394	0.198	9.59293e-75	CXCL13_CD8_Tex	SMC4	0.196
8.66461e-79	0.881161	0.536	0.337	2.32038e-74	CXCL13_CD8_Tex	DOK2	0.199
5.46374e-78	0.703823	0.676	0.466	1.46319e-73	CXCL13_CD8_Tex	TPI1	0.21
1.14145e-77	0.71903	0.255	0.105	3.05681e-73	CXCL13_CD8_Tex	NFIL3	0.15
1.19951e-76	0.591994	0.285	0.123	3.21229e-72	CXCL13_CD8_Tex	TOX	0.162
2.0121e-76	0.671684	0.558	0.338	5.3884e-72	CXCL13_CD8_Tex	ZEB2	0.22
3.21793e-76	0.615408	0.371	0.187	8.61761e-72	CXCL13_CD8_Tex	ITGAE	0.184
1.31532e-74	0.644516	0.544	0.336	3.52242e-70	CXCL13_CD8_Tex	NAP1L4	0.208
7.86132e-74	0.522662	0.693	0.477	2.10526e-69	CXCL13_CD8_Tex	MT2A	0.216
7.4058e-73	0.794624	0.277	0.118	1.98327e-68	CXCL13_CD8_Tex	SERPINH1	0.159
5.91282e-69	0.649498	0.433	0.243	1.58345e-64	CXCL13_CD8_Tex	PTMS	0.19
1.84716e-68	0.70743	0.397	0.218	4.9467e-64	CXCL13_CD8_Tex	FKBP4	0.179
4.39498e-68	0.608959	0.648	0.458	1.17698e-63	CXCL13_CD8_Tex	STAT3	0.19
8.47644e-68	0.596223	0.375	0.2	2.26999e-63	CXCL13_CD8_Tex	PAG1	0.175
9.97137e-68	0.595591	0.362	0.187	2.67033e-63	CXCL13_CD8_Tex	BICDL1	0.175
2.61771e-67	0.579484	0.993	0.958	7.01024e-63	CXCL13_CD8_Tex	UBC	0.035
3.63157e-66	0.397184	0.961	0.892	9.72535e-62	CXCL13_CD8_Tex	SERF2	0.069
5.58291e-66	0.645411	0.427	0.247	1.4951e-61	CXCL13_CD8_Tex	PGAM1	0.18
5.47822e-65	0.575926	0.521	0.324	1.46707e-60	CXCL13_CD8_Tex	RAB27A	0.197
1.60516e-63	0.637038	0.473	0.287	4.29863e-59	CXCL13_CD8_Tex	RAB11FIP1	0.186
5.88383e-63	0.666607	0.855	0.749	1.57569e-58	CXCL13_CD8_Tex	HSPE1	0.106
1.56999e-61	0.725649	0.652	0.495	4.20443e-57	CXCL13_CD8_Tex	ALOX5AP	0.157
5.71417e-61	0.533192	0.25	0.111	1.53025e-56	CXCL13_CD8_Tex	MT1E	0.139
1.47304e-60	0.661772	0.541	0.35	3.94481e-56	CXCL13_CD8_Tex	CTSW	0.191
1.62935e-60	0.574553	0.621	0.432	4.36341e-56	CXCL13_CD8_Tex	CDV3	0.189
2.33214e-60	0.662866	0.577	0.414	6.24546e-56	CXCL13_CD8_Tex	C9orf16	0.163
2.51146e-59	0.585878	0.821	0.697	6.72569e-55	CXCL13_CD8_Tex	HSPD1	0.124
5.47777e-59	0.596038	0.536	0.35	1.46695e-54	CXCL13_CD8_Tex	NUDC	0.186
7.45598e-59	0.595145	0.709	0.543	1.99671e-54	CXCL13_CD8_Tex	CACYBP	0.166
1.18081e-58	0.564613	0.347	0.186	3.16221e-54	CXCL13_CD8_Tex	LIMS1	0.161
2.9379e-58	0.651599	0.989	0.972	7.8677e-54	CXCL13_CD8_Tex	HSP90AA1	0.017
4.36825e-57	0.810213	0.668	0.508	1.16982e-52	CXCL13_CD8_Tex	TRBC1	0.16
1.61506e-55	0.67144	0.298	0.155	4.32514e-51	CXCL13_CD8_Tex	BCL2L11	0.143
2.85117e-55	0.455562	0.894	0.755	7.63542e-51	CXCL13_CD8_Tex	CD52	0.139
2.48127e-54	0.478055	0.408	0.233	6.64485e-50	CXCL13_CD8_Tex	PTTG1	0.175
8.03139e-52	0.625944	0.382	0.226	2.15081e-47	CXCL13_CD8_Tex	LAG3	0.156
1.03052e-51	0.601152	0.417	0.252	2.75974e-47	CXCL13_CD8_Tex	PKM	0.165
2.49414e-50	0.349522	0.81	0.64	6.6793e-46	CXCL13_CD8_Tex	HSPH1	0.17
3.31605e-50	0.494773	0.375	0.221	8.88039e-46	CXCL13_CD8_Tex	VAMP5	0.154
9.96292e-49	0.791218	0.257	0.13	2.66807e-44	CXCL13_CD8_Tex	RGS16	0.127
2.79445e-48	0.389323	0.919	0.833	7.48353e-44	CXCL13_CD8_Tex	CD3D	0.086
9.28417e-48	0.605585	0.307	0.172	2.4863e-43	CXCL13_CD8_Tex	AHR	0.135
2.14499e-47	0.526078	0.321	0.18	5.74429e-43	CXCL13_CD8_Tex	EPSTI1	0.141
3.9805e-47	0.493759	0.354	0.207	1.06598e-42	CXCL13_CD8_Tex	LSM2	0.147
3.07951e-46	0.485431	0.488	0.327	8.24692e-42	CXCL13_CD8_Tex	SRI	0.161
4.09555e-46	0.43622	0.324	0.178	1.09679e-41	CXCL13_CD8_Tex	HLA-DMA	0.146
4.82957e-46	0.259925	0.999	0.995	1.29336e-41	CXCL13_CD8_Tex	HLA-A	0.004
1.52217e-45	0.572083	0.35	0.202	4.07637e-41	CXCL13_CD8_Tex	LDLRAD4	0.148
1.74566e-44	0.404951	0.684	0.504	4.67489e-40	CXCL13_CD8_Tex	COTL1	0.18
2.65009e-44	0.342545	0.895	0.795	7.09694e-40	CXCL13_CD8_Tex	SRP14	0.1
1.25685e-43	0.514592	0.521	0.374	3.36586e-39	CXCL13_CD8_Tex	EID1	0.147
3.93808e-43	0.644755	0.56	0.414	1.05462e-38	CXCL13_CD8_Tex	CTSC	0.146
4.13853e-43	0.520656	0.463	0.315	1.1083e-38	CXCL13_CD8_Tex	CCT3	0.148
2.88813e-42	0.470376	0.427	0.275	7.73442e-38	CXCL13_CD8_Tex	PPM1G	0.152
3.93207e-42	0.458011	0.823	0.696	1.05301e-37	CXCL13_CD8_Tex	TRAC	0.127
4.51945e-42	0.436908	0.257	0.136	1.21031e-37	CXCL13_CD8_Tex	MSI2	0.121
8.7845e-42	0.458421	0.386	0.241	2.35249e-37	CXCL13_CD8_Tex	GSTO1	0.145
2.92443e-41	0.550354	0.813	0.698	7.83163e-37	CXCL13_CD8_Tex	HSPA1A	0.115
4.2272e-41	0.403769	0.481	0.324	1.13204e-36	CXCL13_CD8_Tex	SEM1	0.157
3.63203e-40	0.517397	0.417	0.27	9.72656e-36	CXCL13_CD8_Tex	MRPL18	0.147
7.70673e-40	0.401415	0.55	0.387	2.06386e-35	CXCL13_CD8_Tex	ATP5MC3	0.163
1.06335e-39	0.440501	0.772	0.647	2.84765e-35	CXCL13_CD8_Tex	FYB1	0.125
1.36456e-39	0.447871	0.536	0.381	3.6543e-35	CXCL13_CD8_Tex	PTPN22	0.155
2.00933e-39	0.297808	0.711	0.555	5.381e-35	CXCL13_CD8_Tex	HMGB2	0.156
5.09124e-39	0.391359	0.595	0.436	1.36343e-34	CXCL13_CD8_Tex	PSMB8	0.159
7.99056e-39	0.430852	0.441	0.291	2.13987e-34	CXCL13_CD8_Tex	SEC11A	0.15
6.81149e-38	0.45517	0.489	0.344	1.82412e-33	CXCL13_CD8_Tex	CCND2	0.145
9.38246e-38	0.405594	0.664	0.525	2.51262e-33	CXCL13_CD8_Tex	PNISR	0.139
2.8362e-37	0.429876	0.386	0.251	7.59535e-33	CXCL13_CD8_Tex	MAP2K2	0.135
4.18262e-37	0.448328	0.528	0.385	1.12011e-32	CXCL13_CD8_Tex	CCT4	0.143
4.68926e-37	0.443001	0.35	0.217	1.25578e-32	CXCL13_CD8_Tex	APOBEC3C	0.133
6.58421e-37	0.461884	0.38	0.245	1.76325e-32	CXCL13_CD8_Tex	C17orf49	0.135
7.14324e-37	0.394429	0.278	0.158	1.91296e-32	CXCL13_CD8_Tex	NBDY	0.12
8.6903e-37	0.465648	0.407	0.27	2.32726e-32	CXCL13_CD8_Tex	DEDD2	0.137
9.89122e-37	0.393421	0.365	0.227	2.64887e-32	CXCL13_CD8_Tex	BANF1	0.138
1.74712e-36	0.480677	0.527	0.382	4.67878e-32	CXCL13_CD8_Tex	H1FX	0.145
2.33413e-36	0.490648	0.356	0.224	6.25079e-32	CXCL13_CD8_Tex	SLC5A3	0.132
3.23586e-36	0.321967	0.639	0.463	8.66564e-32	CXCL13_CD8_Tex	KLRK1	0.176
6.84425e-36	0.430737	0.33	0.205	1.83289e-31	CXCL13_CD8_Tex	COMMD7	0.125
7.05658e-36	0.461211	0.255	0.145	1.88975e-31	CXCL13_CD8_Tex	SEC14L1	0.11
8.6072e-36	0.392314	0.498	0.353	2.30501e-31	CXCL13_CD8_Tex	WDR83OS	0.145
1.45787e-35	0.405766	0.574	0.434	3.90418e-31	CXCL13_CD8_Tex	TLN1	0.14
1.4801e-35	0.394426	0.483	0.339	3.9637e-31	CXCL13_CD8_Tex	PSMA2	0.144
1.9351e-35	0.450867	0.624	0.497	5.1822e-31	CXCL13_CD8_Tex	IQGAP1	0.127
2.65979e-35	0.410725	0.599	0.453	7.12292e-31	CXCL13_CD8_Tex	LINC01578	0.146
3.33427e-35	0.370366	0.706	0.566	8.92918e-31	CXCL13_CD8_Tex	MSN	0.14
3.67082e-35	0.422977	0.446	0.302	9.83045e-31	CXCL13_CD8_Tex	OXNAD1	0.144
4.31756e-35	0.419706	0.575	0.426	1.15624e-30	CXCL13_CD8_Tex	CYTOR	0.149
5.54879e-35	0.430498	0.408	0.272	1.48597e-30	CXCL13_CD8_Tex	CCT6A	0.136
1.54764e-34	0.465923	0.498	0.361	4.14459e-30	CXCL13_CD8_Tex	BTG3	0.137
1.72987e-34	0.453794	0.287	0.17	4.63259e-30	CXCL13_CD8_Tex	RALA	0.117
2.62239e-34	0.317137	0.879	0.776	7.02275e-30	CXCL13_CD8_Tex	ARPC2	0.103
7.54397e-34	0.39455	0.307	0.187	2.02027e-29	CXCL13_CD8_Tex	TMEM167A	0.12
9.02596e-34	0.360574	0.708	0.556	2.41715e-29	CXCL13_CD8_Tex	HLA-DPA1	0.152
1.26705e-33	0.364887	0.682	0.546	3.39317e-29	CXCL13_CD8_Tex	EVL	0.136
1.56958e-33	0.425923	0.348	0.22	4.20334e-29	CXCL13_CD8_Tex	ZNF292	0.128
2.20718e-33	0.276131	0.301	0.17	5.91082e-29	CXCL13_CD8_Tex	HLA-DQA2	0.131
4.83937e-33	0.402891	0.334	0.21	1.29598e-28	CXCL13_CD8_Tex	DGUOK	0.124
5.23981e-33	0.389154	0.434	0.299	1.40322e-28	CXCL13_CD8_Tex	PSMA1	0.135
6.60753e-33	0.328273	0.805	0.666	1.7695e-28	CXCL13_CD8_Tex	SUMO2	0.139
1.02643e-32	0.45144	0.593	0.464	2.74877e-28	CXCL13_CD8_Tex	PGK1	0.129
3.1015e-32	0.405493	0.505	0.372	8.30582e-28	CXCL13_CD8_Tex	PRDX6	0.133
3.3264e-32	0.360409	0.575	0.434	8.90809e-28	CXCL13_CD8_Tex	NME2	0.141
4.82562e-32	0.46731	0.309	0.192	1.2923e-27	CXCL13_CD8_Tex	IFI6	0.117
1.04101e-31	0.387998	0.426	0.296	2.78783e-27	CXCL13_CD8_Tex	LAMTOR5	0.13
1.73344e-31	0.316591	0.854	0.753	4.64214e-27	CXCL13_CD8_Tex	CD2	0.101
1.9408e-31	0.39981	0.503	0.362	5.19747e-27	CXCL13_CD8_Tex	RGS10	0.141
2.05419e-31	0.395717	0.463	0.331	5.50113e-27	CXCL13_CD8_Tex	BLOC1S1	0.132
5.09893e-31	0.355381	0.445	0.308	1.36549e-26	CXCL13_CD8_Tex	NOP10	0.137
5.44453e-31	0.286474	0.943	0.879	1.45804e-26	CXCL13_CD8_Tex	UBB	0.064
6.27654e-31	0.367825	0.486	0.343	1.68086e-26	CXCL13_CD8_Tex	CALM3	0.143
1.10139e-30	0.336282	0.412	0.271	2.94953e-26	CXCL13_CD8_Tex	TMPO	0.141
1.43159e-30	0.419802	0.387	0.264	3.83381e-26	CXCL13_CD8_Tex	UCP2	0.123
3.08789e-30	0.362389	0.312	0.193	8.26938e-26	CXCL13_CD8_Tex	CD84	0.119
3.69796e-30	0.817134	0.36	0.237	9.90314e-26	CXCL13_CD8_Tex	XCL2	0.123
3.98431e-30	0.394947	0.279	0.171	1.067e-25	CXCL13_CD8_Tex	HMGN3	0.108
1.19004e-29	0.393079	0.659	0.512	3.18693e-25	CXCL13_CD8_Tex	HLA-DRB1	0.147
1.99125e-29	0.446293	0.584	0.451	5.33257e-25	CXCL13_CD8_Tex	ENO1	0.133
2.81076e-29	0.352297	0.717	0.557	7.52722e-25	CXCL13_CD8_Tex	HSPA1B	0.16
3.11158e-29	0.397078	0.283	0.176	8.33282e-25	CXCL13_CD8_Tex	MTHFD2	0.107
3.68284e-29	0.424137	0.364	0.248	9.86264e-25	CXCL13_CD8_Tex	MBD2	0.116
5.11139e-29	0.31712	0.831	0.725	1.36883e-24	CXCL13_CD8_Tex	EIF5	0.106
6.55513e-29	0.460568	0.25	0.149	1.75546e-24	CXCL13_CD8_Tex	TNFSF10	0.101
1.77337e-28	0.473138	0.861	0.834	4.7491e-24	CXCL13_CD8_Tex	DNAJB1	0.027
4.48937e-28	0.33547	0.361	0.238	1.20225e-23	CXCL13_CD8_Tex	PHPT1	0.123
7.87464e-28	0.327457	0.25	0.15	2.10883e-23	CXCL13_CD8_Tex	COPZ1	0.1
8.43032e-28	0.504696	0.466	0.338	2.25764e-23	CXCL13_CD8_Tex	ZFAND2A	0.128
1.19763e-27	0.383344	0.489	0.365	3.20726e-23	CXCL13_CD8_Tex	NDUFV2	0.124
1.31464e-27	0.373175	0.427	0.304	3.5206e-23	CXCL13_CD8_Tex	DYNLRB1	0.123
1.36844e-27	0.373882	0.383	0.262	3.66468e-23	CXCL13_CD8_Tex	DNAJC7	0.121
1.48815e-27	0.360294	0.519	0.402	3.98526e-23	CXCL13_CD8_Tex	LCK	0.117
1.58409e-27	0.359965	0.289	0.184	4.2422e-23	CXCL13_CD8_Tex	BRI3	0.105
1.73907e-27	0.253127	0.906	0.822	4.65723e-23	CXCL13_CD8_Tex	DNAJA1	0.084
1.88943e-27	0.439632	0.319	0.207	5.05991e-23	CXCL13_CD8_Tex	IER5L	0.112
7.56317e-27	0.390606	0.611	0.501	2.02542e-22	CXCL13_CD8_Tex	CD96	0.11
9.55945e-27	0.329228	0.382	0.26	2.56002e-22	CXCL13_CD8_Tex	LYST	0.122
1.12938e-26	0.33738	0.53	0.401	3.02447e-22	CXCL13_CD8_Tex	POMP	0.129
1.37813e-26	0.339123	0.438	0.308	3.69064e-22	CXCL13_CD8_Tex	COX5A	0.13
1.76531e-26	0.40057	0.286	0.182	4.7275e-22	CXCL13_CD8_Tex	MDFIC	0.104
7.10378e-26	0.664377	0.421	0.314	1.90239e-21	CXCL13_CD8_Tex	GOLGA4	0.107
1.99854e-25	0.3101	0.663	0.533	5.35208e-21	CXCL13_CD8_Tex	IFI16	0.13
2.01727e-25	0.370861	0.302	0.196	5.40224e-21	CXCL13_CD8_Tex	CORO1B	0.106
2.42283e-25	0.293368	0.747	0.642	6.48833e-21	CXCL13_CD8_Tex	ATP5MC2	0.105
3.08589e-25	0.338837	0.489	0.365	8.26402e-21	CXCL13_CD8_Tex	APBB1IP	0.124
5.06888e-25	0.335803	0.365	0.253	1.35745e-20	CXCL13_CD8_Tex	CCT8	0.112
5.21413e-25	0.444833	0.763	0.669	1.39634e-20	CXCL13_CD8_Tex	CLEC2B	0.094
7.07662e-25	0.317431	0.484	0.362	1.89512e-20	CXCL13_CD8_Tex	TSPO	0.122
9.27921e-25	0.383399	0.814	0.736	2.48497e-20	CXCL13_CD8_Tex	MIF	0.078
1.01734e-24	0.424418	0.373	0.265	2.72443e-20	CXCL13_CD8_Tex	GBP2	0.108
2.14131e-24	0.310565	0.261	0.163	5.73443e-20	CXCL13_CD8_Tex	POLR2G	0.098
3.86328e-24	0.329786	0.459	0.338	1.03459e-19	CXCL13_CD8_Tex	RAC1	0.121
4.67555e-24	0.367709	0.789	0.698	1.25211e-19	CXCL13_CD8_Tex	CYTIP	0.091
5.67095e-24	0.406575	0.272	0.177	1.51868e-19	CXCL13_CD8_Tex	NEDD9	0.095
7.29154e-24	0.328159	0.336	0.226	1.95267e-19	CXCL13_CD8_Tex	TYMP	0.11
1.02579e-23	0.323878	0.986	0.973	2.74706e-19	CXCL13_CD8_Tex	MT-ND4	0.013
3.59601e-23	0.318571	0.309	0.207	9.63013e-19	CXCL13_CD8_Tex	RPL7L1	0.102
4.30785e-23	0.330151	0.564	0.451	1.15364e-18	CXCL13_CD8_Tex	CHORDC1	0.113
4.45827e-23	0.338932	0.294	0.195	1.19392e-18	CXCL13_CD8_Tex	ETFB	0.099
4.48575e-23	0.388192	0.485	0.369	1.20128e-18	CXCL13_CD8_Tex	TANK	0.116
4.62847e-23	0.356535	0.34	0.236	1.23951e-18	CXCL13_CD8_Tex	TOPORS	0.104
5.09015e-23	0.30699	0.491	0.371	1.36314e-18	CXCL13_CD8_Tex	EIF3A	0.12
5.49161e-23	0.292548	0.538	0.412	1.47065e-18	CXCL13_CD8_Tex	UQCR10	0.126
7.01208e-23	0.293034	0.459	0.341	1.87784e-18	CXCL13_CD8_Tex	ATP5MF	0.118
8.13651e-23	0.293737	0.271	0.174	2.17896e-18	CXCL13_CD8_Tex	PTPRA	0.097
1.19403e-22	0.353498	0.438	0.326	3.19761e-18	CXCL13_CD8_Tex	NOP58	0.112
2.74606e-22	0.341477	0.292	0.194	7.35395e-18	CXCL13_CD8_Tex	ZCRB1	0.098
3.00492e-22	0.348952	0.305	0.206	8.04718e-18	CXCL13_CD8_Tex	KAT6B	0.099
3.21478e-22	0.301948	0.572	0.456	8.60918e-18	CXCL13_CD8_Tex	ATP1B3	0.116
3.43721e-22	0.354898	0.342	0.241	9.20486e-18	CXCL13_CD8_Tex	SP140	0.101
3.9185e-22	0.28538	0.38	0.271	1.04937e-17	CXCL13_CD8_Tex	FIS1	0.109
5.42597e-22	0.448811	0.539	0.43	1.45308e-17	CXCL13_CD8_Tex	SQSTM1	0.109
7.51842e-22	0.351332	0.251	0.16	2.01343e-17	CXCL13_CD8_Tex	CREBZF	0.091
1.02523e-21	0.348371	0.329	0.225	2.74556e-17	CXCL13_CD8_Tex	DNAJB4	0.104
1.09096e-21	0.411797	0.418	0.313	2.92158e-17	CXCL13_CD8_Tex	NFKBIZ	0.105
1.09178e-21	0.328102	0.415	0.301	2.9238e-17	CXCL13_CD8_Tex	BAX	0.114
1.8583e-21	0.348583	0.423	0.314	4.97652e-17	CXCL13_CD8_Tex	CKS2	0.109
1.9545e-21	0.41447	0.455	0.351	5.23414e-17	CXCL13_CD8_Tex	PRDM1	0.104
2.04083e-21	0.356627	0.451	0.347	5.46533e-17	CXCL13_CD8_Tex	ST13	0.104
2.05148e-21	0.380516	0.549	0.441	5.49386e-17	CXCL13_CD8_Tex	SELENOW	0.108
2.13547e-21	0.292447	0.528	0.405	5.71879e-17	CXCL13_CD8_Tex	GNG5	0.123
2.33831e-21	0.322364	0.418	0.312	6.262e-17	CXCL13_CD8_Tex	PRDX5	0.106
3.93013e-21	0.313641	0.504	0.39	1.05249e-16	CXCL13_CD8_Tex	IKZF3	0.114
4.33409e-21	0.280372	0.481	0.363	1.16067e-16	CXCL13_CD8_Tex	BRK1	0.118
9.77887e-21	0.323113	0.33	0.23	2.61878e-16	CXCL13_CD8_Tex	IRF9	0.1
1.17211e-20	0.28886	0.293	0.197	3.13891e-16	CXCL13_CD8_Tex	TBL1XR1	0.096
1.58016e-20	0.282331	0.51	0.396	4.23168e-16	CXCL13_CD8_Tex	PSMD8	0.114
1.61044e-20	0.27758	0.442	0.335	4.31275e-16	CXCL13_CD8_Tex	SUMO1	0.107
1.73208e-20	0.308773	0.558	0.446	4.63852e-16	CXCL13_CD8_Tex	PIK3IP1	0.112
2.67241e-20	0.318538	0.547	0.443	7.15672e-16	CXCL13_CD8_Tex	LSP1	0.104
2.76875e-20	0.344233	0.382	0.282	7.4147e-16	CXCL13_CD8_Tex	SNX3	0.1
3.49262e-20	0.347916	0.526	0.417	9.35322e-16	CXCL13_CD8_Tex	LY6E	0.109
4.87727e-20	0.310918	0.532	0.428	1.30613e-15	CXCL13_CD8_Tex	PAPOLA	0.104
7.09542e-20	0.304826	0.311	0.217	1.90015e-15	CXCL13_CD8_Tex	PIN1	0.094
7.53042e-20	0.346374	0.356	0.261	2.01665e-15	CXCL13_CD8_Tex	HBP1	0.095
8.62841e-20	0.275507	0.685	0.588	2.31069e-15	CXCL13_CD8_Tex	ARL6IP5	0.097
1.07205e-19	0.295112	0.328	0.231	2.87096e-15	CXCL13_CD8_Tex	AIP	0.097
1.33607e-19	0.263356	0.773	0.667	3.578e-15	CXCL13_CD8_Tex	RNASEK	0.106
1.43768e-19	0.262313	0.722	0.622	3.85011e-15	CXCL13_CD8_Tex	EDF1	0.1
2.14181e-19	0.299547	0.474	0.369	5.73576e-15	CXCL13_CD8_Tex	KIF5B	0.105
7.48167e-19	0.281554	0.731	0.638	2.00359e-14	CXCL13_CD8_Tex	DYNLL1	0.093
7.98378e-19	0.262144	0.53	0.42	2.13806e-14	CXCL13_CD8_Tex	UBXN4	0.11
9.90915e-19	0.254878	0.261	0.172	2.65367e-14	CXCL13_CD8_Tex	MRPS34	0.089
1.07207e-18	0.299638	0.509	0.406	2.87101e-14	CXCL13_CD8_Tex	PPP1R12A	0.103
1.20873e-18	0.317986	0.329	0.235	3.23697e-14	CXCL13_CD8_Tex	JAML	0.094
2.08134e-18	0.307799	0.398	0.302	5.57382e-14	CXCL13_CD8_Tex	PDIA6	0.096
3.37873e-18	0.296297	0.403	0.304	9.04824e-14	CXCL13_CD8_Tex	TOMM5	0.099
3.74848e-18	0.361525	0.36	0.272	1.00384e-13	CXCL13_CD8_Tex	IVNS1ABP	0.088
4.87493e-18	0.278275	0.509	0.4	1.30551e-13	CXCL13_CD8_Tex	BUB3	0.109
6.01452e-18	0.281131	0.459	0.356	1.61069e-13	CXCL13_CD8_Tex	SCAND1	0.103
6.14384e-18	0.277677	0.525	0.421	1.64532e-13	CXCL13_CD8_Tex	ACTR3	0.104
8.10113e-18	0.260854	0.274	0.187	2.16948e-13	CXCL13_CD8_Tex	STMP1	0.087
9.66848e-18	0.373495	0.382	0.296	2.58922e-13	CXCL13_CD8_Tex	NAMPT	0.086
1.09893e-17	0.276221	0.293	0.204	2.94293e-13	CXCL13_CD8_Tex	SMARCE1	0.089
1.57039e-17	0.273009	0.723	0.633	4.20552e-13	CXCL13_CD8_Tex	ID2	0.09
1.77359e-17	0.258918	0.337	0.244	4.74968e-13	CXCL13_CD8_Tex	OGA	0.093
1.79095e-17	0.311732	0.528	0.434	4.79616e-13	CXCL13_CD8_Tex	CFLAR	0.094
1.94762e-17	0.288541	0.301	0.211	5.21572e-13	CXCL13_CD8_Tex	MIS18BP1	0.09
2.19404e-17	0.293628	0.287	0.2	5.87563e-13	CXCL13_CD8_Tex	NGRN	0.087
2.76543e-17	0.274354	0.41	0.314	7.40582e-13	CXCL13_CD8_Tex	WASF2	0.096
3.07369e-17	0.280221	0.511	0.412	8.23135e-13	CXCL13_CD8_Tex	RHOH	0.099
3.62793e-17	0.2663	0.468	0.369	9.71559e-13	CXCL13_CD8_Tex	WNK1	0.099
4.29743e-17	0.276392	0.34	0.248	1.15085e-12	CXCL13_CD8_Tex	IFI27L2	0.092
6.81481e-17	0.514498	0.468	0.376	1.82501e-12	CXCL13_CD8_Tex	IER5	0.092
9.63861e-17	0.28303	0.376	0.284	2.58122e-12	CXCL13_CD8_Tex	ATP5F1C	0.092
9.70804e-17	0.324216	0.335	0.249	2.59981e-12	CXCL13_CD8_Tex	PTPN1	0.086
9.90118e-17	0.304236	0.308	0.223	2.65153e-12	CXCL13_CD8_Tex	LCP2	0.085
1.03236e-16	0.31945	0.341	0.255	2.76467e-12	CXCL13_CD8_Tex	LINC01871	0.086
1.67151e-16	0.261567	0.382	0.29	4.4763e-12	CXCL13_CD8_Tex	ATP6V1F	0.092
1.79572e-16	0.258598	0.569	0.47	4.80894e-12	CXCL13_CD8_Tex	PSME2	0.099
1.81509e-16	0.267674	0.281	0.198	4.8608e-12	CXCL13_CD8_Tex	BIN1	0.083
2.46911e-16	0.253448	0.67	0.565	6.61227e-12	CXCL13_CD8_Tex	RAN	0.105
5.30352e-16	0.287269	0.334	0.241	1.42028e-11	CXCL13_CD8_Tex	SAMD9	0.093
5.63176e-16	0.257781	0.25	0.172	1.50819e-11	CXCL13_CD8_Tex	PMF1	0.078
8.15404e-16	0.31503	0.272	0.193	2.18365e-11	CXCL13_CD8_Tex	RAPGEF6	0.079
1.11482e-15	0.289036	0.283	0.203	2.98549e-11	CXCL13_CD8_Tex	PDCD10	0.08
1.48276e-15	0.250085	0.653	0.563	3.97083e-11	CXCL13_CD8_Tex	RAC2	0.09
1.68513e-15	0.346483	0.515	0.433	4.51279e-11	CXCL13_CD8_Tex	PRDX1	0.082
2.02792e-15	0.268888	0.351	0.262	5.43077e-11	CXCL13_CD8_Tex	ATP6V0B	0.089
2.72897e-15	0.254761	0.403	0.311	7.30817e-11	CXCL13_CD8_Tex	BOD1L1	0.092
3.88927e-15	0.264191	0.301	0.218	1.04155e-10	CXCL13_CD8_Tex	DCP2	0.083
5.4299e-15	0.272722	0.39	0.303	1.45413e-10	CXCL13_CD8_Tex	FXR1	0.087
5.44858e-15	0.259272	0.685	0.594	1.45913e-10	CXCL13_CD8_Tex	IL2RG	0.091
6.68539e-15	0.265407	0.369	0.28	1.79035e-10	CXCL13_CD8_Tex	ARPC4	0.089
7.03143e-15	0.255769	0.409	0.319	1.88302e-10	CXCL13_CD8_Tex	DDT	0.09
9.82089e-15	0.250204	0.436	0.347	2.63003e-10	CXCL13_CD8_Tex	SRSF9	0.089
1.63678e-14	0.25546	0.259	0.181	4.3833e-10	CXCL13_CD8_Tex	AP3S1	0.078
1.88272e-14	0.257108	0.721	0.632	5.04193e-10	CXCL13_CD8_Tex	PTGES3	0.089
2.37065e-14	0.271648	0.282	0.204	6.34861e-10	CXCL13_CD8_Tex	IL2RB	0.078
4.05397e-14	0.29841	0.452	0.37	1.08565e-09	CXCL13_CD8_Tex	GOLGB1	0.082
4.53104e-14	0.271842	0.251	0.178	1.21341e-09	CXCL13_CD8_Tex	RHOC	0.073
5.78327e-14	0.299258	0.432	0.349	1.54876e-09	CXCL13_CD8_Tex	ZNF706	0.083
7.74792e-14	0.300923	0.255	0.184	2.07489e-09	CXCL13_CD8_Tex	IFITM1	0.071
8.50687e-14	0.287471	0.254	0.183	2.27814e-09	CXCL13_CD8_Tex	MAPRE2	0.071
3.19878e-13	0.253219	0.672	0.596	8.56632e-09	CXCL13_CD8_Tex	RNF19A	0.076
3.56372e-13	0.262014	0.26	0.189	9.54364e-09	CXCL13_CD8_Tex	SLU7	0.071
4.11193e-13	0.287937	0.27	0.198	1.10117e-08	CXCL13_CD8_Tex	RASGEF1B	0.072
6.35713e-13	0.337338	0.355	0.278	1.70244e-08	CXCL13_CD8_Tex	CXCR6	0.077
9.28142e-13	0.269852	0.468	0.39	2.48556e-08	CXCL13_CD8_Tex	SLC3A2	0.078
1.96811e-12	0.392715	0.451	0.384	5.2706e-08	CXCL13_CD8_Tex	PMAIP1	0.067
2.57694e-12	0.259381	0.347	0.272	6.90103e-08	CXCL13_CD8_Tex	ECH1	0.075
1.10246e-11	0.294047	0.355	0.284	2.95238e-07	CXCL13_CD8_Tex	EVI2A	0.071
2.95582e-11	0.57243	0.49	0.425	7.9157e-07	CXCL13_CD8_Tex	PLIN2	0.065
4.17032e-11	0.273387	0.313	0.244	1.11681e-06	CXCL13_CD8_Tex	P2RY10	0.069
1.57388e-10	0.253439	0.323	0.257	4.21484e-06	CXCL13_CD8_Tex	RASGRP1	0.066
2.13429e-10	0.298057	0.282	0.22	5.71562e-06	CXCL13_CD8_Tex	SLC4A7	0.062
2.66663e-10	0.262247	0.279	0.216	7.14124e-06	CXCL13_CD8_Tex	IL6ST	0.063
3.04249e-10	0.326821	0.624	0.558	8.14779e-06	CXCL13_CD8_Tex	BIRC3	0.066
4.66003e-10	0.255497	0.453	0.384	1.24796e-05	CXCL13_CD8_Tex	YWHAQ	0.069
5.04857e-10	0.309	0.403	0.343	1.35201e-05	CXCL13_CD8_Tex	TAGAP	0.06
9.57545e-10	0.254884	0.264	0.204	2.5643e-05	CXCL13_CD8_Tex	GATA3	0.06
2.15223e-09	0.25339	0.363	0.299	5.76366e-05	CXCL13_CD8_Tex	SLBP	0.064
1.43469e-08	0.356571	0.322	0.266	0.000384209	CXCL13_CD8_Tex	GADD45A	0.056
3.72254e-08	0.316199	0.307	0.254	0.000996897	CXCL13_CD8_Tex	CEBPB	0.053
2.7796e-07	0.303131	0.407	0.363	0.00744377	CXCL13_CD8_Tex	PIM3	0.044
8.86606e-07	0.260881	0.8	0.773	0.0237433	CXCL13_CD8_Tex	NKG7	0.027
0	3.24582	0.953	0.177	0	STMN1_CD8_Tpro	STMN1	0.776
0	2.7241	0.754	0.014	0	STMN1_CD8_Tpro	MKI67	0.74
0	2.61432	0.872	0.164	0	STMN1_CD8_Tpro	TUBB	0.708
0	2.27018	0.744	0.006	0	STMN1_CD8_Tpro	PCLAF	0.738
0	2.26568	0.692	0.077	0	STMN1_CD8_Tpro	CENPF	0.615
0	2.25281	0.949	0.515	0	STMN1_CD8_Tpro	TUBA1B	0.434
0	2.23481	0.751	0.008	0	STMN1_CD8_Tpro	TYMS	0.743
0	2.23106	0.641	0.016	0	STMN1_CD8_Tpro	TOP2A	0.625
0	2.08929	0.969	0.541	0	STMN1_CD8_Tpro	HMGB2	0.428
0	2.04035	0.961	0.447	0	STMN1_CD8_Tpro	HMGN2	0.514
0	2.02806	0.83	0.205	0	STMN1_CD8_Tpro	DUT	0.625
0	2.01541	0.754	0.091	0	STMN1_CD8_Tpro	NUSAP1	0.663
0	2.0153	0.469	0.017	0	STMN1_CD8_Tpro	HIST1H1B	0.452
0	1.95421	0.574	0.014	0	STMN1_CD8_Tpro	ASPM	0.56
0	1.93168	0.735	0.046	0	STMN1_CD8_Tpro	CKS1B	0.689
0	1.91894	0.559	0	0	STMN1_CD8_Tpro	UBE2C	0.559
0	1.85428	0.621	0.016	0	STMN1_CD8_Tpro	TPX2	0.605
0	1.74421	0.548	0.003	0	STMN1_CD8_Tpro	RRM2	0.545
0	1.64564	0.996	0.858	0	STMN1_CD8_Tpro	GAPDH	0.138
0	1.5345	0.794	0.175	0	STMN1_CD8_Tpro	SMC4	0.619
0	1.5061	0.711	0.039	0	STMN1_CD8_Tpro	SMC2	0.672
0	1.47582	0.59	0.028	0	STMN1_CD8_Tpro	CLSPN	0.562
0	1.47299	0.999	0.944	0	STMN1_CD8_Tpro	ACTB	0.055
0	1.46665	0.948	0.441	0	STMN1_CD8_Tpro	H2AFV	0.507
0	1.46376	0.813	0.208	0	STMN1_CD8_Tpro	RANBP1	0.605
0	1.44222	0.926	0.453	0	STMN1_CD8_Tpro	TPI1	0.473
0	1.44171	0.755	0.214	0	STMN1_CD8_Tpro	PTTG1	0.541
0	1.43398	0.51	0.004	0	STMN1_CD8_Tpro	TK1	0.506
0	1.41194	0.937	0.424	0	STMN1_CD8_Tpro	ANP32B	0.513
0	1.41142	0.555	0.02	0	STMN1_CD8_Tpro	CDKN3	0.535
0	1.40864	0.913	0.432	0	STMN1_CD8_Tpro	ENO1	0.481
0	1.40241	0.996	0.88	0	STMN1_CD8_Tpro	HMGB1	0.116
0	1.39344	0.517	0	0	STMN1_CD8_Tpro	BIRC5	0.517
0	1.3913	0.824	0.247	0	STMN1_CD8_Tpro	TMPO	0.577
0	1.38921	0.977	0.629	0	STMN1_CD8_Tpro	H2AFZ	0.348
0	1.3814	0.666	0.114	0	STMN1_CD8_Tpro	PCNA	0.552
0	1.33419	0.761	0.107	0	STMN1_CD8_Tpro	NUDT1	0.654
0	1.2963	0.951	0.526	0	STMN1_CD8_Tpro	DEK	0.425
0	1.28978	0.628	0.052	0	STMN1_CD8_Tpro	CENPM	0.576
0	1.28641	0.792	0.231	0	STMN1_CD8_Tpro	PKM	0.561
0	1.2674	0.431	0	0	STMN1_CD8_Tpro	DLGAP5	0.431
0	1.24527	0.554	0.003	0	STMN1_CD8_Tpro	ZWINT	0.551
0	1.23969	0.611	0.035	0	STMN1_CD8_Tpro	MAD2L1	0.576
0	1.21256	0.874	0.321	0	STMN1_CD8_Tpro	CALM3	0.553
0	1.21202	0.992	0.86	0	STMN1_CD8_Tpro	PFN1	0.132
0	1.19924	0.448	0.024	0	STMN1_CD8_Tpro	CENPE	0.424
0	1.1816	0.99	0.854	0	STMN1_CD8_Tpro	ACTG1	0.136
0	1.17784	0.416	0.005	0	STMN1_CD8_Tpro	HMMR	0.411
0	1.16872	0.937	0.475	0	STMN1_CD8_Tpro	COX8A	0.462
0	1.16617	0.629	0.095	0	STMN1_CD8_Tpro	EZH2	0.534
0	1.16346	0.754	0.148	0	STMN1_CD8_Tpro	CARHSP1	0.606
0	1.15037	0.499	0.017	0	STMN1_CD8_Tpro	CDK1	0.482
0	1.1455	0.602	0.099	0	STMN1_CD8_Tpro	ATAD2	0.503
0	1.14537	0.648	0.118	0	STMN1_CD8_Tpro	CENPX	0.53
0	1.14208	0.509	0.03	0	STMN1_CD8_Tpro	PRC1	0.479
0	1.13068	0.528	0.054	0	STMN1_CD8_Tpro	HELLS	0.474
0	1.12514	0.947	0.549	0	STMN1_CD8_Tpro	RAN	0.398
0	1.12361	0.92	0.445	0	STMN1_CD8_Tpro	NUCKS1	0.475
0	1.11823	0.509	0.006	0	STMN1_CD8_Tpro	CENPW	0.503
0	1.11318	0.521	0.041	0	STMN1_CD8_Tpro	MCM3	0.48
0	1.11011	0.641	0.07	0	STMN1_CD8_Tpro	PHF19	0.571
0	1.09879	0.431	0.001	0	STMN1_CD8_Tpro	GTSE1	0.43
0	1.09292	0.41	0.001	0	STMN1_CD8_Tpro	CCNB2	0.409
0	1.08948	0.498	0.015	0	STMN1_CD8_Tpro	ORC6	0.483
0	1.08852	0.74	0.167	0	STMN1_CD8_Tpro	RPA3	0.573
0	1.088	0.926	0.445	0	STMN1_CD8_Tpro	SNRPB	0.481
0	1.07388	0.826	0.324	0	STMN1_CD8_Tpro	ANP32E	0.502
0	1.0722	0.501	0.037	0	STMN1_CD8_Tpro	MCM7	0.464
0	1.0692	0.504	0.02	0	STMN1_CD8_Tpro	UBE2T	0.484
0	1.06468	0.458	0.015	0	STMN1_CD8_Tpro	KIF11	0.443
0	1.06464	0.574	0.059	0	STMN1_CD8_Tpro	TMEM106C	0.515
0	1.06285	0.445	0.006	0	STMN1_CD8_Tpro	NUF2	0.439
0	1.05951	0.712	0.136	0	STMN1_CD8_Tpro	LSM4	0.576
0	1.05907	0.45	0.009	0	STMN1_CD8_Tpro	KNL1	0.441
0	1.05587	0.794	0.268	0	STMN1_CD8_Tpro	SIVA1	0.526
0	1.05132	0.613	0.064	0	STMN1_CD8_Tpro	CENPK	0.549
0	1.05012	0.569	0.04	0	STMN1_CD8_Tpro	DTYMK	0.529
0	1.04567	0.708	0.182	0	STMN1_CD8_Tpro	DNMT1	0.526
0	1.03108	0.727	0.172	0	STMN1_CD8_Tpro	H2AFY	0.555
0	1.02382	0.589	0.103	0	STMN1_CD8_Tpro	KIF20B	0.486
0	1.02194	0.945	0.531	0	STMN1_CD8_Tpro	MZT2B	0.414
0	1.01234	0.468	0.02	0	STMN1_CD8_Tpro	DHFR	0.448
0	1.00499	0.762	0.229	0	STMN1_CD8_Tpro	PGAM1	0.533
0	1.00198	0.77	0.223	0	STMN1_CD8_Tpro	C17orf49	0.547
0	0.999096	0.423	0.004	0	STMN1_CD8_Tpro	CEP55	0.419
0	0.991371	0.754	0.214	0	STMN1_CD8_Tpro	SNRPD1	0.54
0	0.979211	0.639	0.139	0	STMN1_CD8_Tpro	DNAJC9	0.5
0	0.974711	0.898	0.384	0	STMN1_CD8_Tpro	GNG5	0.514
0	0.970959	0.696	0.138	0	STMN1_CD8_Tpro	LSM5	0.558
0	0.969862	0.452	0.021	0	STMN1_CD8_Tpro	MCM4	0.431
0	0.953257	0.771	0.204	0	STMN1_CD8_Tpro	BANF1	0.567
0	0.953019	0.407	0.004	0	STMN1_CD8_Tpro	CDCA8	0.403
0	0.949685	0.752	0.184	0	STMN1_CD8_Tpro	AP2S1	0.568
0	0.946642	0.421	0.011	0	STMN1_CD8_Tpro	NCAPG	0.41
0	0.945984	0.599	0.092	0	STMN1_CD8_Tpro	DDX39A	0.507
0	0.940766	0.417	0.002	0	STMN1_CD8_Tpro	CDT1	0.415
0	0.932183	0.989	0.874	0	STMN1_CD8_Tpro	CFL1	0.115
0	0.921722	0.754	0.232	0	STMN1_CD8_Tpro	IDH2	0.522
0	0.911	0.617	0.093	0	STMN1_CD8_Tpro	SKA2	0.524
0	0.907308	0.434	0.015	0	STMN1_CD8_Tpro	CHEK1	0.419
0	0.901889	0.373	0.005	0	STMN1_CD8_Tpro	GINS2	0.368
0	0.900616	0.812	0.286	0	STMN1_CD8_Tpro	COX5A	0.526
0	0.893817	0.433	0.009	0	STMN1_CD8_Tpro	CENPU	0.424
0	0.893469	0.76	0.229	0	STMN1_CD8_Tpro	ANAPC11	0.531
0	0.892815	0.277	0.004	0	STMN1_CD8_Tpro	HIST1H3B	0.273
0	0.889051	0.442	0.087	0	STMN1_CD8_Tpro	CTLA4	0.355
0	0.886447	0.386	0.006	0	STMN1_CD8_Tpro	KIF23	0.38
0	0.886405	0.3	0.003	0	STMN1_CD8_Tpro	CDC20	0.297
0	0.883592	0.43	0.01	0	STMN1_CD8_Tpro	FANCI	0.42
0	0.878629	0.743	0.206	0	STMN1_CD8_Tpro	LSM3	0.537
0	0.875877	0.469	0.037	0	STMN1_CD8_Tpro	NDC80	0.432
0	0.874145	0.286	0.011	0	STMN1_CD8_Tpro	CCNB1	0.275
0	0.873423	0.411	0.035	0	STMN1_CD8_Tpro	MCM5	0.376
0	0.866278	0.331	0.009	0	STMN1_CD8_Tpro	FAM111B	0.322
0	0.860665	0.38	0.013	0	STMN1_CD8_Tpro	HMGB3	0.367
0	0.860649	0.406	0.002	0	STMN1_CD8_Tpro	RAD51AP1	0.404
0	0.856792	0.402	0.005	0	STMN1_CD8_Tpro	ASF1B	0.397
0	0.852313	0.724	0.222	0	STMN1_CD8_Tpro	GSTO1	0.502
0	0.847739	0.353	0.023	0	STMN1_CD8_Tpro	FBXO5	0.33
0	0.843576	0.495	0.051	0	STMN1_CD8_Tpro	KIF22	0.444
0	0.842004	0.464	0.06	0	STMN1_CD8_Tpro	NME1	0.404
0	0.841443	0.471	0.052	0	STMN1_CD8_Tpro	TACC3	0.419
0	0.835431	0.319	0.003	0	STMN1_CD8_Tpro	ESCO2	0.316
0	0.835252	0.382	0.015	0	STMN1_CD8_Tpro	SGO2	0.367
0	0.832458	0.745	0.232	0	STMN1_CD8_Tpro	MRPL51	0.513
0	0.83094	0.651	0.148	0	STMN1_CD8_Tpro	CCDC167	0.503
0	0.8308	0.666	0.163	0	STMN1_CD8_Tpro	SNRPE	0.503
0	0.830741	0.498	0.063	0	STMN1_CD8_Tpro	RRM1	0.435
0	0.825492	0.62	0.122	0	STMN1_CD8_Tpro	PSMC3	0.498
0	0.82534	0.585	0.127	0	STMN1_CD8_Tpro	SMC1A	0.458
0	0.820829	0.699	0.176	0	STMN1_CD8_Tpro	TALDO1	0.523
0	0.818582	0.312	0.041	0	STMN1_CD8_Tpro	HIST1H2AG	0.271
0	0.813592	0.347	0.001	0	STMN1_CD8_Tpro	AURKB	0.346
0	0.811984	0.351	0	0	STMN1_CD8_Tpro	KIF15	0.351
0	0.810973	0.348	0.007	0	STMN1_CD8_Tpro	CCNA2	0.341
0	0.807275	0.472	0.051	0	STMN1_CD8_Tpro	NCAPD3	0.421
0	0.801664	0.428	0.016	0	STMN1_CD8_Tpro	CENPH	0.412
0	0.790501	0.616	0.143	0	STMN1_CD8_Tpro	USP1	0.473
0	0.786622	0.57	0.108	0	STMN1_CD8_Tpro	CBX5	0.462
0	0.778142	0.431	0.036	0	STMN1_CD8_Tpro	HIRIP3	0.395
0	0.770603	0.391	0.027	0	STMN1_CD8_Tpro	LIG1	0.364
0	0.764353	0.251	0.012	0	STMN1_CD8_Tpro	HIST1H2AL	0.239
0	0.762698	0.295	0.04	0	STMN1_CD8_Tpro	GEM	0.255
0	0.755207	0.397	0.02	0	STMN1_CD8_Tpro	CENPN	0.377
0	0.754971	0.522	0.086	0	STMN1_CD8_Tpro	ALYREF	0.436
0	0.753357	0.671	0.185	0	STMN1_CD8_Tpro	YWHAH	0.486
0	0.751361	0.685	0.188	0	STMN1_CD8_Tpro	LSM2	0.497
0	0.750928	0.426	0.029	0	STMN1_CD8_Tpro	IFI27L1	0.397
0	0.743501	0.362	0.007	0	STMN1_CD8_Tpro	KIFC1	0.355
0	0.742268	0.425	0.032	0	STMN1_CD8_Tpro	RPL39L	0.393
0	0.739281	0.339	0.007	0	STMN1_CD8_Tpro	BRCA1	0.332
0	0.737924	0.348	0.004	0	STMN1_CD8_Tpro	KIF2C	0.344
0	0.733365	0.331	0.005	0	STMN1_CD8_Tpro	CKAP2L	0.326
0	0.725803	0.507	0.084	0	STMN1_CD8_Tpro	GMNN	0.423
0	0.724927	0.343	0.015	0	STMN1_CD8_Tpro	BRCA2	0.328
0	0.719036	0.558	0.114	0	STMN1_CD8_Tpro	LMNB1	0.444
0	0.718457	0.367	0.025	0	STMN1_CD8_Tpro	ATAD5	0.342
0	0.714569	0.334	0	0	STMN1_CD8_Tpro	SPC25	0.334
0	0.711268	0.334	0.009	0	STMN1_CD8_Tpro	NCAPG2	0.325
0	0.706867	0.311	0.001	0	STMN1_CD8_Tpro	CDCA5	0.31
0	0.695863	0.601	0.153	0	STMN1_CD8_Tpro	HMGN3	0.448
0	0.690983	0.399	0.037	0	STMN1_CD8_Tpro	NSD2	0.362
0	0.690226	0.606	0.144	0	STMN1_CD8_Tpro	NDUFB3	0.462
0	0.685955	0.345	0.015	0	STMN1_CD8_Tpro	CCDC34	0.33
0	0.685163	0.424	0.052	0	STMN1_CD8_Tpro	SNRNP25	0.372
0	0.680863	0.476	0.069	0	STMN1_CD8_Tpro	PRDX3	0.407
0	0.678195	0.433	0.065	0	STMN1_CD8_Tpro	MCM6	0.368
0	0.671282	0.305	0.002	0	STMN1_CD8_Tpro	SGO1	0.303
0	0.663292	0.461	0.071	0	STMN1_CD8_Tpro	SSRP1	0.39
0	0.661169	0.474	0.079	0	STMN1_CD8_Tpro	ACYP1	0.395
0	0.656675	0.268	0.002	0	STMN1_CD8_Tpro	CENPA	0.266
0	0.65557	0.334	0.019	0	STMN1_CD8_Tpro	FEN1	0.315
0	0.655232	0.48	0.08	0	STMN1_CD8_Tpro	UQCC2	0.4
0	0.649349	0.582	0.142	0	STMN1_CD8_Tpro	FDPS	0.44
0	0.647365	0.401	0.053	0	STMN1_CD8_Tpro	BARD1	0.348
0	0.644477	0.31	0.002	0	STMN1_CD8_Tpro	SHCBP1	0.308
0	0.644084	0.555	0.114	0	STMN1_CD8_Tpro	PSMD14	0.441
0	0.642197	0.265	0	0	STMN1_CD8_Tpro	HJURP	0.265
0	0.641839	0.441	0.053	0	STMN1_CD8_Tpro	SAE1	0.388
0	0.64108	0.437	0.061	0	STMN1_CD8_Tpro	MAD2L2	0.376
0	0.634738	0.31	0.013	0	STMN1_CD8_Tpro	SAC3D1	0.297
0	0.634579	0.294	0.003	0	STMN1_CD8_Tpro	CDCA2	0.291
0	0.626477	0.372	0.033	0	STMN1_CD8_Tpro	ITGB3BP	0.339
0	0.622124	0.28	0	0	STMN1_CD8_Tpro	MYBL2	0.28
0	0.6187	0.286	0.002	0	STMN1_CD8_Tpro	ANLN	0.284
0	0.615888	0.283	0.001	0	STMN1_CD8_Tpro	DIAPH3	0.282
0	0.615844	0.593	0.143	0	STMN1_CD8_Tpro	SNRPC	0.45
0	0.615723	0.32	0.012	0	STMN1_CD8_Tpro	RACGAP1	0.308
0	0.61327	0.308	0.024	0	STMN1_CD8_Tpro	AURKA	0.284
0	0.610735	0.487	0.095	0	STMN1_CD8_Tpro	MZT1	0.392
0	0.609069	0.45	0.078	0	STMN1_CD8_Tpro	YEATS4	0.372
0	0.6081	0.292	0.001	0	STMN1_CD8_Tpro	CDCA3	0.291
0	0.606556	0.293	0.002	0	STMN1_CD8_Tpro	MELK	0.291
0	0.604783	0.289	0.01	0	STMN1_CD8_Tpro	BUB1	0.279
0	0.604611	0.5	0.098	0	STMN1_CD8_Tpro	HPRT1	0.402
0	0.585865	0.398	0.056	0	STMN1_CD8_Tpro	GGCT	0.342
0	0.584003	0.289	0.015	0	STMN1_CD8_Tpro	CHAF1A	0.274
0	0.58184	0.421	0.066	0	STMN1_CD8_Tpro	COMMD4	0.355
0	0.581068	0.397	0.056	0	STMN1_CD8_Tpro	TFDP1	0.341
0	0.578804	0.332	0.02	0	STMN1_CD8_Tpro	NCAPH	0.312
0	0.576405	0.527	0.119	0	STMN1_CD8_Tpro	NUDT21	0.408
0	0.57575	0.287	0.008	0	STMN1_CD8_Tpro	ECT2	0.279
0	0.573782	0.344	0.033	0	STMN1_CD8_Tpro	RFC4	0.311
0	0.571957	0.266	0	0	STMN1_CD8_Tpro	PKMYT1	0.266
0	0.571785	0.284	0.005	0	STMN1_CD8_Tpro	BUB1B	0.279
0	0.570919	0.27	0.005	0	STMN1_CD8_Tpro	MXD3	0.265
0	0.567302	0.505	0.111	0	STMN1_CD8_Tpro	MRPL11	0.394
0	0.563926	0.341	0.041	0	STMN1_CD8_Tpro	CKAP5	0.3
0	0.561126	0.251	0.004	0	STMN1_CD8_Tpro	E2F1	0.247
0	0.55832	0.272	0.008	0	STMN1_CD8_Tpro	DTL	0.264
0	0.558204	0.319	0.033	0	STMN1_CD8_Tpro	RBBP8	0.286
0	0.558118	0.262	0	0	STMN1_CD8_Tpro	MND1	0.262
0	0.556816	0.432	0.069	0	STMN1_CD8_Tpro	ZDHHC12	0.363
0	0.555116	0.281	0.019	0	STMN1_CD8_Tpro	ARHGAP11A	0.262
0	0.554652	0.297	0.023	0	STMN1_CD8_Tpro	WDR76	0.274
0	0.552448	0.458	0.082	0	STMN1_CD8_Tpro	HINT2	0.376
0	0.552291	0.32	0.027	0	STMN1_CD8_Tpro	RFC2	0.293
0	0.552158	0.308	0.028	0	STMN1_CD8_Tpro	CEP152	0.28
0	0.549935	0.277	0.022	0	STMN1_CD8_Tpro	CDCA7	0.255
0	0.541351	0.265	0.006	0	STMN1_CD8_Tpro	CDC6	0.259
0	0.538884	0.31	0.021	0	STMN1_CD8_Tpro	ACOT7	0.289
0	0.534312	0.303	0.021	0	STMN1_CD8_Tpro	NCAPD2	0.282
0	0.532337	0.258	0.008	0	STMN1_CD8_Tpro	TCF19	0.25
0	0.527422	0.331	0.034	0	STMN1_CD8_Tpro	C19orf48	0.297
0	0.52324	0.334	0.048	0	STMN1_CD8_Tpro	DCTPP1	0.286
0	0.522633	0.291	0.026	0	STMN1_CD8_Tpro	PAICS	0.265
0	0.52247	0.272	0.002	0	STMN1_CD8_Tpro	PBK	0.27
0	0.522433	0.453	0.089	0	STMN1_CD8_Tpro	BOLA3	0.364
0	0.522253	0.254	0.001	0	STMN1_CD8_Tpro	TTK	0.253
0	0.519994	0.25	0.003	0	STMN1_CD8_Tpro	FOXM1	0.247
0	0.518392	0.338	0.05	0	STMN1_CD8_Tpro	CDKN2A	0.288
0	0.517494	0.302	0.028	0	STMN1_CD8_Tpro	POLD3	0.274
0	0.515233	0.394	0.069	0	STMN1_CD8_Tpro	TOPBP1	0.325
0	0.508814	0.305	0.025	0	STMN1_CD8_Tpro	LRR1	0.28
0	0.508352	0.378	0.055	0	STMN1_CD8_Tpro	TTF2	0.323
0	0.504377	0.35	0.058	0	STMN1_CD8_Tpro	CTNNAL1	0.292
0	0.497756	0.341	0.04	0	STMN1_CD8_Tpro	RAD51C	0.301
0	0.497291	0.327	0.045	0	STMN1_CD8_Tpro	MASTL	0.282
0	0.496375	0.361	0.051	0	STMN1_CD8_Tpro	PAFAH1B3	0.31
0	0.488701	0.436	0.086	0	STMN1_CD8_Tpro	MRPL13	0.35
0	0.488067	0.45	0.091	0	STMN1_CD8_Tpro	STOML2	0.359
0	0.482656	0.343	0.055	0	STMN1_CD8_Tpro	DLEU2	0.288
0	0.4825	0.267	0.01	0	STMN1_CD8_Tpro	CIP2A	0.257
0	0.477473	0.353	0.053	0	STMN1_CD8_Tpro	HAUS1	0.3
0	0.474379	0.389	0.067	0	STMN1_CD8_Tpro	CBX1	0.322
0	0.474204	0.33	0.045	0	STMN1_CD8_Tpro	CDK4	0.285
0	0.473063	0.303	0.026	0	STMN1_CD8_Tpro	BCL2L12	0.277
0	0.472436	0.405	0.075	0	STMN1_CD8_Tpro	WDR54	0.33
0	0.469926	0.294	0.039	0	STMN1_CD8_Tpro	SAMD1	0.255
0	0.469164	0.44	0.087	0	STMN1_CD8_Tpro	TPRKB	0.353
0	0.467435	0.296	0.025	0	STMN1_CD8_Tpro	COPRS	0.271
0	0.449301	0.304	0.043	0	STMN1_CD8_Tpro	CDC25B	0.261
0	0.438412	0.303	0.034	0	STMN1_CD8_Tpro	NCAPH2	0.269
0	0.43392	0.386	0.071	0	STMN1_CD8_Tpro	PPIH	0.315
0	0.420228	0.283	0.03	0	STMN1_CD8_Tpro	TEDC1	0.253
0	0.414195	0.326	0.049	0	STMN1_CD8_Tpro	MAGOHB	0.277
0	0.404599	0.3	0.043	0	STMN1_CD8_Tpro	MRPL37	0.257
0	0.391942	0.282	0.033	0	STMN1_CD8_Tpro	SHMT2	0.249
0	0.391642	0.251	0.024	0	STMN1_CD8_Tpro	LMNB2	0.227
0	0.391211	0.273	0.029	0	STMN1_CD8_Tpro	MYL6B	0.244
0	0.389915	0.329	0.05	0	STMN1_CD8_Tpro	RPL26L1	0.279
0	0.389734	0.261	0.029	0	STMN1_CD8_Tpro	MTHFD1	0.232
0	0.380674	0.281	0.029	0	STMN1_CD8_Tpro	HADH	0.252
0	0.372426	0.276	0.037	0	STMN1_CD8_Tpro	PRIM1	0.239
0	0.355806	0.276	0.035	0	STMN1_CD8_Tpro	ACTL6A	0.241
0	0.352169	0.265	0.029	0	STMN1_CD8_Tpro	EMC9	0.236
0	0.350534	0.257	0.032	0	STMN1_CD8_Tpro	DHRS4	0.225
0	0.329937	0.254	0.031	0	STMN1_CD8_Tpro	HAUS4	0.223
1.03372e-307	0.465462	0.392	0.073	2.7683e-303	STMN1_CD8_Tpro	VRK1	0.319
2.31788e-307	0.450551	0.319	0.051	6.20728e-303	STMN1_CD8_Tpro	CDCA4	0.268
8.14301e-306	1.00526	0.874	0.369	2.1807e-301	STMN1_CD8_Tpro	ATP5MC3	0.505
1.26436e-305	0.891129	0.859	0.308	3.38595e-301	STMN1_CD8_Tpro	BLOC1S1	0.551
4.17573e-305	0.601207	0.593	0.15	1.11826e-300	STMN1_CD8_Tpro	VDAC3	0.443
4.52294e-305	0.875222	0.747	0.241	1.21124e-300	STMN1_CD8_Tpro	SMC3	0.506
3.01998e-304	0.313973	0.251	0.032	8.08751e-300	STMN1_CD8_Tpro	NUP37	0.219
6.65915e-303	0.368347	0.317	0.05	1.78332e-298	STMN1_CD8_Tpro	POP7	0.267
8.20035e-303	0.645613	0.546	0.134	2.19605e-298	STMN1_CD8_Tpro	DNPH1	0.412
1.0285e-301	0.751951	0.711	0.212	2.75433e-297	STMN1_CD8_Tpro	RALY	0.499
2.20899e-301	0.923357	0.415	0.089	5.91568e-297	STMN1_CD8_Tpro	TNFRSF18	0.326
7.32245e-301	0.363413	0.323	0.052	1.96095e-296	STMN1_CD8_Tpro	DCPS	0.271
3.30934e-300	0.454864	0.415	0.082	8.86241e-296	STMN1_CD8_Tpro	POLR2H	0.333
2.24398e-299	0.511131	0.472	0.102	6.00938e-295	STMN1_CD8_Tpro	CYC1	0.37
5.98719e-299	0.496731	0.506	0.115	1.60337e-294	STMN1_CD8_Tpro	EXOSC8	0.391
7.05815e-298	0.418008	0.341	0.058	1.89017e-293	STMN1_CD8_Tpro	ECI1	0.283
1.55462e-297	0.476066	0.442	0.092	4.16327e-293	STMN1_CD8_Tpro	PMVK	0.35
3.10176e-296	0.544463	0.45	0.1	8.3065e-292	STMN1_CD8_Tpro	MT1E	0.35
1.01594e-295	1.7904	0.314	0.054	2.72068e-291	STMN1_CD8_Tpro	CXCL13	0.26
1.99073e-295	0.465625	0.4	0.078	5.33119e-291	STMN1_CD8_Tpro	ACAT2	0.322
2.89214e-295	0.788599	0.742	0.237	7.74515e-291	STMN1_CD8_Tpro	ERH	0.505
3.69898e-294	0.397128	0.294	0.045	9.90587e-290	STMN1_CD8_Tpro	MRPL23	0.249
5.92183e-290	0.516908	0.471	0.105	1.58586e-285	STMN1_CD8_Tpro	FIBP	0.366
7.58757e-289	0.555708	0.512	0.121	2.03195e-284	STMN1_CD8_Tpro	PGP	0.391
1.83203e-288	0.819342	0.77	0.257	4.90617e-284	STMN1_CD8_Tpro	PPP1CA	0.513
6.42436e-288	0.421239	0.362	0.067	1.72044e-283	STMN1_CD8_Tpro	POLR3K	0.295
2.74652e-287	0.618485	0.567	0.145	7.35519e-283	STMN1_CD8_Tpro	FAM111A	0.422
5.54379e-286	0.369406	0.251	0.034	1.48463e-281	STMN1_CD8_Tpro	MSH2	0.217
3.43637e-285	0.555284	0.547	0.136	9.2026e-281	STMN1_CD8_Tpro	ITGB1BP1	0.411
2.33199e-282	0.949662	0.871	0.377	6.24506e-278	STMN1_CD8_Tpro	ARPC5	0.494
3.47531e-282	0.69767	0.629	0.179	9.30687e-278	STMN1_CD8_Tpro	PDCD5	0.45
3.50921e-282	0.673164	0.677	0.199	9.39766e-278	STMN1_CD8_Tpro	SRP9	0.478
1.93129e-281	0.424345	0.383	0.075	5.17198e-277	STMN1_CD8_Tpro	EEF1E1	0.308
3.82968e-281	2.41593	0.778	0.395	1.02559e-276	STMN1_CD8_Tpro	HIST1H4C	0.383
1.04913e-280	0.492132	0.474	0.108	2.80957e-276	STMN1_CD8_Tpro	NUDT5	0.366
2.18179e-279	0.385788	0.288	0.045	5.84283e-275	STMN1_CD8_Tpro	TEX30	0.243
7.1321e-278	0.861195	0.827	0.319	1.90998e-273	STMN1_CD8_Tpro	PSMA2	0.508
1.43549e-277	0.432137	0.413	0.086	3.84424e-273	STMN1_CD8_Tpro	GLRX3	0.327
4.51054e-277	0.414978	0.348	0.064	1.20792e-272	STMN1_CD8_Tpro	TIMM10	0.284
2.97887e-276	0.954901	0.912	0.466	7.97743e-272	STMN1_CD8_Tpro	MT2A	0.446
4.68697e-275	0.467208	0.44	0.097	1.25517e-270	STMN1_CD8_Tpro	PSMD1	0.343
8.63819e-274	0.803979	0.698	0.226	2.31331e-269	STMN1_CD8_Tpro	DCTN3	0.472
9.17522e-274	0.389655	0.26	0.038	2.45712e-269	STMN1_CD8_Tpro	POLD2	0.222
2.17504e-273	0.579579	0.616	0.17	5.82476e-269	STMN1_CD8_Tpro	NAA38	0.446
3.49101e-273	0.517156	0.38	0.077	9.34894e-269	STMN1_CD8_Tpro	TESC	0.303
6.01255e-273	0.415259	0.327	0.059	1.61016e-268	STMN1_CD8_Tpro	ADI1	0.268
3.13016e-272	0.702858	0.652	0.193	8.38257e-268	STMN1_CD8_Tpro	FKBP1A	0.459
4.64615e-271	0.449015	0.364	0.071	1.24424e-266	STMN1_CD8_Tpro	DDB2	0.293
5.25806e-271	1.29588	0.432	0.106	1.40811e-266	STMN1_CD8_Tpro	HIST1H3D	0.326
9.40234e-271	0.334776	0.286	0.046	2.51795e-266	STMN1_CD8_Tpro	MGME1	0.24
1.36283e-270	0.355754	0.259	0.038	3.64966e-266	STMN1_CD8_Tpro	SCCPDH	0.221
1.36582e-270	0.479555	0.415	0.089	3.65766e-266	STMN1_CD8_Tpro	ETHE1	0.326
9.25578e-269	0.716688	0.643	0.192	2.4787e-264	STMN1_CD8_Tpro	MIS18BP1	0.451
2.59997e-268	0.789125	0.706	0.231	6.96273e-264	STMN1_CD8_Tpro	C12orf75	0.475
6.49386e-267	0.939376	0.774	0.294	1.73906e-262	STMN1_CD8_Tpro	CKS2	0.48
9.30959e-266	0.334002	0.315	0.055	2.49311e-261	STMN1_CD8_Tpro	HPF1	0.26
3.1901e-265	0.499893	0.495	0.12	8.54309e-261	STMN1_CD8_Tpro	LAMTOR2	0.375
5.31973e-265	0.609858	0.668	0.197	1.42462e-260	STMN1_CD8_Tpro	PIN1	0.471
7.44828e-265	0.392049	0.348	0.066	1.99465e-260	STMN1_CD8_Tpro	UQCRC1	0.282
1.24235e-264	0.825361	0.82	0.309	3.32701e-260	STMN1_CD8_Tpro	PSMB3	0.511
3.73749e-264	0.604772	0.62	0.177	1.0009e-259	STMN1_CD8_Tpro	ETFB	0.443
3.84087e-264	0.457215	0.409	0.088	1.02859e-259	STMN1_CD8_Tpro	GMPS	0.321
6.05364e-264	0.544731	0.484	0.118	1.62117e-259	STMN1_CD8_Tpro	TMEM238	0.366
2.29116e-263	0.415009	0.406	0.087	6.13573e-259	STMN1_CD8_Tpro	RANGAP1	0.319
3.18409e-263	0.331726	0.3	0.051	8.52701e-259	STMN1_CD8_Tpro	MTCH2	0.249
2.2076e-262	0.343706	0.28	0.045	5.91195e-258	STMN1_CD8_Tpro	MYCBP	0.235
8.13675e-262	0.558413	0.571	0.154	2.17902e-257	STMN1_CD8_Tpro	PMF1	0.417
1.47407e-261	0.555223	0.564	0.151	3.94755e-257	STMN1_CD8_Tpro	EBP	0.413
8.87862e-261	0.448756	0.345	0.067	2.37769e-256	STMN1_CD8_Tpro	CTSB	0.278
2.99862e-260	0.676073	0.692	0.217	8.0303e-256	STMN1_CD8_Tpro	PSMB2	0.475
2.74883e-259	0.373613	0.345	0.066	7.36135e-255	STMN1_CD8_Tpro	COA3	0.279
3.15856e-259	0.314081	0.273	0.043	8.45862e-255	STMN1_CD8_Tpro	RPA1	0.23
9.59715e-259	0.834217	0.808	0.314	2.57012e-254	STMN1_CD8_Tpro	ANXA5	0.494
2.20229e-258	0.505557	0.484	0.119	5.89772e-254	STMN1_CD8_Tpro	ACAA2	0.365
3.23206e-257	0.514852	0.528	0.137	8.65545e-253	STMN1_CD8_Tpro	RBBP7	0.391
4.85734e-257	0.438251	0.371	0.076	1.3008e-252	STMN1_CD8_Tpro	ARL3	0.295
7.24165e-254	0.620838	0.627	0.186	1.93931e-249	STMN1_CD8_Tpro	RNASEH2C	0.441
1.89609e-253	0.543217	0.532	0.141	5.07772e-249	STMN1_CD8_Tpro	NHP2	0.391
2.26095e-253	0.924272	0.478	0.129	6.05482e-249	STMN1_CD8_Tpro	HIST1H1E	0.349
4.00236e-253	0.833757	0.855	0.355	1.07183e-248	STMN1_CD8_Tpro	ATP5PF	0.5
4.45986e-253	0.868671	0.98	0.779	1.19435e-248	STMN1_CD8_Tpro	PPIA	0.201
1.02953e-252	0.424028	0.406	0.089	2.75709e-248	STMN1_CD8_Tpro	MRPL27	0.317
1.2868e-251	0.565334	0.569	0.158	3.44605e-247	STMN1_CD8_Tpro	GLRX5	0.411
1.63532e-251	0.717467	0.747	0.257	4.37938e-247	STMN1_CD8_Tpro	PPM1G	0.49
2.47831e-250	0.492642	0.581	0.16	6.63691e-246	STMN1_CD8_Tpro	PSMG2	0.421
2.50129e-250	0.394649	0.407	0.09	6.69846e-246	STMN1_CD8_Tpro	SNRPA	0.317
5.59949e-250	0.755301	0.749	0.265	1.49954e-245	STMN1_CD8_Tpro	SNRPF	0.484
6.02682e-250	0.724806	0.752	0.26	1.61398e-245	STMN1_CD8_Tpro	PSIP1	0.492
3.92659e-249	0.657642	0.673	0.213	1.05154e-244	STMN1_CD8_Tpro	ILF2	0.46
1.30938e-247	0.519598	0.399	0.09	3.50651e-243	STMN1_CD8_Tpro	ZNRF1	0.309
6.12254e-247	0.579085	0.555	0.155	1.63962e-242	STMN1_CD8_Tpro	BAZ1B	0.4
1.16324e-246	0.435125	0.39	0.085	3.11515e-242	STMN1_CD8_Tpro	RDX	0.305
2.72101e-246	0.496483	0.407	0.093	7.28686e-242	STMN1_CD8_Tpro	SPATS2L	0.314
6.26471e-246	0.356237	0.332	0.065	1.67769e-241	STMN1_CD8_Tpro	DPM2	0.267
2.55134e-245	0.541926	0.595	0.17	6.83248e-241	STMN1_CD8_Tpro	MDH1	0.425
3.49401e-245	0.376219	0.364	0.076	9.35697e-241	STMN1_CD8_Tpro	AKR1A1	0.288
1.44708e-244	0.434244	0.465	0.114	3.87529e-240	STMN1_CD8_Tpro	SUCLG1	0.351
4.24802e-244	0.658994	0.641	0.2	1.13762e-239	STMN1_CD8_Tpro	HSPB11	0.441
6.57249e-243	0.92811	0.899	0.451	1.76011e-238	STMN1_CD8_Tpro	PSME2	0.448
7.33286e-243	0.425783	0.429	0.1	1.96374e-238	STMN1_CD8_Tpro	MEA1	0.329
7.35314e-243	0.583698	0.639	0.193	1.96917e-238	STMN1_CD8_Tpro	NDUFS8	0.446
7.63199e-243	1.27687	0.651	0.239	2.04385e-238	STMN1_CD8_Tpro	HIST1H1C	0.412
2.46398e-242	0.333239	0.362	0.075	6.59854e-238	STMN1_CD8_Tpro	NELFE	0.287
6.90599e-242	0.349104	0.286	0.051	1.84942e-237	STMN1_CD8_Tpro	MCUR1	0.235
2.98776e-241	0.740947	0.836	0.319	8.00122e-237	STMN1_CD8_Tpro	ATP5MF	0.517
3.39067e-241	0.8254	0.736	0.273	9.08023e-237	STMN1_CD8_Tpro	PRDX2	0.463
5.53128e-241	0.525919	0.554	0.154	1.48128e-236	STMN1_CD8_Tpro	WDR1	0.4
2.15784e-240	0.725855	0.764	0.278	5.7787e-236	STMN1_CD8_Tpro	CBX3	0.486
3.77901e-240	0.305818	0.329	0.064	1.01202e-235	STMN1_CD8_Tpro	FAM192A	0.265
5.81901e-239	0.370419	0.364	0.077	1.55833e-234	STMN1_CD8_Tpro	ANAPC15	0.287
8.39445e-239	0.599315	0.595	0.177	2.24803e-234	STMN1_CD8_Tpro	SUPT16H	0.418
1.60909e-238	0.483745	0.528	0.142	4.30915e-234	STMN1_CD8_Tpro	VBP1	0.386
5.41463e-238	0.370815	0.319	0.062	1.45004e-233	STMN1_CD8_Tpro	WEE1	0.257
1.20045e-237	0.48218	0.497	0.13	3.21481e-233	STMN1_CD8_Tpro	IER3IP1	0.367
1.28994e-237	1.3681	0.624	0.225	3.45446e-233	STMN1_CD8_Tpro	HIST1H1D	0.399
2.41489e-237	0.370659	0.386	0.085	6.46708e-233	STMN1_CD8_Tpro	MRPL28	0.301
2.79341e-237	0.458462	0.544	0.148	7.48075e-233	STMN1_CD8_Tpro	PSMB7	0.396
5.50561e-237	0.408676	0.446	0.108	1.4744e-232	STMN1_CD8_Tpro	HSD17B10	0.338
7.36102e-237	0.441393	0.478	0.122	1.97128e-232	STMN1_CD8_Tpro	SMS	0.356
3.10308e-236	0.527483	0.579	0.167	8.31005e-232	STMN1_CD8_Tpro	SARNP	0.412
8.64958e-236	0.283296	0.286	0.051	2.31636e-231	STMN1_CD8_Tpro	PMM1	0.235
2.30978e-235	0.506565	0.543	0.151	6.18559e-231	STMN1_CD8_Tpro	SNRPA1	0.392
6.18167e-235	0.378432	0.388	0.087	1.65545e-230	STMN1_CD8_Tpro	RABL6	0.301
7.51058e-235	0.359493	0.318	0.062	2.01133e-230	STMN1_CD8_Tpro	GUSB	0.256
7.58419e-235	0.523144	0.603	0.178	2.03105e-230	STMN1_CD8_Tpro	DNAJC15	0.425
1.38088e-234	0.399082	0.429	0.103	3.698e-230	STMN1_CD8_Tpro	COMMD3	0.326
2.49127e-234	0.617761	0.676	0.221	6.67162e-230	STMN1_CD8_Tpro	PHPT1	0.455
6.50813e-233	0.311575	0.295	0.055	1.74288e-228	STMN1_CD8_Tpro	AP1S1	0.24
1.29879e-232	0.287734	0.277	0.049	3.47815e-228	STMN1_CD8_Tpro	AP1M1	0.228
1.5075e-232	0.427326	0.488	0.127	4.03708e-228	STMN1_CD8_Tpro	PSMD2	0.361
1.90753e-232	0.361371	0.286	0.052	5.10837e-228	STMN1_CD8_Tpro	PCNT	0.234
2.05684e-232	0.711634	0.823	0.317	5.50821e-228	STMN1_CD8_Tpro	RAC1	0.506
4.189e-232	0.464803	0.515	0.139	1.12181e-227	STMN1_CD8_Tpro	ZFP91	0.376
5.81856e-232	0.702485	0.633	0.204	1.55821e-227	STMN1_CD8_Tpro	TUBA1C	0.429
2.66391e-231	0.595204	0.589	0.177	7.13394e-227	STMN1_CD8_Tpro	HDGF	0.412
2.89332e-231	0.623665	0.678	0.222	7.74831e-227	STMN1_CD8_Tpro	PSMA4	0.456
1.18564e-230	0.543564	0.492	0.133	3.17514e-226	STMN1_CD8_Tpro	TMEM14C	0.359
1.59753e-230	0.646555	0.738	0.258	4.27818e-226	STMN1_CD8_Tpro	SNRPD3	0.48
1.42642e-229	0.375506	0.383	0.086	3.81996e-225	STMN1_CD8_Tpro	ATOX1	0.297
2.57434e-229	0.331364	0.284	0.052	6.89408e-225	STMN1_CD8_Tpro	PFKL	0.232
2.57665e-229	0.365859	0.386	0.088	6.90027e-225	STMN1_CD8_Tpro	ILK	0.298
1.78707e-228	0.595106	0.722	0.243	4.78576e-224	STMN1_CD8_Tpro	NDUFA12	0.479
1.81451e-228	0.43923	0.534	0.147	4.85926e-224	STMN1_CD8_Tpro	POLR2G	0.387
3.25542e-228	0.684963	0.74	0.266	8.71803e-224	STMN1_CD8_Tpro	RBX1	0.474
8.51816e-228	0.606605	0.71	0.238	2.28116e-223	STMN1_CD8_Tpro	VPS29	0.472
1.01608e-227	0.561056	0.503	0.139	2.72107e-223	STMN1_CD8_Tpro	SAP30	0.364
4.17689e-227	0.2927	0.276	0.05	1.11857e-222	STMN1_CD8_Tpro	CISD1	0.226
1.8673e-226	0.409343	0.408	0.097	5.00063e-222	STMN1_CD8_Tpro	MRPS16	0.311
4.01411e-226	0.754668	0.988	0.868	1.07498e-221	STMN1_CD8_Tpro	MYL6	0.12
7.75506e-226	0.363209	0.389	0.089	2.0768e-221	STMN1_CD8_Tpro	GET3	0.3
8.74699e-226	0.350624	0.342	0.072	2.34244e-221	STMN1_CD8_Tpro	MRPS11	0.27
2.44879e-225	0.537419	0.56	0.164	6.55787e-221	STMN1_CD8_Tpro	DCXR	0.396
1.59211e-224	0.412282	0.378	0.086	4.26367e-220	STMN1_CD8_Tpro	AKR7A2	0.292
3.26157e-224	0.355063	0.395	0.092	8.73449e-220	STMN1_CD8_Tpro	CIAO2A	0.303
4.32244e-224	0.573641	0.608	0.188	1.15755e-219	STMN1_CD8_Tpro	SUZ12	0.42
4.73775e-224	0.318577	0.28	0.051	1.26877e-219	STMN1_CD8_Tpro	PRPSAP1	0.229
6.05302e-224	0.543611	0.647	0.204	1.621e-219	STMN1_CD8_Tpro	SSNA1	0.443
7.09981e-224	0.412947	0.445	0.112	1.90133e-219	STMN1_CD8_Tpro	RTN3	0.333
1.10208e-223	0.283085	0.29	0.055	2.95138e-219	STMN1_CD8_Tpro	MRPL16	0.235
1.66601e-223	0.328584	0.292	0.056	4.46157e-219	STMN1_CD8_Tpro	MRPL12	0.236
2.15247e-223	0.304861	0.287	0.054	5.76431e-219	STMN1_CD8_Tpro	HRAS	0.233
2.31988e-223	0.85084	0.882	0.44	6.21264e-219	STMN1_CD8_Tpro	SLC25A5	0.442
2.46069e-223	0.427319	0.498	0.134	6.58973e-219	STMN1_CD8_Tpro	CISD2	0.364
4.62047e-223	0.379272	0.383	0.088	1.23736e-218	STMN1_CD8_Tpro	RNF187	0.295
2.10836e-222	0.548758	0.621	0.194	5.64619e-218	STMN1_CD8_Tpro	NDUFAB1	0.427
4.72758e-222	0.418419	0.413	0.1	1.26604e-217	STMN1_CD8_Tpro	NUTF2	0.313
1.54262e-221	0.331584	0.322	0.066	4.13114e-217	STMN1_CD8_Tpro	TPGS2	0.256
1.969e-221	0.369433	0.431	0.107	5.27298e-217	STMN1_CD8_Tpro	NDUFS3	0.324
9.15725e-221	0.346238	0.307	0.061	2.45231e-216	STMN1_CD8_Tpro	CD320	0.246
2.75328e-220	0.669553	0.714	0.255	7.37329e-216	STMN1_CD8_Tpro	VDAC1	0.459
8.71246e-220	0.435601	0.48	0.128	2.3332e-215	STMN1_CD8_Tpro	HSBP1	0.352
1.79153e-219	0.500271	0.581	0.175	4.79771e-215	STMN1_CD8_Tpro	XPO1	0.406
2.35623e-219	0.390014	0.463	0.12	6.30999e-215	STMN1_CD8_Tpro	ECHS1	0.343
3.17711e-219	0.302816	0.303	0.06	8.5083e-215	STMN1_CD8_Tpro	FAF1	0.243
3.27349e-219	0.557682	0.541	0.159	8.76641e-215	STMN1_CD8_Tpro	ATP5MC1	0.382
8.21664e-219	0.366508	0.359	0.08	2.20042e-214	STMN1_CD8_Tpro	NTAN1	0.279
9.29692e-218	0.350526	0.391	0.092	2.48972e-213	STMN1_CD8_Tpro	PSMC2	0.299
1.79257e-217	0.488927	0.623	0.192	4.80049e-213	STMN1_CD8_Tpro	POLR2J	0.431
2.00983e-217	0.417816	0.437	0.111	5.38233e-213	STMN1_CD8_Tpro	HAT1	0.326
2.67051e-217	0.456254	0.526	0.149	7.15163e-213	STMN1_CD8_Tpro	NDUFA7	0.377
4.31715e-217	0.407433	0.455	0.118	1.15613e-212	STMN1_CD8_Tpro	COPS3	0.337
1.24165e-216	0.322519	0.293	0.057	3.32514e-212	STMN1_CD8_Tpro	TMEM14A	0.236
2.52747e-216	0.426609	0.385	0.092	6.76856e-212	STMN1_CD8_Tpro	PPIF	0.293
4.40673e-216	0.756355	0.975	0.747	1.18012e-211	STMN1_CD8_Tpro	CHCHD2	0.228
6.29268e-216	0.500588	0.542	0.159	1.68518e-211	STMN1_CD8_Tpro	CEP57	0.383
9.98585e-216	0.51518	0.335	0.075	2.67421e-211	STMN1_CD8_Tpro	GNA15	0.26
1.65384e-215	0.755723	0.961	0.658	4.42899e-211	STMN1_CD8_Tpro	SUMO2	0.303
5.35379e-215	0.40471	0.404	0.099	1.43375e-210	STMN1_CD8_Tpro	HMGXB4	0.305
2.16613e-214	0.306453	0.254	0.045	5.80091e-210	STMN1_CD8_Tpro	MPST	0.209
5.70591e-214	0.590831	0.717	0.25	1.52804e-209	STMN1_CD8_Tpro	CLTA	0.467
2.49866e-213	0.40162	0.493	0.135	6.69141e-209	STMN1_CD8_Tpro	PSMC1	0.358
3.23423e-213	0.459853	0.559	0.165	8.66128e-209	STMN1_CD8_Tpro	TIPRL	0.394
6.17443e-213	0.587477	0.684	0.235	1.65351e-208	STMN1_CD8_Tpro	CCT8	0.449
6.72018e-212	0.345714	0.383	0.091	1.79966e-207	STMN1_CD8_Tpro	VMA21	0.292
8.17955e-212	0.813264	0.902	0.486	2.19048e-207	STMN1_CD8_Tpro	PARK7	0.416
2.63969e-211	0.782826	0.633	0.222	7.06909e-207	STMN1_CD8_Tpro	BATF	0.411
4.30066e-211	0.408704	0.522	0.148	1.15172e-206	STMN1_CD8_Tpro	SNF8	0.374
4.33191e-211	0.393817	0.504	0.14	1.16009e-206	STMN1_CD8_Tpro	PUF60	0.364
4.80262e-211	0.354295	0.387	0.092	1.28614e-206	STMN1_CD8_Tpro	SQOR	0.295
6.24867e-211	0.74121	0.996	0.97	1.67339e-206	STMN1_CD8_Tpro	TMSB10	0.026
7.95384e-211	0.472376	0.534	0.156	2.13004e-206	STMN1_CD8_Tpro	RNASEH2B	0.378
3.82824e-210	0.329865	0.292	0.058	1.0252e-205	STMN1_CD8_Tpro	MRPL17	0.234
5.26697e-210	0.475951	0.528	0.154	1.4105e-205	STMN1_CD8_Tpro	SUMO3	0.374
1.27956e-209	0.596502	0.63	0.21	3.42667e-205	STMN1_CD8_Tpro	CCT5	0.42
1.50554e-209	0.865882	0.891	0.479	4.03184e-205	STMN1_CD8_Tpro	ARPC1B	0.412
2.272e-209	0.332789	0.26	0.048	6.08443e-205	STMN1_CD8_Tpro	NDFIP2	0.212
3.29391e-209	0.387295	0.379	0.091	8.8211e-205	STMN1_CD8_Tpro	CDK5RAP2	0.288
1.88496e-208	0.347013	0.38	0.091	5.04794e-204	STMN1_CD8_Tpro	DCAF7	0.289
1.71576e-207	0.707734	0.809	0.335	4.5948e-203	STMN1_CD8_Tpro	HNRNPR	0.474
2.00623e-207	0.705713	0.757	0.299	5.37269e-203	STMN1_CD8_Tpro	PA2G4	0.458
3.13736e-207	0.477851	0.268	0.052	8.40186e-203	STMN1_CD8_Tpro	CTSH	0.216
5.08974e-207	0.420822	0.52	0.149	1.36303e-202	STMN1_CD8_Tpro	PPP4C	0.371
7.81937e-207	0.304861	0.26	0.048	2.09403e-202	STMN1_CD8_Tpro	EBNA1BP2	0.212
9.71484e-207	0.366522	0.445	0.117	2.60163e-202	STMN1_CD8_Tpro	MRPL22	0.328
1.64718e-206	0.632137	0.742	0.275	4.41116e-202	STMN1_CD8_Tpro	NDUFS6	0.467
1.66864e-206	0.383161	0.5	0.14	4.46863e-202	STMN1_CD8_Tpro	SRPK1	0.36
1.20751e-205	0.732728	0.802	0.336	3.23372e-201	STMN1_CD8_Tpro	HNRNPD	0.466
1.38991e-205	1.11665	0.477	0.151	3.72219e-201	STMN1_CD8_Tpro	HIST2H2AC	0.326
1.65073e-205	0.287894	0.273	0.052	4.42064e-201	STMN1_CD8_Tpro	HCFC1R1	0.221
2.53951e-205	0.422217	0.504	0.143	6.8008e-201	STMN1_CD8_Tpro	CHCHD1	0.361
2.67639e-205	0.505932	0.589	0.185	7.16739e-201	STMN1_CD8_Tpro	UBE2M	0.404
3.90109e-205	0.812769	0.781	0.325	1.04471e-200	STMN1_CD8_Tpro	RAD21	0.456
1.35626e-204	0.456991	0.542	0.161	3.63207e-200	STMN1_CD8_Tpro	MRPL52	0.381
2.69379e-204	0.421203	0.531	0.155	7.21398e-200	STMN1_CD8_Tpro	UFD1	0.376
3.10102e-204	0.381764	0.298	0.062	8.30454e-200	STMN1_CD8_Tpro	CDKN2C	0.236
7.68676e-204	1.02911	0.802	0.389	2.05851e-199	STMN1_CD8_Tpro	HLA-DRA	0.413
1.37985e-203	0.325846	0.362	0.085	3.69524e-199	STMN1_CD8_Tpro	FDFT1	0.277
1.85568e-203	0.523741	0.633	0.207	4.96952e-199	STMN1_CD8_Tpro	PSMC5	0.426
3.73265e-203	0.663768	0.638	0.226	9.99603e-199	STMN1_CD8_Tpro	H2AFX	0.412
3.84201e-203	0.392601	0.293	0.061	1.02889e-198	STMN1_CD8_Tpro	MSH6	0.232
4.29209e-203	0.38822	0.445	0.119	1.14942e-198	STMN1_CD8_Tpro	TXN2	0.326
5.27116e-203	0.296367	0.357	0.083	1.41162e-198	STMN1_CD8_Tpro	SLC25A11	0.274
5.20697e-202	0.378	0.425	0.111	1.39443e-197	STMN1_CD8_Tpro	RPA2	0.314
6.6462e-202	0.429686	0.465	0.129	1.77985e-197	STMN1_CD8_Tpro	FKBP3	0.336
9.50786e-202	0.35484	0.421	0.109	2.54621e-197	STMN1_CD8_Tpro	NUDCD2	0.312
1.15831e-201	0.423759	0.499	0.143	3.10195e-197	STMN1_CD8_Tpro	MRPS15	0.356
1.578e-201	0.406282	0.517	0.15	4.22588e-197	STMN1_CD8_Tpro	PHB2	0.367
2.60804e-201	0.269083	0.256	0.048	6.98434e-197	STMN1_CD8_Tpro	BLVRA	0.208
4.04431e-201	0.489352	0.552	0.169	1.08307e-196	STMN1_CD8_Tpro	CNTRL	0.383
5.195e-201	0.299393	0.338	0.077	1.39122e-196	STMN1_CD8_Tpro	ELAVL1	0.261
3.23727e-200	0.408847	0.543	0.162	8.66941e-196	STMN1_CD8_Tpro	PSMD4	0.381
3.53622e-200	0.315687	0.302	0.064	9.46999e-196	STMN1_CD8_Tpro	TMEM18	0.238
7.44104e-200	0.398239	0.497	0.142	1.99271e-195	STMN1_CD8_Tpro	NENF	0.355
7.64789e-200	0.367337	0.415	0.107	2.0481e-195	STMN1_CD8_Tpro	DBNL	0.308
1.50469e-199	0.512463	0.63	0.209	4.02955e-195	STMN1_CD8_Tpro	PSMD7	0.421
3.23331e-199	0.493403	0.643	0.214	8.65879e-195	STMN1_CD8_Tpro	NONO	0.429
6.62651e-199	0.549794	0.666	0.229	1.77458e-194	STMN1_CD8_Tpro	RBM17	0.437
9.24726e-199	0.402352	0.504	0.146	2.47642e-194	STMN1_CD8_Tpro	RECQL	0.358
1.57781e-198	0.356475	0.441	0.118	4.22537e-194	STMN1_CD8_Tpro	RSRC1	0.323
1.65918e-198	0.975906	0.968	0.727	4.4433e-194	STMN1_CD8_Tpro	MIF	0.241
2.06647e-198	0.415916	0.348	0.083	5.53401e-194	STMN1_CD8_Tpro	CD59	0.265
2.71402e-198	0.441204	0.465	0.131	7.26814e-194	STMN1_CD8_Tpro	CD82	0.334
3.84452e-198	0.414807	0.307	0.067	1.02956e-193	STMN1_CD8_Tpro	C16orf87	0.24
7.23995e-198	0.75593	0.869	0.424	1.93886e-193	STMN1_CD8_Tpro	DBI	0.445
7.49896e-198	0.323151	0.37	0.09	2.00822e-193	STMN1_CD8_Tpro	PIH1D1	0.28
1.45304e-197	0.569188	0.998	0.989	3.89124e-193	STMN1_CD8_Tpro	PTMA	0.009
2.76337e-197	0.321634	0.36	0.086	7.4003e-193	STMN1_CD8_Tpro	COA6	0.274
1.89642e-196	0.763724	0.943	0.565	5.07861e-192	STMN1_CD8_Tpro	PSMB9	0.378
2.41689e-196	0.311017	0.34	0.079	6.47244e-192	STMN1_CD8_Tpro	MIR4435-2HG	0.261
3.1632e-196	0.283295	0.259	0.05	8.47104e-192	STMN1_CD8_Tpro	SH3GLB2	0.209
4.93714e-196	0.751582	0.545	0.182	1.32217e-191	STMN1_CD8_Tpro	CORO1B	0.363
5.88534e-196	0.450986	0.522	0.157	1.57609e-191	STMN1_CD8_Tpro	MRPS34	0.365
6.82881e-196	0.302248	0.372	0.09	1.82876e-191	STMN1_CD8_Tpro	SNRNP40	0.282
7.39748e-196	0.292589	0.275	0.055	1.98105e-191	STMN1_CD8_Tpro	KMT5A	0.22
2.20307e-195	0.313011	0.289	0.061	5.89983e-191	STMN1_CD8_Tpro	PSMG3	0.228
1.23431e-194	0.569352	0.719	0.264	3.3055e-190	STMN1_CD8_Tpro	ATP5F1C	0.455
1.40893e-194	0.304415	0.251	0.048	3.77312e-190	STMN1_CD8_Tpro	CEP295	0.203
1.59071e-194	0.315491	0.346	0.082	4.25991e-190	STMN1_CD8_Tpro	ARL6IP6	0.264
2.92816e-194	0.527129	0.674	0.233	7.84162e-190	STMN1_CD8_Tpro	NDUFB7	0.441
3.95008e-194	0.348425	0.405	0.105	1.05783e-189	STMN1_CD8_Tpro	TRIM28	0.3
4.85667e-192	0.440225	0.606	0.196	1.30062e-187	STMN1_CD8_Tpro	PDAP1	0.41
5.47488e-192	0.551136	0.649	0.225	1.46617e-187	STMN1_CD8_Tpro	COX17	0.424
5.49308e-192	0.425476	0.567	0.177	1.47105e-187	STMN1_CD8_Tpro	ACP1	0.39
8.28095e-192	0.477227	0.619	0.205	2.21764e-187	STMN1_CD8_Tpro	ATP5PB	0.414
1.16076e-191	0.276692	0.298	0.064	3.10852e-187	STMN1_CD8_Tpro	RUVBL1	0.234
1.51841e-191	0.45191	0.564	0.179	4.0663e-187	STMN1_CD8_Tpro	ZCRB1	0.385
2.05562e-191	0.730039	0.931	0.533	5.50495e-187	STMN1_CD8_Tpro	HMGN1	0.398
2.87836e-191	0.329819	0.332	0.078	7.70824e-187	STMN1_CD8_Tpro	OXCT1	0.254
6.97571e-191	0.333531	0.398	0.103	1.86809e-186	STMN1_CD8_Tpro	CCDC124	0.295
8.87431e-191	0.902688	0.891	0.493	2.37654e-186	STMN1_CD8_Tpro	COTL1	0.398
9.3054e-191	0.745649	0.964	0.772	2.49198e-186	STMN1_CD8_Tpro	ARPC2	0.192
1.19208e-190	0.488055	0.523	0.162	3.1924e-186	STMN1_CD8_Tpro	MTHFD2	0.361
3.55512e-190	0.56715	0.75	0.281	9.52062e-186	STMN1_CD8_Tpro	PSMA1	0.469
8.90447e-190	0.38028	0.452	0.127	2.38462e-185	STMN1_CD8_Tpro	TWF2	0.325
1.41378e-189	0.300949	0.265	0.053	3.7861e-185	STMN1_CD8_Tpro	CEP78	0.212
1.57201e-189	0.495557	0.672	0.234	4.20985e-185	STMN1_CD8_Tpro	CSNK2B	0.438
2.10264e-189	0.713504	0.869	0.419	5.63087e-185	STMN1_CD8_Tpro	MZT2A	0.45
3.02014e-189	0.330889	0.4	0.105	8.08792e-185	STMN1_CD8_Tpro	TCERG1	0.295
3.87229e-189	0.266701	0.264	0.053	1.037e-184	STMN1_CD8_Tpro	CMAS	0.211
4.57468e-189	0.343058	0.347	0.084	1.2251e-184	STMN1_CD8_Tpro	COMTD1	0.263
7.41415e-189	0.290477	0.38	0.096	1.98551e-184	STMN1_CD8_Tpro	NDUFS2	0.284
1.43882e-188	0.31761	0.354	0.086	3.85317e-184	STMN1_CD8_Tpro	HLTF	0.268
3.69363e-188	0.948411	0.818	0.42	9.89155e-184	STMN1_CD8_Tpro	NME2	0.398
9.39502e-188	0.559482	0.726	0.272	2.51599e-183	STMN1_CD8_Tpro	PSMB6	0.454
1.14343e-187	0.272991	0.33	0.077	3.06211e-183	STMN1_CD8_Tpro	TRNAU1AP	0.253
6.0899e-187	0.483782	0.626	0.212	1.63087e-182	STMN1_CD8_Tpro	TMEM160	0.414
2.71926e-186	0.533536	0.706	0.258	7.28219e-182	STMN1_CD8_Tpro	NDUFA2	0.448
2.78045e-186	0.59227	0.735	0.281	7.44605e-182	STMN1_CD8_Tpro	NDUFC2	0.454
9.3386e-186	0.429692	0.556	0.176	2.50088e-181	STMN1_CD8_Tpro	ADRM1	0.38
4.9726e-185	0.366382	0.498	0.148	1.33166e-180	STMN1_CD8_Tpro	PSMC4	0.35
5.70629e-185	0.354739	0.38	0.099	1.52814e-180	STMN1_CD8_Tpro	TIMM13	0.281
6.21516e-185	0.758437	0.751	0.324	1.66442e-180	STMN1_CD8_Tpro	RBPJ	0.427
1.09761e-184	0.267209	0.323	0.075	2.93941e-180	STMN1_CD8_Tpro	NAA20	0.248
1.4773e-184	0.329175	0.437	0.121	3.95621e-180	STMN1_CD8_Tpro	EIF2S1	0.316
1.63346e-184	0.642957	0.765	0.309	4.3744e-180	STMN1_CD8_Tpro	SEM1	0.456
2.69949e-184	0.489898	0.578	0.191	7.22923e-180	STMN1_CD8_Tpro	NDUFB1	0.387
7.04456e-184	0.257307	0.25	0.049	1.88653e-179	STMN1_CD8_Tpro	SMARCB1	0.201
1.41288e-183	0.407313	0.531	0.165	3.7837e-179	STMN1_CD8_Tpro	CTCF	0.366
3.8959e-183	0.314613	0.442	0.123	1.04332e-178	STMN1_CD8_Tpro	TRAPPC2L	0.319
4.2295e-183	0.289581	0.305	0.069	1.13266e-178	STMN1_CD8_Tpro	HACD3	0.236
6.2811e-183	0.306925	0.308	0.07	1.68208e-178	STMN1_CD8_Tpro	ARL2	0.238
7.44949e-183	0.483627	0.636	0.219	1.99497e-178	STMN1_CD8_Tpro	GTF3C6	0.417
1.74735e-182	0.307507	0.403	0.108	4.67941e-178	STMN1_CD8_Tpro	PNKD	0.295
2.89415e-182	0.464278	0.593	0.197	7.75053e-178	STMN1_CD8_Tpro	CHMP2A	0.396
3.62206e-182	0.332944	0.468	0.135	9.69989e-178	STMN1_CD8_Tpro	LSM6	0.333
6.5744e-182	0.295558	0.321	0.075	1.76062e-177	STMN1_CD8_Tpro	PLGRKT	0.246
7.6036e-182	0.289427	0.389	0.102	2.03624e-177	STMN1_CD8_Tpro	CDC123	0.287
1.18445e-181	0.549889	0.727	0.275	3.17194e-177	STMN1_CD8_Tpro	SEC11A	0.452
1.61109e-181	0.322284	0.412	0.112	4.31449e-177	STMN1_CD8_Tpro	MRPS12	0.3
2.29365e-181	0.400774	0.482	0.144	6.14238e-177	STMN1_CD8_Tpro	NDUFB6	0.338
1.04182e-180	0.535748	0.709	0.264	2.79e-176	STMN1_CD8_Tpro	ATP5PD	0.445
1.04492e-180	0.906962	0.759	0.342	2.79829e-176	STMN1_CD8_Tpro	FABP5	0.417
1.07364e-180	0.372603	0.444	0.127	2.87521e-176	STMN1_CD8_Tpro	HTATSF1	0.317
1.97947e-180	0.307726	0.323	0.077	5.30101e-176	STMN1_CD8_Tpro	BAD	0.246
2.60899e-180	0.289566	0.383	0.1	6.98688e-176	STMN1_CD8_Tpro	DCTN2	0.283
5.70684e-180	0.365566	0.485	0.144	1.52829e-175	STMN1_CD8_Tpro	POLR2E	0.341
1.09319e-179	0.714724	0.91	0.496	2.92757e-175	STMN1_CD8_Tpro	COX6C	0.414
2.15559e-179	0.771151	0.985	0.801	5.77268e-175	STMN1_CD8_Tpro	CRIP1	0.184
3.28123e-179	0.304023	0.373	0.097	8.78713e-175	STMN1_CD8_Tpro	GLO1	0.276
9.91932e-179	0.298382	0.335	0.082	2.65639e-174	STMN1_CD8_Tpro	TMEM107	0.253
1.45963e-178	0.354461	0.516	0.158	3.90888e-174	STMN1_CD8_Tpro	EIF6	0.358
1.57197e-178	0.584953	0.756	0.301	4.20975e-174	STMN1_CD8_Tpro	UQCRQ	0.455
1.83136e-178	0.35939	0.522	0.161	4.90438e-174	STMN1_CD8_Tpro	PPP1R7	0.361
2.00208e-178	0.349747	0.412	0.114	5.36157e-174	STMN1_CD8_Tpro	LAGE3	0.298
4.83621e-178	0.286277	0.334	0.081	1.29514e-173	STMN1_CD8_Tpro	FAM104A	0.253
7.4727e-178	0.283706	0.38	0.1	2.00119e-173	STMN1_CD8_Tpro	CHCHD5	0.28
1.00589e-177	0.316895	0.359	0.092	2.69377e-173	STMN1_CD8_Tpro	MRPS26	0.267
2.96414e-177	0.289604	0.321	0.077	7.93796e-173	STMN1_CD8_Tpro	DUSP23	0.244
3.10798e-177	0.580116	0.438	0.133	8.32318e-173	STMN1_CD8_Tpro	CDKN2D	0.305
3.75043e-177	0.339843	0.437	0.124	1.00437e-172	STMN1_CD8_Tpro	TIMM8B	0.313
5.33463e-177	0.62901	0.713	0.284	1.42861e-172	STMN1_CD8_Tpro	PDIA6	0.429
1.49964e-176	0.312533	0.439	0.125	4.01605e-172	STMN1_CD8_Tpro	HIKESHI	0.314
1.681e-176	0.424546	0.505	0.158	4.50173e-172	STMN1_CD8_Tpro	RALA	0.347
1.8783e-176	0.315615	0.375	0.098	5.03008e-172	STMN1_CD8_Tpro	PSMB5	0.277
2.87933e-176	0.435436	0.546	0.177	7.71084e-172	STMN1_CD8_Tpro	PHB	0.369
3.07869e-176	0.298472	0.31	0.073	8.24472e-172	STMN1_CD8_Tpro	KHSRP	0.237
3.78491e-176	0.342625	0.481	0.144	1.0136e-171	STMN1_CD8_Tpro	PSMD11	0.337
8.23251e-176	0.47557	0.662	0.234	2.20467e-171	STMN1_CD8_Tpro	ELOC	0.428
2.73907e-175	0.410995	0.355	0.092	7.33522e-171	STMN1_CD8_Tpro	LIMA1	0.263
2.80436e-175	0.693446	0.705	0.286	7.51008e-171	STMN1_CD8_Tpro	ANXA2	0.419
3.49432e-175	0.706402	0.85	0.412	9.35779e-171	STMN1_CD8_Tpro	TXN	0.438
1.04567e-174	0.583258	0.68	0.262	2.80031e-170	STMN1_CD8_Tpro	EIF5A	0.418
1.59145e-174	0.503533	0.724	0.273	4.26191e-170	STMN1_CD8_Tpro	TRAPPC1	0.451
2.3426e-174	0.598295	0.723	0.286	6.27348e-170	STMN1_CD8_Tpro	TOMM5	0.437
4.63752e-174	0.588276	0.749	0.301	1.24193e-169	STMN1_CD8_Tpro	UBE2I	0.448
7.13074e-174	0.341163	0.326	0.081	1.90961e-169	STMN1_CD8_Tpro	CYB5A	0.245
1.07734e-173	0.393121	0.547	0.177	2.88511e-169	STMN1_CD8_Tpro	ITGAE	0.37
1.20599e-173	0.376562	0.57	0.186	3.22964e-169	STMN1_CD8_Tpro	GTF2A2	0.384
3.07685e-173	0.723503	0.944	0.637	8.23981e-169	STMN1_CD8_Tpro	YBX1	0.307
6.89107e-173	0.335401	0.402	0.112	1.84543e-168	STMN1_CD8_Tpro	NDUFS4	0.29
9.02536e-173	0.380639	0.572	0.187	2.41699e-168	STMN1_CD8_Tpro	PSMD9	0.385
9.74172e-173	0.294948	0.39	0.105	2.60883e-168	STMN1_CD8_Tpro	HNRNPUL2	0.285
1.46197e-172	0.404737	0.548	0.179	3.91516e-168	STMN1_CD8_Tpro	BRD7	0.369
1.62191e-172	0.289473	0.368	0.096	4.34347e-168	STMN1_CD8_Tpro	DAZAP1	0.272
2.82537e-172	0.339238	0.445	0.13	7.56634e-168	STMN1_CD8_Tpro	THOC7	0.315
6.8044e-172	0.408655	0.567	0.187	1.82222e-167	STMN1_CD8_Tpro	TBCB	0.38
1.11102e-171	0.347517	0.409	0.116	2.9753e-167	STMN1_CD8_Tpro	SEPTIN11	0.293
1.52003e-171	0.595468	0.656	0.25	4.07065e-167	STMN1_CD8_Tpro	PPA1	0.406
1.55985e-171	0.471982	0.517	0.169	4.17727e-167	STMN1_CD8_Tpro	EPSTI1	0.348
2.59044e-171	0.593697	0.423	0.129	6.93719e-167	STMN1_CD8_Tpro	CAPG	0.294
3.94035e-171	0.318604	0.464	0.138	1.05522e-166	STMN1_CD8_Tpro	COPZ1	0.326
1.06656e-170	0.282272	0.356	0.092	2.85625e-166	STMN1_CD8_Tpro	LRRC59	0.264
1.13845e-170	0.726538	0.828	0.416	3.04876e-166	STMN1_CD8_Tpro	NASP	0.412
1.20501e-170	0.414276	0.577	0.193	3.22701e-166	STMN1_CD8_Tpro	CCT7	0.384
1.4056e-170	0.257491	0.291	0.067	3.76421e-166	STMN1_CD8_Tpro	TXLNA	0.224
1.52977e-170	0.360458	0.503	0.157	4.09672e-166	STMN1_CD8_Tpro	MRPL34	0.346
1.77205e-170	0.274023	0.27	0.059	4.74556e-166	STMN1_CD8_Tpro	RCC2	0.211
2.91658e-170	0.276825	0.347	0.088	7.81061e-166	STMN1_CD8_Tpro	MRPL4	0.259
3.40765e-170	0.39373	0.454	0.138	9.12568e-166	STMN1_CD8_Tpro	TNFSF10	0.316
4.90583e-170	0.377296	0.593	0.198	1.31378e-165	STMN1_CD8_Tpro	PCMT1	0.395
6.24339e-170	0.420397	0.566	0.19	1.67198e-165	STMN1_CD8_Tpro	RAD23A	0.376
9.66557e-170	0.293117	0.303	0.072	2.58844e-165	STMN1_CD8_Tpro	AKT1	0.231
5.55926e-169	0.645639	0.714	0.292	1.48877e-164	STMN1_CD8_Tpro	TPM4	0.422
6.21225e-169	0.466501	0.655	0.238	1.66364e-164	STMN1_CD8_Tpro	CDK2AP2	0.417
9.12116e-169	0.646924	0.829	0.378	2.44265e-164	STMN1_CD8_Tpro	PSMD8	0.451
1.11106e-168	0.324465	0.429	0.124	2.97541e-164	STMN1_CD8_Tpro	POLR2I	0.305
1.35093e-168	0.300475	0.351	0.092	3.6178e-164	STMN1_CD8_Tpro	EIF4EBP1	0.259
2.1277e-168	0.600927	0.786	0.336	5.69799e-164	STMN1_CD8_Tpro	NUDC	0.45
3.33352e-168	0.713958	0.852	0.418	8.92716e-164	STMN1_CD8_Tpro	CKLF	0.434
3.69074e-168	0.589183	0.663	0.256	9.88379e-164	STMN1_CD8_Tpro	MRPL18	0.407
4.0598e-168	0.771043	0.862	0.449	1.08722e-163	STMN1_CD8_Tpro	JPT1	0.413
5.27054e-168	0.293508	0.421	0.12	1.41145e-163	STMN1_CD8_Tpro	MCTS1	0.301
6.13061e-168	0.274569	0.316	0.077	1.64178e-163	STMN1_CD8_Tpro	TADA3	0.239
7.22273e-168	0.760805	0.933	0.617	1.93425e-163	STMN1_CD8_Tpro	CORO1A	0.316
1.17565e-167	0.476432	0.662	0.242	3.14838e-163	STMN1_CD8_Tpro	PSMA5	0.42
1.5987e-167	0.279291	0.303	0.073	4.28131e-163	STMN1_CD8_Tpro	PTPN18	0.23
2.86806e-167	0.307948	0.386	0.107	7.68066e-163	STMN1_CD8_Tpro	TSTA3	0.279
6.19341e-167	0.491959	0.687	0.258	1.6586e-162	STMN1_CD8_Tpro	ANP32A	0.429
7.1747e-167	0.354833	0.471	0.144	1.92139e-162	STMN1_CD8_Tpro	MRPL14	0.327
1.21374e-166	0.50095	0.69	0.262	3.2504e-162	STMN1_CD8_Tpro	ARPC4	0.428
1.49084e-166	0.345011	0.429	0.126	3.99246e-162	STMN1_CD8_Tpro	MPC1	0.303
6.98461e-166	0.497625	0.636	0.233	1.87048e-161	STMN1_CD8_Tpro	MBD2	0.403
1.08205e-165	0.488322	0.527	0.178	2.89772e-161	STMN1_CD8_Tpro	C1QBP	0.349
1.56325e-165	0.469906	0.654	0.236	4.18638e-161	STMN1_CD8_Tpro	MAP2K2	0.418
1.79779e-165	0.27147	0.364	0.097	4.81447e-161	STMN1_CD8_Tpro	MRPL42	0.267
2.92426e-165	0.314121	0.271	0.062	7.83118e-161	STMN1_CD8_Tpro	SYNJ2	0.209
6.90424e-165	0.70195	0.918	0.561	1.84896e-160	STMN1_CD8_Tpro	NAP1L1	0.357
8.47421e-165	0.638631	0.786	0.348	2.26939e-160	STMN1_CD8_Tpro	NDUFV2	0.438
1.77724e-164	0.520361	0.675	0.258	4.75946e-160	STMN1_CD8_Tpro	CCT6A	0.417
7.82777e-164	0.343311	0.48	0.15	2.09628e-159	STMN1_CD8_Tpro	RNF167	0.33
1.48014e-163	0.583565	0.758	0.317	3.9638e-159	STMN1_CD8_Tpro	SELENOH	0.441
1.73171e-163	0.609616	0.671	0.268	4.63752e-159	STMN1_CD8_Tpro	NUCB2	0.403
1.96321e-163	0.542535	0.521	0.18	5.25747e-159	STMN1_CD8_Tpro	IFI6	0.341
3.29898e-163	0.294888	0.337	0.088	8.83467e-159	STMN1_CD8_Tpro	PDS5B	0.249
3.6838e-163	0.277966	0.372	0.102	9.86521e-159	STMN1_CD8_Tpro	NMI	0.27
4.51289e-163	0.447109	0.587	0.206	1.20855e-158	STMN1_CD8_Tpro	KPNB1	0.381
4.68101e-163	0.282296	0.437	0.129	1.25357e-158	STMN1_CD8_Tpro	MTF2	0.308
9.85328e-163	0.279654	0.429	0.125	2.63871e-158	STMN1_CD8_Tpro	ADH5	0.304
1.06987e-162	0.35319	0.469	0.145	2.86512e-158	STMN1_CD8_Tpro	GPI	0.324
6.02438e-162	0.293331	0.367	0.101	1.61333e-157	STMN1_CD8_Tpro	VOPP1	0.266
7.08079e-162	0.363454	0.515	0.168	1.89624e-157	STMN1_CD8_Tpro	POLE4	0.347
1.04154e-161	0.534218	0.657	0.251	2.78924e-157	STMN1_CD8_Tpro	RHEB	0.406
1.13887e-161	0.380023	0.528	0.174	3.04989e-157	STMN1_CD8_Tpro	TMEM167A	0.354
4.55671e-161	0.708624	0.855	0.446	1.22029e-156	STMN1_CD8_Tpro	LDHB	0.409
1.01688e-160	0.320894	0.477	0.149	2.7232e-156	STMN1_CD8_Tpro	MIEN1	0.328
1.242e-160	0.389467	0.617	0.216	3.32606e-156	STMN1_CD8_Tpro	AP2M1	0.401
1.31922e-160	0.655483	0.805	0.378	3.53288e-156	STMN1_CD8_Tpro	SNRPG	0.427
6.43224e-160	0.328715	0.552	0.184	1.72255e-155	STMN1_CD8_Tpro	RER1	0.368
7.1256e-160	0.34489	0.388	0.112	1.90824e-155	STMN1_CD8_Tpro	SFXN1	0.276
9.57122e-160	0.31659	0.482	0.15	2.56317e-155	STMN1_CD8_Tpro	DPY30	0.332
1.39705e-159	0.285976	0.429	0.127	3.74131e-155	STMN1_CD8_Tpro	IDH3G	0.302
1.4453e-159	0.27203	0.309	0.077	3.87051e-155	STMN1_CD8_Tpro	UCHL5	0.232
2.67309e-159	0.308212	0.313	0.079	7.15855e-155	STMN1_CD8_Tpro	IMPDH2	0.234
4.88659e-159	0.609089	0.829	0.384	1.30863e-154	STMN1_CD8_Tpro	POMP	0.445
5.86085e-159	0.291066	0.455	0.139	1.56954e-154	STMN1_CD8_Tpro	MRPS36	0.316
1.2848e-158	0.679494	0.922	0.547	3.44071e-154	STMN1_CD8_Tpro	HNRNPA3	0.375
1.67013e-158	0.262588	0.372	0.103	4.47261e-154	STMN1_CD8_Tpro	IDH3B	0.269
3.56294e-158	0.394793	0.564	0.193	9.54156e-154	STMN1_CD8_Tpro	GNB2	0.371
6.74591e-158	0.453353	0.661	0.249	1.80656e-153	STMN1_CD8_Tpro	STIP1	0.412
7.98422e-158	0.279627	0.37	0.103	2.13817e-153	STMN1_CD8_Tpro	NDUFA9	0.267
1.39203e-157	0.519436	0.758	0.308	3.72785e-153	STMN1_CD8_Tpro	ATP5PO	0.45
1.55376e-157	0.370773	0.56	0.191	4.16098e-153	STMN1_CD8_Tpro	PSMD13	0.369
2.22076e-157	0.377693	0.592	0.206	5.94718e-153	STMN1_CD8_Tpro	ILF3	0.386
3.09924e-157	0.281422	0.377	0.106	8.29975e-153	STMN1_CD8_Tpro	CYBC1	0.271
3.44998e-157	0.296179	0.421	0.126	9.23905e-153	STMN1_CD8_Tpro	UBE2R2	0.295
7.86329e-157	0.368507	0.556	0.189	2.10579e-152	STMN1_CD8_Tpro	TXNL4A	0.367
1.21317e-156	0.417926	0.552	0.19	3.24887e-152	STMN1_CD8_Tpro	TXNDC17	0.362
1.22132e-156	0.338949	0.442	0.136	3.27071e-152	STMN1_CD8_Tpro	DECR1	0.306
2.09611e-156	0.321628	0.387	0.112	5.61337e-152	STMN1_CD8_Tpro	RRP7A	0.275
2.70979e-156	0.5834	0.745	0.315	7.25683e-152	STMN1_CD8_Tpro	SRSF10	0.43
4.60902e-156	0.263334	0.4	0.116	1.23429e-151	STMN1_CD8_Tpro	CYB5B	0.284
4.82559e-156	0.413365	0.514	0.173	1.29229e-151	STMN1_CD8_Tpro	SDF2L1	0.341
4.94959e-156	0.531575	0.765	0.323	1.3255e-151	STMN1_CD8_Tpro	THRAP3	0.442
5.99674e-156	0.273239	0.384	0.11	1.60593e-151	STMN1_CD8_Tpro	COMMD8	0.274
3.11995e-155	0.490054	0.655	0.252	8.35522e-151	STMN1_CD8_Tpro	PARP1	0.403
3.29447e-155	0.842481	0.985	0.858	8.82258e-151	STMN1_CD8_Tpro	VIM	0.127
5.80867e-155	0.256261	0.296	0.073	1.55556e-150	STMN1_CD8_Tpro	SLC25A39	0.223
1.76019e-153	0.251963	0.332	0.088	4.7138e-149	STMN1_CD8_Tpro	DMAC1	0.244
2.46613e-153	0.256771	0.274	0.065	6.60429e-149	STMN1_CD8_Tpro	SNX10	0.209
2.77321e-153	0.65872	0.949	0.657	7.42666e-149	STMN1_CD8_Tpro	TPM3	0.292
5.49486e-153	0.297418	0.439	0.135	1.47152e-148	STMN1_CD8_Tpro	IMMT	0.304
9.10396e-153	0.364871	0.526	0.177	2.43804e-148	STMN1_CD8_Tpro	TKT	0.349
9.34939e-153	0.341102	0.438	0.137	2.50377e-148	STMN1_CD8_Tpro	UBA2	0.301
1.38912e-152	0.295472	0.381	0.11	3.72006e-148	STMN1_CD8_Tpro	CNIH1	0.271
2.01218e-152	0.38867	0.563	0.196	5.38862e-148	STMN1_CD8_Tpro	MAZ	0.367
2.55004e-152	0.663847	0.919	0.548	6.829e-148	STMN1_CD8_Tpro	RAC2	0.371
3.15072e-152	0.54353	0.585	0.223	8.43763e-148	STMN1_CD8_Tpro	PHLDA1	0.362
1.853e-151	0.383399	0.6	0.215	4.96232e-147	STMN1_CD8_Tpro	AIP	0.385
1.91166e-151	0.368564	0.609	0.218	5.11942e-147	STMN1_CD8_Tpro	BSG	0.391
1.24478e-150	0.307181	0.348	0.097	3.33353e-146	STMN1_CD8_Tpro	AGFG1	0.251
1.95881e-150	0.269641	0.303	0.078	5.2457e-146	STMN1_CD8_Tpro	BTBD6	0.225
4.01881e-150	0.621713	0.919	0.54	1.07624e-145	STMN1_CD8_Tpro	RHOA	0.379
5.44613e-150	0.463595	0.712	0.285	1.45847e-145	STMN1_CD8_Tpro	BAX	0.427
5.86426e-150	0.359285	0.345	0.098	1.57045e-145	STMN1_CD8_Tpro	SRM	0.247
7.65974e-150	0.587645	0.861	0.422	2.05128e-145	STMN1_CD8_Tpro	PSMB8	0.439
7.80915e-150	0.393081	0.561	0.197	2.09129e-145	STMN1_CD8_Tpro	RAB8A	0.364
8.44062e-150	0.38161	0.49	0.164	2.2604e-145	STMN1_CD8_Tpro	CKAP2	0.326
1.39536e-149	0.451345	0.701	0.276	3.73676e-145	STMN1_CD8_Tpro	SSBP1	0.425
1.71681e-149	0.284773	0.411	0.124	4.59761e-145	STMN1_CD8_Tpro	TMUB1	0.287
1.87914e-149	0.3669	0.544	0.189	5.03234e-145	STMN1_CD8_Tpro	GDI2	0.355
3.49121e-149	0.413294	0.625	0.232	9.34947e-145	STMN1_CD8_Tpro	IFI27L2	0.393
9.47701e-149	0.272002	0.286	0.072	2.53794e-144	STMN1_CD8_Tpro	SQLE	0.214
1.8155e-148	0.594878	0.794	0.364	4.86192e-144	STMN1_CD8_Tpro	YWHAQ	0.43
2.01316e-148	0.638197	0.783	0.368	5.39124e-144	STMN1_CD8_Tpro	H1FX	0.415
3.21825e-148	0.374347	0.534	0.185	8.61847e-144	STMN1_CD8_Tpro	P4HB	0.349
4.04991e-148	0.270197	0.45	0.141	1.08457e-143	STMN1_CD8_Tpro	COX16	0.309
7.9651e-148	0.493172	0.724	0.298	2.13305e-143	STMN1_CD8_Tpro	LSM7	0.426
2.44426e-147	0.416555	0.635	0.243	6.54572e-143	STMN1_CD8_Tpro	MRPS6	0.392
3.30759e-147	0.520613	0.779	0.339	8.85773e-143	STMN1_CD8_Tpro	PSMA6	0.44
3.72319e-147	0.283655	0.27	0.066	9.97071e-143	STMN1_CD8_Tpro	NAB1	0.204
6.5753e-147	0.442338	0.645	0.246	1.76087e-142	STMN1_CD8_Tpro	SRSF4	0.399
1.25751e-146	0.288242	0.345	0.097	3.3676e-142	STMN1_CD8_Tpro	NDUFV1	0.248
5.88542e-146	0.354302	0.531	0.184	1.57612e-141	STMN1_CD8_Tpro	PPP1CC	0.347
7.00907e-146	0.596757	0.891	0.482	1.87703e-141	STMN1_CD8_Tpro	COX6A1	0.409
7.72829e-146	0.252033	0.426	0.132	2.06964e-141	STMN1_CD8_Tpro	SRA1	0.294
2.06428e-145	0.298584	0.516	0.174	5.52815e-141	STMN1_CD8_Tpro	RTF2	0.342
2.75112e-145	0.485133	0.732	0.301	7.3675e-141	STMN1_CD8_Tpro	DDT	0.431
5.96561e-145	0.30407	0.429	0.135	1.59759e-140	STMN1_CD8_Tpro	VKORC1	0.294
6.57878e-145	0.355013	0.525	0.182	1.7618e-140	STMN1_CD8_Tpro	RBBP4	0.343
6.80482e-145	0.259114	0.351	0.1	1.82233e-140	STMN1_CD8_Tpro	PHTF2	0.251
1.21773e-144	0.276823	0.479	0.156	3.26108e-140	STMN1_CD8_Tpro	PGLS	0.323
3.02e-144	0.279633	0.515	0.174	8.08755e-140	STMN1_CD8_Tpro	NDUFAF3	0.341
3.85863e-144	0.561572	0.825	0.389	1.03334e-139	STMN1_CD8_Tpro	PSMB1	0.436
4.22537e-144	0.466294	0.691	0.277	1.13156e-139	STMN1_CD8_Tpro	XRCC6	0.414
5.68876e-144	0.521825	0.804	0.36	1.52345e-139	STMN1_CD8_Tpro	COPE	0.444
6.97144e-144	0.327503	0.386	0.117	1.86695e-139	STMN1_CD8_Tpro	CDK6	0.269
1.16255e-143	0.276773	0.312	0.084	3.1133e-139	STMN1_CD8_Tpro	CISD3	0.228
2.21089e-143	0.269705	0.419	0.13	5.92077e-139	STMN1_CD8_Tpro	MRPL21	0.289
4.04766e-143	0.254974	0.379	0.112	1.08396e-138	STMN1_CD8_Tpro	TIMM17A	0.267
6.71584e-143	0.283835	0.281	0.072	1.7985e-138	STMN1_CD8_Tpro	STAM	0.209
1.38869e-142	0.431532	0.673	0.263	3.71892e-138	STMN1_CD8_Tpro	AURKAIP1	0.41
1.42491e-142	0.47621	0.73	0.305	3.8159e-138	STMN1_CD8_Tpro	MICOS10	0.425
1.65608e-142	0.561197	0.728	0.321	4.43497e-138	STMN1_CD8_Tpro	PRELID1	0.407
4.52712e-142	0.265801	0.387	0.116	1.21236e-137	STMN1_CD8_Tpro	EXOSC9	0.271
6.11626e-142	0.561624	0.798	0.372	1.63794e-137	STMN1_CD8_Tpro	HNRNPF	0.426
7.94187e-142	0.478953	0.3	0.083	2.12683e-137	STMN1_CD8_Tpro	LINC00892	0.217
1.11303e-141	0.595293	0.835	0.408	2.98068e-137	STMN1_CD8_Tpro	NDUFB2	0.427
1.41278e-141	0.302706	0.483	0.16	3.78343e-137	STMN1_CD8_Tpro	IAH1	0.323
3.30109e-141	0.365294	0.588	0.216	8.84032e-137	STMN1_CD8_Tpro	HADHA	0.372
5.9738e-141	0.366759	0.551	0.198	1.59978e-136	STMN1_CD8_Tpro	TAF15	0.353
8.73413e-141	0.303368	0.418	0.132	2.339e-136	STMN1_CD8_Tpro	GBP1	0.286
8.93653e-141	0.460593	0.722	0.301	2.3932e-136	STMN1_CD8_Tpro	CCT3	0.421
9.37562e-141	0.457987	0.668	0.265	2.51079e-136	STMN1_CD8_Tpro	YWHAE	0.403
1.91828e-140	0.352837	0.498	0.171	5.13717e-136	STMN1_CD8_Tpro	SNX5	0.327
1.0722e-139	0.618877	0.956	0.694	2.87135e-135	STMN1_CD8_Tpro	CLIC1	0.262
1.09514e-139	0.362828	0.574	0.21	2.93277e-135	STMN1_CD8_Tpro	RFC1	0.364
1.91181e-139	0.366488	0.507	0.178	5.11982e-135	STMN1_CD8_Tpro	LIMS1	0.329
2.50582e-139	0.396739	0.676	0.266	6.71059e-135	STMN1_CD8_Tpro	PSMB10	0.41
2.73004e-139	0.281964	0.449	0.146	7.31104e-135	STMN1_CD8_Tpro	SLIRP	0.303
4.71427e-139	0.294665	0.456	0.15	1.26248e-134	STMN1_CD8_Tpro	MCRIP1	0.306
9.05757e-139	0.497899	0.759	0.326	2.42562e-134	STMN1_CD8_Tpro	PCBP2	0.433
1.64242e-138	0.686264	0.855	0.449	4.3984e-134	STMN1_CD8_Tpro	PGK1	0.406
1.80483e-138	0.275922	0.332	0.094	4.83334e-134	STMN1_CD8_Tpro	APOBEC3H	0.238
1.86261e-138	0.46638	0.719	0.298	4.98807e-134	STMN1_CD8_Tpro	UBE2L3	0.421
2.45878e-138	0.64151	0.81	0.401	6.58462e-134	STMN1_CD8_Tpro	LY6E	0.409
2.71534e-138	0.343336	0.561	0.202	7.27167e-134	STMN1_CD8_Tpro	NDUFS7	0.359
8.10123e-138	0.276614	0.414	0.131	2.16951e-133	STMN1_CD8_Tpro	NFATC2IP	0.283
8.98988e-138	0.409813	0.655	0.257	2.40749e-133	STMN1_CD8_Tpro	NDUFA6	0.398
2.08343e-137	0.279567	0.415	0.132	5.57942e-133	STMN1_CD8_Tpro	OLA1	0.283
2.16609e-137	0.372787	0.488	0.169	5.80078e-133	STMN1_CD8_Tpro	HLA-DMA	0.319
2.22243e-137	0.499605	0.776	0.343	5.95166e-133	STMN1_CD8_Tpro	NDUFA11	0.433
7.74077e-137	0.443512	0.736	0.306	2.07298e-132	STMN1_CD8_Tpro	NDUFB10	0.43
1.27772e-136	0.286878	0.431	0.14	3.42173e-132	STMN1_CD8_Tpro	PBRM1	0.291
1.35344e-136	0.2867	0.517	0.18	3.62452e-132	STMN1_CD8_Tpro	PSMB4	0.337
2.32427e-136	1.34391	0.743	0.394	6.22438e-132	STMN1_CD8_Tpro	LGALS1	0.349
2.4482e-136	0.281829	0.513	0.178	6.55628e-132	STMN1_CD8_Tpro	RAB11A	0.335
2.65732e-136	0.251012	0.357	0.106	7.11631e-132	STMN1_CD8_Tpro	GTPBP4	0.251
4.26455e-136	0.626366	0.985	0.905	1.14205e-131	STMN1_CD8_Tpro	SH3BGRL3	0.08
4.65999e-136	0.365316	0.587	0.219	1.24795e-131	STMN1_CD8_Tpro	MRPL54	0.368
6.42564e-136	0.27519	0.429	0.139	1.72079e-131	STMN1_CD8_Tpro	LAP3	0.29
1.25678e-135	0.273265	0.259	0.065	3.36566e-131	STMN1_CD8_Tpro	ADAM19	0.194
3.12467e-135	0.300648	0.542	0.193	8.36788e-131	STMN1_CD8_Tpro	EWSR1	0.349
3.49494e-135	0.474839	0.755	0.329	9.35946e-131	STMN1_CD8_Tpro	TMEM258	0.426
6.04294e-135	0.253755	0.286	0.076	1.6183e-130	STMN1_CD8_Tpro	AP1S2	0.21
6.90293e-135	0.27248	0.489	0.166	1.84861e-130	STMN1_CD8_Tpro	MYDGF	0.323
8.88868e-135	0.536728	0.827	0.396	2.38039e-130	STMN1_CD8_Tpro	UQCR10	0.431
1.21189e-134	0.507285	0.587	0.234	3.24543e-130	STMN1_CD8_Tpro	PRKDC	0.353
1.9356e-134	0.297659	0.509	0.176	5.18355e-130	STMN1_CD8_Tpro	MRPL47	0.333
2.03538e-134	0.393824	0.636	0.248	5.45074e-130	STMN1_CD8_Tpro	PSMA3	0.388
4.13171e-134	0.262107	0.409	0.13	1.10647e-129	STMN1_CD8_Tpro	PDS5A	0.279
7.86638e-134	0.327303	0.552	0.201	2.10662e-129	STMN1_CD8_Tpro	MRPS24	0.351
2.33818e-133	0.260349	0.412	0.132	6.26165e-129	STMN1_CD8_Tpro	NT5C	0.28
2.85671e-133	0.283433	0.396	0.125	7.65027e-129	STMN1_CD8_Tpro	MPG	0.271
3.52949e-133	0.328863	0.555	0.203	9.45198e-129	STMN1_CD8_Tpro	UBE2L6	0.352
3.66806e-133	0.50043	0.745	0.332	9.82307e-129	STMN1_CD8_Tpro	RTRAF	0.413
3.92701e-133	0.312267	0.52	0.184	1.05165e-128	STMN1_CD8_Tpro	TMED9	0.336
7.57292e-133	0.273142	0.362	0.11	2.02803e-128	STMN1_CD8_Tpro	HDLBP	0.252
8.30616e-133	0.276228	0.496	0.171	2.22439e-128	STMN1_CD8_Tpro	RAB5C	0.325
1.38739e-132	0.44628	0.998	0.999	3.71543e-128	STMN1_CD8_Tpro	TMSB4X	-0.001
2.07096e-132	0.299278	0.489	0.169	5.54603e-128	STMN1_CD8_Tpro	USP14	0.32
4.70535e-132	0.308564	0.396	0.127	1.26009e-127	STMN1_CD8_Tpro	MYO1G	0.269
5.18033e-132	0.502849	0.815	0.382	1.38729e-127	STMN1_CD8_Tpro	BUB3	0.433
5.93514e-132	0.449802	0.72	0.302	1.58943e-127	STMN1_CD8_Tpro	MPC2	0.418
8.38799e-132	0.257847	0.426	0.139	2.2463e-127	STMN1_CD8_Tpro	NAA10	0.287
1.11372e-131	0.275153	0.34	0.101	2.98254e-127	STMN1_CD8_Tpro	EED	0.239
2.65812e-131	0.424528	0.707	0.294	7.11843e-127	STMN1_CD8_Tpro	NOP10	0.413
6.27654e-131	0.280364	0.415	0.135	1.68086e-126	STMN1_CD8_Tpro	STK24	0.28
8.90124e-131	0.30936	0.527	0.189	2.38375e-126	STMN1_CD8_Tpro	PTBP1	0.338
1.33714e-130	0.503368	0.744	0.33	3.58085e-126	STMN1_CD8_Tpro	ATP5F1B	0.414
2.72933e-130	0.273745	0.482	0.166	7.30915e-126	STMN1_CD8_Tpro	FAM50A	0.316
6.2903e-130	0.439165	0.722	0.309	1.68454e-125	STMN1_CD8_Tpro	EIF2S2	0.413
1.05087e-129	0.278304	0.548	0.198	2.81423e-125	STMN1_CD8_Tpro	DGUOK	0.35
1.09882e-129	0.656993	0.749	0.365	2.94264e-125	STMN1_CD8_Tpro	PLP2	0.384
5.8677e-129	0.374506	0.254	0.067	1.57137e-124	STMN1_CD8_Tpro	CD70	0.187
1.6031e-128	0.395628	0.643	0.259	4.29311e-124	STMN1_CD8_Tpro	LUC7L2	0.384
1.70765e-128	0.322347	0.313	0.091	4.57308e-124	STMN1_CD8_Tpro	SPTBN1	0.222
3.9617e-128	0.263911	0.48	0.167	1.06094e-123	STMN1_CD8_Tpro	CHMP5	0.313
4.28108e-128	0.306942	0.563	0.209	1.14647e-123	STMN1_CD8_Tpro	ANXA6	0.354
5.52588e-128	0.280451	0.376	0.119	1.47983e-123	STMN1_CD8_Tpro	TMEM109	0.257
8.69229e-128	0.262772	0.358	0.11	2.32779e-123	STMN1_CD8_Tpro	IFI35	0.248
1.3693e-127	0.34136	0.635	0.247	3.66698e-123	STMN1_CD8_Tpro	UBE2N	0.388
1.87657e-127	0.566193	0.811	0.405	5.02545e-123	STMN1_CD8_Tpro	ACTR3	0.406
4.11953e-127	0.425722	0.751	0.327	1.10321e-122	STMN1_CD8_Tpro	RAB5IF	0.424
5.93378e-127	0.504895	0.823	0.395	1.58907e-122	STMN1_CD8_Tpro	NEDD8	0.428
9.07965e-127	0.371761	0.585	0.227	2.43153e-122	STMN1_CD8_Tpro	ATP5F1A	0.358
1.18602e-126	0.562113	0.88	0.498	3.17615e-122	STMN1_CD8_Tpro	UQCRH	0.382
3.74491e-126	0.442275	0.712	0.305	1.00289e-121	STMN1_CD8_Tpro	SF3B2	0.407
7.37136e-126	0.474405	0.614	0.258	1.97405e-121	STMN1_CD8_Tpro	PPP1R14B	0.356
1.36982e-125	0.557555	0.85	0.439	3.66838e-121	STMN1_CD8_Tpro	NDUFB11	0.411
1.38099e-125	0.253673	0.421	0.14	3.6983e-121	STMN1_CD8_Tpro	ATG3	0.281
2.89124e-125	0.276837	0.54	0.199	7.74274e-121	STMN1_CD8_Tpro	CDC5L	0.341
5.00117e-125	0.42712	0.741	0.319	1.33931e-120	STMN1_CD8_Tpro	SF3B6	0.422
1.25496e-124	1.01954	0.573	0.268	3.36079e-120	STMN1_CD8_Tpro	GZMB	0.305
2.86453e-124	0.466608	0.767	0.347	7.67121e-120	STMN1_CD8_Tpro	BRK1	0.42
5.24134e-124	0.377387	0.342	0.108	1.40363e-119	STMN1_CD8_Tpro	MIR155HG	0.234
7.91894e-124	0.26329	0.449	0.155	2.12069e-119	STMN1_CD8_Tpro	DARS	0.294
8.44523e-124	0.373743	0.51	0.194	2.26163e-119	STMN1_CD8_Tpro	LDLRAD4	0.316
1.26328e-123	0.333862	0.558	0.211	3.38307e-119	STMN1_CD8_Tpro	VAMP5	0.347
4.78645e-123	0.444269	0.658	0.282	1.28181e-118	STMN1_CD8_Tpro	SLBP	0.376
8.80955e-123	0.508018	0.788	0.378	2.3592e-118	STMN1_CD8_Tpro	CAP1	0.41
2.03743e-122	0.330695	0.616	0.241	5.45624e-118	STMN1_CD8_Tpro	ARPP19	0.375
2.59814e-122	0.352651	0.614	0.244	6.95781e-118	STMN1_CD8_Tpro	SERPINB1	0.37
5.97404e-122	0.533301	0.96	0.698	1.59985e-117	STMN1_CD8_Tpro	ARPC3	0.262
6.68569e-122	0.545893	0.966	0.725	1.79043e-117	STMN1_CD8_Tpro	HINT1	0.241
1.01924e-121	0.297963	0.407	0.137	2.72952e-117	STMN1_CD8_Tpro	TNIP2	0.27
1.13096e-121	0.569112	0.943	0.656	3.0287e-117	STMN1_CD8_Tpro	PSMA7	0.287
1.75545e-121	0.35353	0.671	0.274	4.70109e-117	STMN1_CD8_Tpro	MAGOH	0.397
3.14219e-121	0.344603	0.624	0.248	8.41479e-117	STMN1_CD8_Tpro	DNAJC7	0.376
7.03304e-121	0.31938	0.571	0.22	1.88345e-116	STMN1_CD8_Tpro	MANF	0.351
1.16562e-120	0.280203	0.516	0.19	3.12153e-116	STMN1_CD8_Tpro	RAB7A	0.326
2.89727e-120	0.547742	0.906	0.557	7.7589e-116	STMN1_CD8_Tpro	NDUFA4	0.349
9.58884e-120	0.562513	0.902	0.52	2.56789e-115	STMN1_CD8_Tpro	IFI16	0.382
1.01898e-119	0.268401	0.455	0.16	2.72883e-115	STMN1_CD8_Tpro	CSK	0.295
1.36696e-119	0.28683	0.412	0.141	3.66073e-115	STMN1_CD8_Tpro	CGAS	0.271
8.94537e-119	0.306726	0.536	0.203	2.39557e-114	STMN1_CD8_Tpro	TUFM	0.333
1.90998e-118	0.359992	0.692	0.29	5.11492e-114	STMN1_CD8_Tpro	MRPL57	0.402
3.0222e-118	0.290075	0.583	0.225	8.09346e-114	STMN1_CD8_Tpro	MDH2	0.358
9.47671e-118	0.545257	0.81	0.416	2.53786e-113	STMN1_CD8_Tpro	PRDX1	0.394
1.58534e-117	0.25531	0.515	0.19	4.24555e-113	STMN1_CD8_Tpro	CWC15	0.325
2.20001e-117	0.415474	0.602	0.251	5.89163e-113	STMN1_CD8_Tpro	HSPA4	0.351
2.50339e-117	0.300345	0.546	0.209	6.70409e-113	STMN1_CD8_Tpro	DNAJC21	0.337
3.92571e-117	0.306997	0.571	0.222	1.0513e-112	STMN1_CD8_Tpro	SNW1	0.349
5.7136e-117	0.270824	0.448	0.16	1.5301e-112	STMN1_CD8_Tpro	GALM	0.288
9.46844e-117	0.641351	0.746	0.396	2.53565e-112	STMN1_CD8_Tpro	DUSP4	0.35
1.12258e-116	0.34787	0.615	0.247	3.00626e-112	STMN1_CD8_Tpro	ATP6V0B	0.368
1.25461e-116	0.373378	0.616	0.252	3.35984e-112	STMN1_CD8_Tpro	UCP2	0.364
3.3262e-116	0.382679	0.558	0.222	8.90756e-112	STMN1_CD8_Tpro	SEC11C	0.336
1.13106e-115	0.408745	0.703	0.305	3.02897e-111	STMN1_CD8_Tpro	SEC61G	0.398
1.65049e-115	0.298791	0.539	0.207	4.42e-111	STMN1_CD8_Tpro	APOBEC3C	0.332
2.19465e-115	0.298455	0.458	0.167	5.87727e-111	STMN1_CD8_Tpro	HMGA1	0.291
3.79104e-115	0.314725	0.625	0.252	1.01524e-110	STMN1_CD8_Tpro	TMEM14B	0.373
4.9721e-115	0.637705	0.75	0.381	1.33153e-110	STMN1_CD8_Tpro	GSTP1	0.369
6.18382e-115	0.363478	0.699	0.3	1.65603e-110	STMN1_CD8_Tpro	ATP5MPL	0.399
1.20858e-114	0.399382	0.714	0.314	3.23659e-110	STMN1_CD8_Tpro	SRI	0.4
1.76094e-114	0.35032	0.679	0.287	4.71579e-110	STMN1_CD8_Tpro	ARPC5L	0.392
1.78912e-114	0.528206	0.902	0.512	4.79127e-110	STMN1_CD8_Tpro	COX6B1	0.39
2.04903e-114	0.256171	0.486	0.179	5.4873e-110	STMN1_CD8_Tpro	RIF1	0.307
2.94045e-114	0.365128	0.698	0.296	7.87453e-110	STMN1_CD8_Tpro	PRDX5	0.402
4.3633e-114	0.251	0.482	0.176	1.16849e-109	STMN1_CD8_Tpro	RPN2	0.306
2.27687e-113	0.63118	0.899	0.545	6.09746e-109	STMN1_CD8_Tpro	S100A11	0.354
2.38629e-113	0.544268	0.912	0.548	6.3905e-109	STMN1_CD8_Tpro	NDUFA13	0.364
3.6711e-113	0.333031	0.47	0.175	9.83121e-109	STMN1_CD8_Tpro	PRMT1	0.295
5.35835e-113	0.598883	0.945	0.669	1.43497e-108	STMN1_CD8_Tpro	LDHA	0.276
9.56185e-113	0.394711	0.738	0.329	2.56066e-108	STMN1_CD8_Tpro	SRSF9	0.409
3.09508e-112	0.535307	0.988	0.887	8.28861e-108	STMN1_CD8_Tpro	RPLP0	0.101
5.207e-112	0.548616	0.907	0.597	1.39443e-107	STMN1_CD8_Tpro	SET	0.31
5.56928e-112	0.393667	0.719	0.32	1.49145e-107	STMN1_CD8_Tpro	SUMO1	0.399
1.40437e-111	0.271255	0.564	0.219	3.76089e-107	STMN1_CD8_Tpro	GNB1	0.345
1.70228e-111	0.263327	0.46	0.169	4.55869e-107	STMN1_CD8_Tpro	LAMTOR1	0.291
1.81277e-111	0.413287	0.679	0.299	4.85459e-107	STMN1_CD8_Tpro	EFHD2	0.38
2.66006e-111	0.31903	0.652	0.271	7.12364e-107	STMN1_CD8_Tpro	RPS19BP1	0.381
6.08425e-111	0.401377	0.762	0.35	1.62936e-106	STMN1_CD8_Tpro	DNAJC8	0.412
3.50648e-110	0.498024	0.84	0.447	9.39035e-106	STMN1_CD8_Tpro	XRCC5	0.393
1.56395e-109	0.41837	0.709	0.323	4.18824e-105	STMN1_CD8_Tpro	HNRNPM	0.386
5.31537e-109	0.307118	0.587	0.238	1.42346e-104	STMN1_CD8_Tpro	TAP1	0.349
1.23265e-108	0.313196	0.56	0.225	3.30104e-104	STMN1_CD8_Tpro	MRPL20	0.335
1.32684e-108	0.32784	0.415	0.152	3.55329e-104	STMN1_CD8_Tpro	AHI1	0.263
3.8587e-108	0.264101	0.569	0.224	1.03336e-103	STMN1_CD8_Tpro	TXNL1	0.345
5.36843e-108	0.343835	0.666	0.286	1.43767e-103	STMN1_CD8_Tpro	CCT2	0.38
7.39203e-108	0.551472	0.461	0.186	1.97959e-103	STMN1_CD8_Tpro	BAG3	0.275
7.79567e-108	0.25079	0.529	0.207	2.08768e-103	STMN1_CD8_Tpro	EIF2AK2	0.322
1.08293e-107	0.272161	0.635	0.26	2.90007e-103	STMN1_CD8_Tpro	RNPS1	0.375
1.85788e-107	0.45253	0.762	0.368	4.97541e-103	STMN1_CD8_Tpro	RPS27L	0.394
3.80141e-107	0.310375	0.522	0.206	1.01802e-102	STMN1_CD8_Tpro	LBR	0.316
1.03663e-105	0.464028	0.876	0.48	2.77609e-101	STMN1_CD8_Tpro	ELOB	0.396
3.39197e-105	0.327744	0.649	0.275	9.0837e-101	STMN1_CD8_Tpro	ATP6V1F	0.374
5.23812e-105	0.300694	0.439	0.165	1.40277e-100	STMN1_CD8_Tpro	AHR	0.274
9.766e-105	0.366586	0.74	0.333	2.61533e-100	STMN1_CD8_Tpro	BUD31	0.407
1.04341e-103	0.477084	0.962	0.715	2.79426e-99	STMN1_CD8_Tpro	ATP5MG	0.247
4.04981e-103	0.30613	0.613	0.257	1.08454e-98	STMN1_CD8_Tpro	NOP56	0.356
2.16983e-102	0.297814	0.636	0.268	5.8108e-98	STMN1_CD8_Tpro	SNX3	0.368
2.52815e-102	0.335232	0.692	0.305	6.77039e-98	STMN1_CD8_Tpro	ARHGDIA	0.387
3.77939e-102	0.910901	0.808	0.477	1.01212e-97	STMN1_CD8_Tpro	ARL6IP1	0.331
4.65356e-102	0.346476	0.735	0.329	1.24622e-97	STMN1_CD8_Tpro	CIAO2B	0.406
6.51969e-102	0.303857	0.563	0.232	1.74597e-97	STMN1_CD8_Tpro	CMTM6	0.331
7.87981e-102	0.328027	0.697	0.306	2.11021e-97	STMN1_CD8_Tpro	VDAC2	0.391
8.86704e-102	0.476443	0.577	0.258	2.37459e-97	STMN1_CD8_Tpro	KPNA2	0.319
3.09079e-101	0.405557	0.744	0.357	8.27713e-97	STMN1_CD8_Tpro	EIF3A	0.387
7.43946e-101	0.287205	0.479	0.19	1.99229e-96	STMN1_CD8_Tpro	UPP1	0.289
9.11606e-101	0.254447	0.595	0.244	2.44128e-96	STMN1_CD8_Tpro	SSR3	0.351
9.46921e-101	0.291954	0.614	0.257	2.53586e-96	STMN1_CD8_Tpro	LMAN2	0.357
1.16875e-100	0.331017	0.75	0.339	3.1299e-96	STMN1_CD8_Tpro	WDR83OS	0.411
1.32007e-100	0.546739	0.539	0.238	3.53516e-96	STMN1_CD8_Tpro	PTMS	0.301
1.50758e-100	0.428987	0.614	0.28	4.03729e-96	STMN1_CD8_Tpro	RAB11FIP1	0.334
1.60273e-100	0.310851	0.571	0.243	4.29211e-96	STMN1_CD8_Tpro	NFKB1	0.328
2.34826e-100	0.323703	0.668	0.295	6.28864e-96	STMN1_CD8_Tpro	KHDRBS1	0.373
2.60577e-100	0.327629	0.638	0.277	6.97826e-96	STMN1_CD8_Tpro	EIF3I	0.361
1.06559e-99	0.445062	0.648	0.302	2.85366e-95	STMN1_CD8_Tpro	UBALD2	0.346
1.944e-99	0.409421	0.729	0.35	5.20602e-95	STMN1_CD8_Tpro	RGS10	0.379
2.06855e-99	0.26065	0.601	0.25	5.53958e-95	STMN1_CD8_Tpro	MRPS21	0.351
2.93972e-99	0.40224	0.99	0.89	7.87257e-95	STMN1_CD8_Tpro	SERF2	0.1
3.29294e-99	0.42974	0.808	0.414	8.8185e-95	STMN1_CD8_Tpro	ARL6IP4	0.394
1.68506e-98	0.333063	0.518	0.216	4.51258e-94	STMN1_CD8_Tpro	TYMP	0.302
3.77751e-98	0.348751	0.711	0.327	1.01162e-93	STMN1_CD8_Tpro	BST2	0.384
4.06345e-98	0.349243	0.709	0.328	1.08819e-93	STMN1_CD8_Tpro	NAP1L4	0.381
1.16484e-97	0.386586	0.765	0.373	3.11943e-93	STMN1_CD8_Tpro	RBM3	0.392
1.2037e-97	0.29705	0.657	0.285	3.2235e-93	STMN1_CD8_Tpro	PFDN2	0.372
1.64532e-97	0.413504	0.777	0.385	4.40617e-93	STMN1_CD8_Tpro	PCBP1	0.392
3.59298e-97	0.439929	0.84	0.45	9.622e-93	STMN1_CD8_Tpro	ATP5F1D	0.39
4.63069e-97	0.337639	0.281	0.092	1.2401e-92	STMN1_CD8_Tpro	GADD45G	0.189
9.5088e-96	0.261535	0.588	0.246	2.54646e-91	STMN1_CD8_Tpro	UQCRFS1	0.342
1.69186e-95	0.498893	0.797	0.442	4.53079e-91	STMN1_CD8_Tpro	EMP3	0.355
3.56277e-94	0.454238	0.979	0.8	9.54109e-90	STMN1_CD8_Tpro	HNRNPA2B1	0.179
1.18787e-93	0.405345	0.816	0.422	3.18112e-89	STMN1_CD8_Tpro	COX7B	0.394
5.58002e-93	0.278621	0.505	0.214	1.49433e-88	STMN1_CD8_Tpro	ICOS	0.291
3.80953e-92	0.325087	0.697	0.321	1.02019e-87	STMN1_CD8_Tpro	NDUFB4	0.376
6.69962e-92	0.4359	0.843	0.459	1.79416e-87	STMN1_CD8_Tpro	PPDPF	0.384
7.14802e-92	0.393431	0.738	0.362	1.91424e-87	STMN1_CD8_Tpro	EID1	0.376
1.16794e-91	0.434608	0.842	0.47	3.12774e-87	STMN1_CD8_Tpro	GNAI2	0.372
4.40409e-91	0.277641	0.508	0.213	1.17942e-86	STMN1_CD8_Tpro	YIPF5	0.295
5.02454e-91	0.679432	0.951	0.757	1.34557e-86	STMN1_CD8_Tpro	S100A4	0.194
1.51929e-90	0.269571	0.647	0.284	4.06866e-86	STMN1_CD8_Tpro	LAMTOR5	0.363
1.93903e-90	0.382974	0.805	0.406	5.19272e-86	STMN1_CD8_Tpro	NDUFB8	0.399
7.56128e-90	0.319017	0.741	0.351	2.02491e-85	STMN1_CD8_Tpro	DAD1	0.39
9.96989e-90	0.42231	0.77	0.402	2.66994e-85	STMN1_CD8_Tpro	CTSC	0.368
1.0827e-89	0.400765	0.862	0.476	2.89948e-85	STMN1_CD8_Tpro	ATP5IF1	0.386
7.46875e-89	0.527408	0.334	0.127	2.00013e-84	STMN1_CD8_Tpro	RGS16	0.207
9.61054e-89	0.359383	0.369	0.143	2.5737e-84	STMN1_CD8_Tpro	DNAJA4	0.226
2.16747e-88	0.464886	0.767	0.405	5.80449e-84	STMN1_CD8_Tpro	HP1BP3	0.362
2.44457e-88	0.584783	0.937	0.688	6.54656e-84	STMN1_CD8_Tpro	CD74	0.249
7.63781e-88	0.381139	0.707	0.349	2.04541e-83	STMN1_CD8_Tpro	TSPO	0.358
1.59863e-86	0.450256	0.593	0.285	4.28114e-82	STMN1_CD8_Tpro	LGALS3	0.308
5.51681e-86	0.329406	0.807	0.4	1.4774e-81	STMN1_CD8_Tpro	SF3B5	0.407
3.97189e-85	0.33055	0.741	0.359	1.06367e-80	STMN1_CD8_Tpro	PRDX6	0.382
4.64924e-85	0.375401	0.786	0.402	1.24507e-80	STMN1_CD8_Tpro	CAPZB	0.384
7.05329e-85	0.299036	0.707	0.335	1.88887e-80	STMN1_CD8_Tpro	PRPF40A	0.372
1.6342e-84	0.343157	0.795	0.414	4.3764e-80	STMN1_CD8_Tpro	CYTOR	0.381
2.77499e-84	0.275336	0.621	0.278	7.43143e-80	STMN1_CD8_Tpro	DIAPH1	0.343
7.70111e-84	0.319577	0.751	0.365	2.06236e-79	STMN1_CD8_Tpro	TOMM6	0.386
2.13595e-83	0.258545	0.684	0.314	5.72007e-79	STMN1_CD8_Tpro	KRT10	0.37
8.53858e-83	0.291202	0.7	0.334	2.28663e-78	STMN1_CD8_Tpro	ZNF706	0.366
1.90538e-82	0.442996	0.787	0.436	5.10261e-78	STMN1_CD8_Tpro	HNRNPAB	0.351
5.78042e-82	0.621304	0.786	0.506	1.548e-77	STMN1_CD8_Tpro	HLA-DRB1	0.28
7.45874e-82	0.440459	0.893	0.553	1.99745e-77	STMN1_CD8_Tpro	SERBP1	0.34
2.55147e-81	0.341136	0.81	0.419	6.83284e-77	STMN1_CD8_Tpro	SPCS2	0.391
1.08494e-80	0.296781	0.433	0.184	2.90547e-76	STMN1_CD8_Tpro	NINJ1	0.249
3.20898e-80	0.36902	0.808	0.426	8.59365e-76	STMN1_CD8_Tpro	DRAP1	0.382
3.84191e-80	0.25948	0.615	0.281	1.02886e-75	STMN1_CD8_Tpro	GADD45GIP1	0.334
1.96087e-78	0.390999	0.964	0.756	5.2512e-74	STMN1_CD8_Tpro	HNRNPA1	0.208
1.38139e-77	0.324805	0.736	0.374	3.69937e-73	STMN1_CD8_Tpro	ABRACL	0.362
1.52189e-77	0.398488	0.887	0.537	4.07561e-73	STMN1_CD8_Tpro	COX7A2	0.35
8.94232e-77	0.42205	0.96	0.742	2.39475e-72	STMN1_CD8_Tpro	SUB1	0.218
1.82868e-76	0.256073	0.639	0.299	4.89722e-72	STMN1_CD8_Tpro	ATP5ME	0.34
4.99682e-75	0.401657	0.988	0.928	1.33815e-70	STMN1_CD8_Tpro	RPSA	0.06
1.43597e-74	0.262066	0.743	0.373	3.84554e-70	STMN1_CD8_Tpro	CCT4	0.37
2.31523e-74	0.353964	0.873	0.534	6.2002e-70	STMN1_CD8_Tpro	CACYBP	0.339
1.42646e-73	0.309747	0.733	0.377	3.82006e-69	STMN1_CD8_Tpro	TPR	0.356
1.65887e-72	0.346549	0.304	0.119	4.44245e-68	STMN1_CD8_Tpro	ID3	0.185
2.05046e-71	0.255621	0.714	0.35	5.49113e-67	STMN1_CD8_Tpro	ENSA	0.364
2.61436e-71	0.334456	0.758	0.405	7.00126e-67	STMN1_CD8_Tpro	C9orf16	0.353
5.8773e-71	0.392854	0.819	0.474	1.57394e-66	STMN1_CD8_Tpro	LRRFIP1	0.345
1.28132e-70	0.399472	0.919	0.628	3.43137e-66	STMN1_CD8_Tpro	DYNLL1	0.291
1.3005e-70	0.270748	0.708	0.356	3.48273e-66	STMN1_CD8_Tpro	KIF5B	0.352
1.09384e-69	0.336404	0.973	0.791	2.92929e-65	STMN1_CD8_Tpro	SRP14	0.182
1.26604e-68	0.38482	0.985	0.887	3.39045e-64	STMN1_CD8_Tpro	H3F3A	0.098
1.40411e-68	0.363211	0.915	0.621	3.76022e-64	STMN1_CD8_Tpro	PTGES3	0.294
7.43909e-67	0.328738	0.845	0.482	1.99219e-62	STMN1_CD8_Tpro	COX5B	0.363
7.88478e-67	0.267286	0.727	0.372	2.11155e-62	STMN1_CD8_Tpro	ATP5MD	0.355
1.39793e-66	0.308867	0.59	0.311	3.74366e-62	STMN1_CD8_Tpro	ATF3	0.279
1.03226e-65	0.351262	0.778	0.428	2.76439e-61	STMN1_CD8_Tpro	GPX4	0.35
3.70191e-64	0.347669	0.959	0.713	9.91372e-60	STMN1_CD8_Tpro	GNAS	0.246
9.56449e-64	0.301052	0.672	0.371	2.56137e-59	STMN1_CD8_Tpro	PMAIP1	0.301
4.00993e-63	0.354115	0.767	0.431	1.07386e-58	STMN1_CD8_Tpro	LSP1	0.336
7.43512e-62	0.279011	0.663	0.361	1.99113e-57	STMN1_CD8_Tpro	ARID5B	0.302
8.28721e-62	0.260392	0.722	0.373	2.21931e-57	STMN1_CD8_Tpro	NDUFA1	0.349
1.23866e-61	0.318224	0.879	0.551	3.31713e-57	STMN1_CD8_Tpro	SRSF3	0.328
7.14766e-61	0.302391	0.767	0.424	1.91414e-56	STMN1_CD8_Tpro	CDV3	0.343
1.00451e-59	0.432964	0.931	0.692	2.69007e-55	STMN1_CD8_Tpro	HSPD1	0.239
6.28557e-59	0.335129	0.961	0.771	1.68327e-54	STMN1_CD8_Tpro	MYL12B	0.19
6.91824e-58	0.413392	0.934	0.717	1.85271e-53	STMN1_CD8_Tpro	S100A10	0.217
1.53726e-56	0.414332	0.835	0.55	4.1168e-52	STMN1_CD8_Tpro	HLA-DPA1	0.285
1.83719e-56	0.278126	0.429	0.209	4.91999e-52	STMN1_CD8_Tpro	CD83	0.22
1.92923e-56	0.332448	0.918	0.633	5.16649e-52	STMN1_CD8_Tpro	ATP5MC2	0.285
1.97507e-56	0.269419	0.767	0.424	5.28923e-52	STMN1_CD8_Tpro	TLN1	0.343
3.30529e-56	0.265055	0.807	0.449	8.85156e-52	STMN1_CD8_Tpro	GABARAP	0.358
6.81025e-56	0.325183	0.851	0.529	1.82378e-51	STMN1_CD8_Tpro	HNRNPK	0.322
8.65662e-55	0.325589	0.886	0.583	2.31824e-50	STMN1_CD8_Tpro	TMBIM6	0.303
1.77386e-54	0.325106	0.91	0.607	4.7504e-50	STMN1_CD8_Tpro	GMFG	0.303
2.36154e-54	0.287249	0.813	0.462	6.32421e-50	STMN1_CD8_Tpro	UBE2D2	0.351
9.93124e-54	0.32506	0.928	0.672	2.65959e-49	STMN1_CD8_Tpro	SOD1	0.256
1.11606e-53	0.322805	0.864	0.557	2.9888e-49	STMN1_CD8_Tpro	MSN	0.307
1.69533e-53	0.292112	0.893	0.56	4.54008e-49	STMN1_CD8_Tpro	UBL5	0.333
4.62217e-53	0.510199	0.652	0.366	1.23782e-48	STMN1_CD8_Tpro	IER5	0.286
3.68816e-52	0.266337	0.807	0.464	9.87689e-48	STMN1_CD8_Tpro	SEC61B	0.343
6.13816e-50	0.307486	0.806	0.503	1.6438e-45	STMN1_CD8_Tpro	ITM2A	0.303
1.63424e-49	0.268878	0.837	0.487	4.3765e-45	STMN1_CD8_Tpro	TLE5	0.35
3.65246e-48	0.275537	0.865	0.551	9.78128e-44	STMN1_CD8_Tpro	SLC25A3	0.314
3.78448e-47	0.382679	0.567	0.306	1.01348e-42	STMN1_CD8_Tpro	GOLGA4	0.261
5.79516e-46	0.273718	0.891	0.618	1.55194e-41	STMN1_CD8_Tpro	HNRNPC	0.273
1.27116e-44	0.394096	0.878	0.639	3.40416e-40	STMN1_CD8_Tpro	UBE2S	0.239
2.87999e-43	0.309141	0.698	0.413	7.7126e-39	STMN1_CD8_Tpro	PLIN2	0.285
4.04823e-41	0.329614	0.97	0.839	1.08411e-36	STMN1_CD8_Tpro	NPM1	0.131
8.68138e-41	0.308496	0.964	0.791	2.32487e-36	STMN1_CD8_Tpro	MYL12A	0.173
1.15878e-40	0.293077	0.835	0.545	3.10321e-36	STMN1_CD8_Tpro	CALR	0.29
2.42418e-40	0.252867	0.786	0.482	6.49194e-36	STMN1_CD8_Tpro	HSP90B1	0.304
3.6457e-39	0.331739	0.251	0.121	9.76318e-35	STMN1_CD8_Tpro	GNLY	0.13
4.7759e-37	0.353848	0.935	0.753	1.27898e-32	STMN1_CD8_Tpro	CD52	0.182
2.32273e-36	0.271813	0.991	0.99	6.22026e-32	STMN1_CD8_Tpro	MT-CO2	0.001
2.89056e-35	0.287303	0.978	0.864	7.74091e-31	STMN1_CD8_Tpro	HSPA8	0.114
4.66691e-33	0.320599	0.996	0.972	1.2498e-28	STMN1_CD8_Tpro	HSP90AA1	0.024
1.23037e-24	0.252292	0.88	0.656	3.29493e-20	STMN1_CD8_Tpro	RGS1	0.224
0	2.51867	0.804	0.186	0	ISG15_CD8_Tisg	IFI6	0.618
0	2.48365	0.545	0.033	0	ISG15_CD8_Tisg	IFIT3	0.512
0	2.42073	0.711	0.123	0	ISG15_CD8_Tisg	MX1	0.588
0	2.06665	0.581	0.095	0	ISG15_CD8_Tisg	IFI44L	0.486
0	2.05744	0.474	0.017	0	ISG15_CD8_Tisg	IFIT1	0.457
0	1.95122	0.577	0.089	0	ISG15_CD8_Tisg	HERC5	0.488
0	1.88693	0.477	0.026	0	ISG15_CD8_Tisg	RSAD2	0.451
0	1.54377	0.449	0.042	0	ISG15_CD8_Tisg	OAS1	0.407
1.32041e-274	1.79573	0.519	0.085	3.53606e-270	ISG15_CD8_Tisg	MX2	0.434
8.83778e-266	1.29877	0.336	0.035	2.36676e-261	ISG15_CD8_Tisg	OAS3	0.301
1.04686e-253	1.93894	0.753	0.214	2.80348e-249	ISG15_CD8_Tisg	EIF2AK2	0.539
7.08417e-250	2.26135	0.374	0.047	1.89714e-245	ISG15_CD8_Tisg	IFIT2	0.327
4.2455e-246	2.55442	0.94	0.497	1.13694e-241	ISG15_CD8_Tisg	ISG15	0.443
6.52784e-208	1.8475	0.675	0.194	1.74816e-203	ISG15_CD8_Tisg	XAF1	0.481
1.30434e-195	1.81598	0.628	0.173	3.49303e-191	ISG15_CD8_Tisg	SAMD9L	0.455
3.10281e-185	1.69278	0.625	0.179	8.30932e-181	ISG15_CD8_Tisg	EPSTI1	0.446
4.5313e-154	1.692	0.725	0.291	1.21348e-149	ISG15_CD8_Tisg	STAT1	0.434
3.52047e-147	1.61335	0.813	0.415	9.42783e-143	ISG15_CD8_Tisg	LY6E	0.398
2.09484e-132	1.35083	0.426	0.105	5.60998e-128	ISG15_CD8_Tisg	PLSCR1	0.321
2.57281e-132	1.08924	0.34	0.067	6.88998e-128	ISG15_CD8_Tisg	OAS2	0.273
6.01544e-125	1.45488	0.702	0.302	1.61094e-120	ISG15_CD8_Tisg	TRIM22	0.4
2.2295e-120	1.22961	0.406	0.103	5.9706e-116	ISG15_CD8_Tisg	IFI44	0.303
1.86666e-115	1.29983	0.934	0.698	4.9989e-111	ISG15_CD8_Tisg	ISG20	0.236
1.18699e-112	1.16601	0.36	0.085	3.17877e-108	ISG15_CD8_Tisg	PARP9	0.275
1.22329e-108	1.22471	0.419	0.118	3.27597e-104	ISG15_CD8_Tisg	IFI35	0.301
6.74579e-108	1.02597	0.277	0.054	1.80652e-103	ISG15_CD8_Tisg	PNPT1	0.223
2.78458e-92	1.3716	0.572	0.24	7.4571e-88	ISG15_CD8_Tisg	SAMD9	0.332
1.65023e-89	1.07451	0.319	0.081	4.41933e-85	ISG15_CD8_Tisg	DDX60L	0.238
6.22265e-84	1.02213	0.315	0.083	1.66643e-79	ISG15_CD8_Tisg	DDX60	0.232
5.07154e-82	1.22828	0.791	0.508	1.35816e-77	ISG15_CD8_Tisg	RNF213	0.283
7.05951e-82	1.26116	0.421	0.142	1.89054e-77	ISG15_CD8_Tisg	GBP1	0.279
4.31388e-69	0.99836	0.368	0.124	1.15526e-64	ISG15_CD8_Tisg	IRF7	0.244
5.87445e-65	1.04388	0.491	0.217	1.57318e-60	ISG15_CD8_Tisg	UBE2L6	0.274
2.1409e-64	0.929218	0.281	0.081	5.73332e-60	ISG15_CD8_Tisg	IFIH1	0.2
5.29712e-64	1.20299	0.492	0.222	1.41857e-59	ISG15_CD8_Tisg	PARP14	0.27
3.70017e-62	1.07516	0.617	0.342	9.90905e-58	ISG15_CD8_Tisg	BST2	0.275
5.27998e-62	1.17677	0.545	0.273	1.41398e-57	ISG15_CD8_Tisg	SP110	0.272
6.36068e-59	0.979057	0.409	0.163	1.70339e-54	ISG15_CD8_Tisg	NT5C3A	0.246
4.97747e-58	1.0378	0.43	0.183	1.33297e-53	ISG15_CD8_Tisg	IFITM1	0.247
1.85013e-51	1.15872	0.434	0.198	4.95465e-47	ISG15_CD8_Tisg	OASL	0.236
4.36765e-51	0.783787	0.747	0.485	1.16966e-46	ISG15_CD8_Tisg	MT2A	0.262
7.30022e-50	0.906688	0.392	0.165	1.955e-45	ISG15_CD8_Tisg	SHFL	0.227
1.39038e-49	1.01557	0.479	0.238	3.72343e-45	ISG15_CD8_Tisg	PPM1K	0.241
6.87608e-49	1.05933	0.364	0.151	1.84141e-44	ISG15_CD8_Tisg	TNFSF10	0.213
2.49005e-48	0.920302	0.768	0.537	6.66835e-44	ISG15_CD8_Tisg	IFI16	0.231
5.54056e-46	0.898828	0.713	0.492	1.48376e-41	ISG15_CD8_Tisg	SP100	0.221
6.76255e-46	0.991411	0.458	0.228	1.81101e-41	ISG15_CD8_Tisg	TYMP	0.23
3.52465e-34	0.844269	0.63	0.444	9.439e-30	ISG15_CD8_Tisg	DRAP1	0.186
1.7797e-33	0.780215	0.477	0.28	4.76604e-29	ISG15_CD8_Tisg	ADAR	0.197
6.92341e-32	0.666253	0.734	0.583	1.85409e-27	ISG15_CD8_Tisg	PSMB9	0.151
1.20808e-30	0.787632	0.713	0.581	3.23525e-26	ISG15_CD8_Tisg	IFITM2	0.132
1.59856e-30	0.79651	0.317	0.151	4.28093e-26	ISG15_CD8_Tisg	LAP3	0.166
5.15554e-29	0.678635	0.262	0.114	1.38065e-24	ISG15_CD8_Tisg	NMI	0.148
6.93885e-29	0.760062	0.353	0.181	1.85823e-24	ISG15_CD8_Tisg	PHF11	0.172
2.91389e-28	0.755239	0.308	0.147	7.8034e-24	ISG15_CD8_Tisg	GBP4	0.161
1.33737e-27	0.724881	0.415	0.232	3.58147e-23	ISG15_CD8_Tisg	IRF9	0.183
7.22983e-27	0.809319	0.796	0.689	1.93615e-22	ISG15_CD8_Tisg	SAT1	0.107
8.87395e-26	0.791998	0.387	0.218	2.37644e-21	ISG15_CD8_Tisg	XRN1	0.169
1.07112e-24	0.798405	0.394	0.229	2.86846e-20	ISG15_CD8_Tisg	APOL6	0.165
3.88749e-24	0.716292	0.392	0.233	1.04107e-19	ISG15_CD8_Tisg	TMEM123	0.159
1.07754e-22	0.681919	0.332	0.181	2.88565e-18	ISG15_CD8_Tisg	CHMP5	0.151
1.60435e-20	0.615004	0.453	0.299	4.29644e-16	ISG15_CD8_Tisg	N4BP1	0.154
1.91919e-20	0.691713	0.611	0.487	5.13959e-16	ISG15_CD8_Tisg	SMCHD1	0.124
7.33589e-20	0.636619	0.366	0.219	1.96455e-15	ISG15_CD8_Tisg	RBCK1	0.147
1.99059e-19	0.691025	0.385	0.237	5.33079e-15	ISG15_CD8_Tisg	NUB1	0.148
2.13015e-19	0.59425	0.506	0.341	5.70453e-15	ISG15_CD8_Tisg	GIMAP4	0.165
5.93706e-19	0.384107	0.981	0.971	1.58994e-14	ISG15_CD8_Tisg	TMSB10	0.01
7.67201e-18	0.684736	0.306	0.177	2.05456e-13	ISG15_CD8_Tisg	C5orf56	0.129
3.98192e-17	0.435264	0.843	0.8	1.06636e-12	ISG15_CD8_Tisg	MYL12A	0.043
1.14168e-16	0.54829	0.532	0.409	3.05743e-12	ISG15_CD8_Tisg	C4orf3	0.123
5.32446e-16	0.72314	0.402	0.271	1.42589e-11	ISG15_CD8_Tisg	SLFN5	0.131
1.95065e-15	0.552092	0.455	0.315	5.22384e-11	ISG15_CD8_Tisg	USP15	0.14
3.71019e-13	0.526734	0.358	0.245	9.93589e-09	ISG15_CD8_Tisg	SP140	0.113
6.0769e-13	0.566238	0.406	0.289	1.62739e-08	ISG15_CD8_Tisg	CARD16	0.117
5.12738e-12	0.530164	0.257	0.154	1.37311e-07	ISG15_CD8_Tisg	SAMHD1	0.103
7.24068e-12	0.480414	0.645	0.563	1.93905e-07	ISG15_CD8_Tisg	S100A11	0.082
7.86625e-12	0.525349	0.515	0.41	2.10658e-07	ISG15_CD8_Tisg	GIMAP7	0.105
2.34566e-11	0.556988	0.417	0.311	6.28169e-07	ISG15_CD8_Tisg	GBP5	0.106
2.55391e-11	0.258404	0.957	0.95	6.83936e-07	ISG15_CD8_Tisg	HLA-E	0.007
4.59112e-11	0.386412	0.581	0.474	1.2295e-06	ISG15_CD8_Tisg	PSME2	0.107
6.80472e-11	0.432619	0.466	0.365	1.8223e-06	ISG15_CD8_Tisg	SNX6	0.101
5.17902e-10	0.399665	0.549	0.444	1.38694e-05	ISG15_CD8_Tisg	PSMB8	0.105
5.63601e-10	0.477648	0.447	0.342	1.50932e-05	ISG15_CD8_Tisg	UTRN	0.105
5.81969e-10	0.431327	0.325	0.221	1.55851e-05	ISG15_CD8_Tisg	CTSS	0.104
8.51932e-10	0.616741	0.421	0.324	2.28147e-05	ISG15_CD8_Tisg	GPR183	0.097
1.0084e-09	0.348683	0.721	0.66	2.7005e-05	ISG15_CD8_Tisg	CD48	0.061
1.03159e-09	0.271981	0.813	0.804	2.7626e-05	ISG15_CD8_Tisg	ITM2B	0.009
2.55184e-09	0.483998	0.411	0.316	6.83383e-05	ISG15_CD8_Tisg	CD164	0.095
9.11524e-09	0.579335	0.319	0.234	0.000244106	ISG15_CD8_Tisg	LAG3	0.085
9.97345e-09	0.364344	0.8	0.758	0.000267089	ISG15_CD8_Tisg	CD2	0.042
1.33186e-08	0.419702	0.626	0.553	0.000356673	ISG15_CD8_Tisg	EVL	0.073
1.70972e-08	0.443661	0.43	0.342	0.000457862	ISG15_CD8_Tisg	ODF2L	0.088
1.73503e-08	0.475323	0.358	0.27	0.000464642	ISG15_CD8_Tisg	GBP2	0.088
1.90664e-08	0.443688	0.26	0.177	0.000510599	ISG15_CD8_Tisg	CASP1	0.083
2.12477e-08	0.380853	0.713	0.665	0.000569014	ISG15_CD8_Tisg	PLAAT4	0.048
5.287e-08	0.400677	0.764	0.733	0.00141586	ISG15_CD8_Tisg	NEAT1	0.031
6.44982e-08	0.375312	0.343	0.255	0.00172726	ISG15_CD8_Tisg	TAP1	0.088
2.99047e-07	0.357505	0.27	0.193	0.00800848	ISG15_CD8_Tisg	CALCOCO2	0.077
5.21721e-07	0.374062	0.406	0.326	0.0139717	ISG15_CD8_Tisg	DYNLT1	0.08
8.06656e-07	0.291647	0.704	0.648	0.0216022	ISG15_CD8_Tisg	PSME1	0.056
1.47326e-06	0.344176	0.492	0.436	0.0394539	ISG15_CD8_Tisg	GSTK1	0.056

## Sheet: Supplementary Table 10
Supplementary Table 10. Summary of maker genes for myeloid cell clustering
p_val	avg_log2FC	pct.1	pct.2	p_val_adj	cluster	gene	pct.diff
0	2.04793	0.732	0.096	0	CD1C_DC	CD1C	0.636
0	1.73081	0.543	0.042	0	CD1C_DC	FCER1A	0.501
0	1.72423	0.833	0.288	0	CD1C_DC	CLEC10A	0.545
0	1.59449	0.567	0.089	0	CD1C_DC	CD1E	0.478
0	1.51898	0.995	0.714	0	CD1C_DC	HLA-DQA1	0.281
0	1.48764	0.997	0.799	0	CD1C_DC	HLA-DQB1	0.198
0	1.37926	1	0.895	0	CD1C_DC	HLA-DPB1	0.105
0	1.17966	1	0.906	0	CD1C_DC	HLA-DPA1	0.094
0	1.15286	1	0.946	0	CD1C_DC	HLA-DRA	0.054
0	1.10288	0.396	0.035	0	CD1C_DC	PPP1R14A	0.361
0	0.821744	0.437	0.056	0	CD1C_DC	AFF3	0.381
0	0.695683	0.489	0.092	0	CD1C_DC	SLC38A1	0.397
2.57156e-297	0.677983	1	0.968	6.88663e-293	CD1C_DC	RPS23	0.032
3.95912e-297	0.835771	1	0.954	1.06025e-292	CD1C_DC	CD74	0.046
3.17914e-273	1.09968	1	0.905	8.51373e-269	CD1C_DC	HLA-DRB1	0.095
5.40437e-228	0.92064	0.886	0.522	1.44729e-223	CD1C_DC	JAML	0.364
1.2305e-226	0.589662	0.998	0.965	3.29529e-222	CD1C_DC	RPS3A	0.033
4.78547e-225	0.54276	1	0.973	1.28155e-220	CD1C_DC	RPS18	0.027
1.57883e-224	0.988745	0.411	0.09	4.22809e-220	CD1C_DC	SPIB	0.321
2.9884e-220	0.494426	1	0.97	8.00294e-216	CD1C_DC	RPL11	0.03
2.028e-219	1.00325	0.919	0.613	5.43097e-215	CD1C_DC	PPA1	0.306
6.27742e-219	0.514797	0.999	0.973	1.68109e-214	CD1C_DC	RPS19	0.026
4.07072e-216	0.763249	0.999	0.956	1.09014e-211	CD1C_DC	CST3	0.043
5.98176e-216	0.501213	0.999	0.97	1.60192e-211	CD1C_DC	RPS2	0.029
6.34298e-216	0.618401	0.994	0.932	1.69865e-211	CD1C_DC	RPL5	0.062
1.52453e-211	0.529582	0.999	0.972	4.08269e-207	CD1C_DC	RPL26	0.027
1.244e-208	0.697392	0.497	0.142	3.33142e-204	CD1C_DC	PLD4	0.355
8.39804e-203	0.530472	0.999	0.957	2.24899e-198	CD1C_DC	RPS7	0.042
1.13172e-195	0.502165	0.998	0.961	3.03073e-191	CD1C_DC	RPS6	0.037
1.90218e-194	0.480802	1	0.972	5.09403e-190	CD1C_DC	RPS24	0.028
6.59607e-193	0.472314	1	0.977	1.76643e-188	CD1C_DC	RPL10	0.023
5.11248e-192	0.579126	0.424	0.115	1.36912e-187	CD1C_DC	NDRG2	0.309
5.27462e-192	0.579935	0.999	0.963	1.41254e-187	CD1C_DC	RPS11	0.036
6.96301e-190	0.550138	0.994	0.937	1.86469e-185	CD1C_DC	RPL10A	0.057
8.81801e-186	0.607957	0.999	0.958	2.36146e-181	CD1C_DC	RPS4X	0.041
1.41383e-184	0.47315	1	0.97	3.78623e-180	CD1C_DC	RPS14	0.03
3.65454e-184	0.473578	1	0.964	9.78686e-180	CD1C_DC	RPL15	0.036
7.29769e-180	0.461927	0.998	0.959	1.95432e-175	CD1C_DC	RPL7A	0.039
1.25128e-178	0.504259	0.998	0.964	3.35092e-174	CD1C_DC	RPS13	0.034
1.06837e-173	0.435164	0.999	0.974	2.8611e-169	CD1C_DC	RPL32	0.025
1.15474e-173	1.11055	0.818	0.623	3.09238e-169	CD1C_DC	HLA-DQA2	0.195
1.96562e-173	0.516791	0.336	0.073	5.26393e-169	CD1C_DC	AC092809.2	0.263
5.83618e-173	0.492708	0.996	0.952	1.56293e-168	CD1C_DC	RPL3	0.044
7.08421e-172	0.443918	0.999	0.971	1.89715e-167	CD1C_DC	RPL19	0.028
4.90143e-170	0.579148	0.99	0.909	1.3126e-165	CD1C_DC	EEF1B2	0.081
6.69259e-166	0.67552	0.452	0.145	1.79228e-161	CD1C_DC	CST7	0.307
4.25621e-165	0.33689	0.272	0.048	1.13981e-160	CD1C_DC	IL18R1	0.224
2.314e-163	0.501146	0.264	0.045	6.1969e-159	CD1C_DC	P2RY14	0.219
5.44333e-159	0.508465	0.993	0.928	1.45772e-154	CD1C_DC	RPS5	0.065
4.93834e-156	0.631892	0.985	0.804	1.32249e-151	CD1C_DC	HLA-DMA	0.181
6.24738e-156	0.471469	0.997	0.948	1.67305e-151	CD1C_DC	RPL23A	0.049
8.97087e-155	0.487878	0.999	0.954	2.4024e-150	CD1C_DC	RPL6	0.045
5.98787e-154	0.46739	0.347	0.085	1.60355e-149	CD1C_DC	FLT3	0.262
1.683e-153	0.760308	0.695	0.336	4.50708e-149	CD1C_DC	FCGR2B	0.359
2.9905e-153	0.446328	1	0.969	8.00856e-149	CD1C_DC	RPS8	0.031
5.43864e-153	0.422323	0.999	0.964	1.45647e-148	CD1C_DC	RPL18	0.035
7.96745e-151	0.730683	0.693	0.37	2.13368e-146	CD1C_DC	PAK1	0.323
1.36968e-149	0.480323	0.998	0.966	3.66801e-145	CD1C_DC	RPL37	0.032
3.23496e-146	0.429439	0.997	0.954	8.66323e-142	CD1C_DC	RPS3	0.043
1.01313e-145	0.414729	0.999	0.965	2.71316e-141	CD1C_DC	RPL18A	0.034
9.37128e-143	0.378613	1	0.978	2.50963e-138	CD1C_DC	RPS9	0.022
2.86341e-141	0.403393	0.999	0.968	7.66821e-137	CD1C_DC	RPS15A	0.031
5.09161e-141	0.846176	0.836	0.557	1.36353e-136	CD1C_DC	RNASE6	0.279
1.33315e-139	0.403071	0.999	0.967	3.57018e-135	CD1C_DC	RPS27A	0.032
2.56766e-136	0.587484	0.751	0.425	6.8762e-132	CD1C_DC	SPINT2	0.326
6.43363e-136	0.378613	0.999	0.973	1.72293e-131	CD1C_DC	RPS12	0.026
1.5141e-135	0.361216	0.999	0.969	4.05477e-131	CD1C_DC	RPS15	0.03
3.68155e-135	0.439981	0.999	0.972	9.85919e-131	CD1C_DC	RPL34	0.027
1.41619e-134	0.83915	0.471	0.18	3.79255e-130	CD1C_DC	IL1R2	0.291
2.70878e-134	0.365027	0.999	0.981	7.25412e-130	CD1C_DC	RPL13	0.018
1.05478e-129	0.487043	0.997	0.951	2.82471e-125	CD1C_DC	RPS29	0.046
1.53447e-127	0.410492	0.998	0.941	4.1093e-123	CD1C_DC	RPL22	0.057
1.02356e-125	0.364768	0.999	0.974	2.74108e-121	CD1C_DC	RPL30	0.025
3.16998e-124	0.387399	0.999	0.957	8.48922e-120	CD1C_DC	RPL14	0.042
2.70794e-123	0.577292	0.861	0.584	7.25186e-119	CD1C_DC	STK17B	0.277
1.34469e-122	0.739531	0.544	0.261	3.60109e-118	CD1C_DC	C12orf45	0.283
2.13078e-121	0.503172	0.286	0.075	5.70623e-117	CD1C_DC	IRF4	0.211
5.4244e-121	0.621681	0.409	0.151	1.45266e-116	CD1C_DC	PKIB	0.258
1.82331e-120	0.453075	0.998	0.957	4.88284e-116	CD1C_DC	RPL27A	0.041
4.30551e-120	0.675915	0.836	0.55	1.15301e-115	CD1C_DC	IL18	0.286
1.30616e-118	0.449507	0.991	0.914	3.49789e-114	CD1C_DC	EEF1G	0.077
3.28726e-118	0.364664	0.998	0.961	8.80327e-114	CD1C_DC	RPL9	0.037
2.1734e-117	0.410075	0.998	0.947	5.82038e-113	CD1C_DC	RACK1	0.051
7.96131e-116	0.379986	0.998	0.958	2.13204e-111	CD1C_DC	RPL35A	0.04
1.41641e-115	1.03313	0.826	0.559	3.79314e-111	CD1C_DC	AREG	0.267
2.88307e-115	0.415002	0.995	0.938	7.72086e-111	CD1C_DC	RPS21	0.057
7.9154e-114	0.863511	0.568	0.283	2.11974e-109	CD1C_DC	FILIP1L	0.285
1.22281e-113	0.495537	0.963	0.772	3.27469e-109	CD1C_DC	HINT1	0.191
2.25003e-113	0.56877	0.593	0.301	6.02557e-109	CD1C_DC	CIITA	0.292
3.17031e-112	0.386874	0.999	0.972	8.4901e-108	CD1C_DC	RPS27	0.027
4.05664e-111	0.449006	0.984	0.89	1.08637e-106	CD1C_DC	RPL4	0.094
5.34871e-111	0.37138	1	0.976	1.43239e-106	CD1C_DC	EEF1A1	0.024
1.09437e-107	0.516571	0.701	0.411	2.93074e-103	CD1C_DC	CSF2RA	0.29
3.35323e-105	0.341346	0.999	0.984	8.97996e-101	CD1C_DC	RPL41	0.015
1.59716e-103	0.351523	1	0.967	4.27719e-99	CD1C_DC	RPS16	0.033
4.36818e-103	0.285744	0.999	0.985	1.1698e-98	CD1C_DC	RPL28	0.014
6.27747e-103	0.713669	0.483	0.223	1.68111e-98	CD1C_DC	NRARP	0.26
3.40852e-102	0.58995	0.88	0.66	9.12803e-98	CD1C_DC	CKLF	0.22
5.70131e-101	0.402506	0.997	0.942	1.52681e-96	CD1C_DC	RPL36A	0.055
1.21793e-100	0.511313	0.684	0.414	3.26161e-96	CD1C_DC	SEPTIN6	0.27
3.8672e-100	0.35704	0.999	0.962	1.03564e-95	CD1C_DC	RPL17	0.037
9.63585e-100	0.382592	0.996	0.94	2.58048e-95	CD1C_DC	RPL27	0.056
2.4114e-98	0.350807	0.999	0.954	6.45772e-94	CD1C_DC	RPL24	0.045
6.29604e-98	0.50347	0.935	0.781	1.68608e-93	CD1C_DC	SMAP2	0.154
1.26638e-96	0.331183	0.998	0.956	3.39137e-92	CD1C_DC	RPS25	0.042
6.54287e-96	0.418662	0.994	0.901	1.75218e-91	CD1C_DC	RPSA	0.093
8.00543e-95	0.438539	0.377	0.147	2.14385e-90	CD1C_DC	GPAT3	0.23
9.44057e-94	0.347151	1	0.979	2.52818e-89	CD1C_DC	TMSB10	0.021
1.10027e-93	0.330824	0.999	0.961	2.94651e-89	CD1C_DC	NACA	0.038
3.5677e-92	0.510977	0.959	0.811	9.55431e-88	CD1C_DC	NAP1L1	0.148
5.72247e-92	0.335127	0.997	0.963	1.53248e-87	CD1C_DC	RPL21	0.034
5.7493e-92	0.533921	0.452	0.214	1.53966e-87	CD1C_DC	AXL	0.238
9.30314e-92	0.425549	0.462	0.212	2.49138e-87	CD1C_DC	CLIC2	0.25
1.27421e-91	0.582997	0.856	0.579	3.41232e-87	CD1C_DC	GSN	0.277
1.31732e-91	1.26366	0.658	0.414	3.52778e-87	CD1C_DC	HLA-DRB5	0.244
2.00835e-91	0.351412	0.999	0.965	5.37836e-87	CD1C_DC	RPL13A	0.034
4.5516e-90	0.31561	0.997	0.965	1.21892e-85	CD1C_DC	RPL29	0.032
1.05326e-87	0.422884	0.9	0.669	2.82063e-83	CD1C_DC	HMGN1	0.231
2.86071e-87	0.312118	0.997	0.966	7.66097e-83	CD1C_DC	RPL8	0.031
7.5735e-87	0.459637	0.919	0.677	2.02818e-82	CD1C_DC	HLA-DMB	0.242
4.40898e-85	0.27867	1	0.976	1.18072e-80	CD1C_DC	FAU	0.024
4.46051e-85	0.51227	0.609	0.349	1.19452e-80	CD1C_DC	PSTPIP2	0.26
1.53786e-84	0.295617	0.999	0.967	4.1184e-80	CD1C_DC	RPLP2	0.032
4.88668e-84	0.504086	0.656	0.397	1.30865e-79	CD1C_DC	MEF2C	0.259
1.20047e-83	0.424318	0.941	0.763	3.21486e-79	CD1C_DC	RGS10	0.178
3.06516e-83	0.309693	0.998	0.955	8.2085e-79	CD1C_DC	RPL35	0.043
3.56558e-83	0.471406	0.782	0.535	9.54862e-79	CD1C_DC	TMEM14C	0.247
1.8272e-81	0.307654	0.341	0.13	4.89324e-77	CD1C_DC	BATF3	0.211
2.81074e-81	0.477348	0.747	0.513	7.52717e-77	CD1C_DC	IL13RA1	0.234
1.26986e-79	0.336587	0.998	0.956	3.40069e-75	CD1C_DC	RPL37A	0.042
3.53937e-79	0.559037	0.539	0.311	9.47843e-75	CD1C_DC	CRYBG1	0.228
1.36021e-78	0.39968	0.992	0.934	3.64263e-74	CD1C_DC	RPS10	0.058
1.67649e-78	0.564243	0.43	0.209	4.48963e-74	CD1C_DC	DUSP5	0.221
3.6802e-77	0.82852	0.694	0.516	9.85557e-73	CD1C_DC	GRASP	0.178
1.69155e-76	0.385651	0.572	0.335	4.52998e-72	CD1C_DC	PIP4K2A	0.237
4.05538e-75	0.336949	0.601	0.351	1.08603e-70	CD1C_DC	IL2RG	0.25
7.4672e-75	0.280123	0.998	0.968	1.99972e-70	CD1C_DC	RPL12	0.03
8.69892e-74	0.437037	0.848	0.67	2.32957e-69	CD1C_DC	GDI2	0.178
1.48209e-73	0.539832	0.719	0.514	3.96904e-69	CD1C_DC	AHR	0.205
2.03686e-73	0.455491	0.546	0.317	5.45472e-69	CD1C_DC	UVRAG	0.229
7.23799e-73	0.324643	0.99	0.929	1.93833e-68	CD1C_DC	RPLP0	0.061
3.26673e-72	0.375786	0.988	0.901	8.7483e-68	CD1C_DC	RPL31	0.087
1.64464e-71	0.587402	0.731	0.501	4.40434e-67	CD1C_DC	LGALS2	0.23
5.08545e-71	0.380159	0.986	0.852	1.36188e-66	CD1C_DC	NPM1	0.134
5.71689e-71	0.415496	0.771	0.574	1.53098e-66	CD1C_DC	GABARAPL2	0.197
1.36405e-70	0.303376	0.285	0.113	3.65291e-66	CD1C_DC	PON2	0.172
2.88583e-69	0.41577	0.529	0.305	7.72826e-65	CD1C_DC	CCDC6	0.224
4.72824e-69	0.785054	0.829	0.688	1.26622e-64	CD1C_DC	GPR183	0.141
1.87142e-68	0.300571	0.294	0.117	5.01168e-64	CD1C_DC	CYP2S1	0.177
3.29373e-68	0.419441	0.567	0.343	8.8206e-64	CD1C_DC	CDK2AP1	0.224
1.41904e-67	0.306154	0.651	0.406	3.80018e-63	CD1C_DC	CNN2	0.245
1.15661e-66	0.277884	0.997	0.957	3.09739e-62	CD1C_DC	RPL36	0.04
1.72429e-66	0.330456	0.983	0.903	4.61764e-62	CD1C_DC	BTF3	0.08
6.31424e-66	0.681666	0.729	0.534	1.69095e-61	CD1C_DC	ARL4C	0.195
1.58033e-65	0.445091	0.964	0.809	4.23213e-61	CD1C_DC	CTSH	0.155
1.13343e-64	0.425001	0.51	0.302	3.03533e-60	CD1C_DC	EIF2AK4	0.208
3.16349e-64	0.357655	0.951	0.808	8.47183e-60	CD1C_DC	SNHG29	0.143
6.67747e-64	0.333084	0.994	0.943	1.78823e-59	CD1C_DC	RPL23	0.051
1.03049e-63	0.254568	0.999	0.974	2.75964e-59	CD1C_DC	RPL39	0.025
1.65538e-62	0.323241	0.759	0.539	4.43312e-58	CD1C_DC	STK4	0.22
2.15257e-62	0.438669	0.939	0.818	5.76459e-58	CD1C_DC	C1orf162	0.121
1.6389e-61	0.30381	0.373	0.182	4.38897e-57	CD1C_DC	ARHGAP5	0.191
1.02741e-60	0.527675	0.92	0.784	2.7514e-56	CD1C_DC	HERPUD1	0.136
1.47533e-60	0.368003	0.616	0.401	3.95095e-56	CD1C_DC	CLNS1A	0.215
1.45916e-59	0.405632	0.89	0.717	3.90762e-55	CD1C_DC	SAMHD1	0.173
8.31857e-59	0.343909	0.294	0.126	2.22771e-54	CD1C_DC	HIC1	0.168
2.53172e-58	0.305462	0.466	0.253	6.77993e-54	CD1C_DC	HLA-DOA	0.213
2.73531e-58	0.380493	0.464	0.25	7.32517e-54	CD1C_DC	GAPT	0.214
2.40437e-57	0.349818	0.476	0.279	6.4389e-53	CD1C_DC	CCDC50	0.197
5.04685e-57	0.456304	0.532	0.327	1.35155e-52	CD1C_DC	ETV3	0.205
5.62178e-57	0.307343	0.966	0.855	1.50551e-52	CD1C_DC	EIF3K	0.111
6.42828e-57	0.292067	0.988	0.897	1.72149e-52	CD1C_DC	NME2	0.091
2.82592e-56	0.332451	0.262	0.11	7.5678e-52	CD1C_DC	NET1	0.152
8.11763e-56	0.415562	0.866	0.683	2.1739e-51	CD1C_DC	CALHM6	0.183
1.02529e-55	0.301453	0.375	0.187	2.74573e-51	CD1C_DC	FAM118A	0.188
1.0427e-55	0.348128	0.552	0.343	2.79236e-51	CD1C_DC	PTRHD1	0.209
1.12103e-55	0.399574	0.45	0.257	3.00213e-51	CD1C_DC	LDLRAD4	0.193
3.98834e-55	0.281787	0.41	0.213	1.06808e-50	CD1C_DC	CD1D	0.197
1.1089e-54	0.390042	0.817	0.632	2.96963e-50	CD1C_DC	ALDH2	0.185
1.84666e-54	0.53672	0.434	0.236	4.94534e-50	CD1C_DC	PLAC8	0.198
2.79815e-54	0.375622	0.479	0.289	7.49345e-50	CD1C_DC	GLO1	0.19
3.83993e-54	0.288913	0.939	0.795	1.02833e-49	CD1C_DC	COMMD6	0.144
3.91184e-54	0.333021	0.57	0.357	1.04759e-49	CD1C_DC	MRPL3	0.213
4.88673e-54	0.302705	0.457	0.238	1.30867e-49	CD1C_DC	CFP	0.219
5.41865e-54	0.381823	0.468	0.27	1.45111e-49	CD1C_DC	ATP1B1	0.198
4.53896e-53	0.353628	0.878	0.647	1.21553e-48	CD1C_DC	RGS1	0.231
4.84272e-53	0.341694	0.917	0.781	1.29688e-48	CD1C_DC	SARAF	0.136
3.19603e-52	0.34002	0.446	0.26	8.55896e-48	CD1C_DC	HPS5	0.186
8.34045e-52	0.331074	0.54	0.339	2.23357e-47	CD1C_DC	CLEC4A	0.201
8.34544e-52	0.317518	0.367	0.19	2.23491e-47	CD1C_DC	KCNK6	0.177
1.42017e-51	0.371515	0.455	0.262	3.80322e-47	CD1C_DC	RUNX3	0.193
1.86279e-51	0.277238	0.864	0.664	4.98855e-47	CD1C_DC	GAS5	0.2
3.90656e-51	0.31975	0.629	0.419	1.04618e-46	CD1C_DC	RAB11FIP1	0.21
4.01456e-51	0.33804	0.76	0.576	1.0751e-46	CD1C_DC	EIF3L	0.184
1.30414e-50	0.71699	0.653	0.495	3.49249e-46	CD1C_DC	INSIG1	0.158
2.27664e-50	0.326287	0.985	0.901	6.09685e-46	CD1C_DC	RPS17	0.084
2.46618e-50	0.576605	0.775	0.604	6.60444e-46	CD1C_DC	YWHAH	0.171
3.6765e-50	0.308094	0.791	0.6	9.84566e-46	CD1C_DC	EIF3M	0.191
8.2465e-50	0.489357	0.682	0.493	2.20841e-45	CD1C_DC	TUBA1A	0.189
1.39123e-49	0.301796	0.96	0.851	3.7257e-45	CD1C_DC	HNRNPA1	0.109
1.44976e-49	0.41615	0.771	0.575	3.88245e-45	CD1C_DC	OGFRL1	0.196
1.49989e-49	0.308517	0.792	0.607	4.01671e-45	CD1C_DC	SMDT1	0.185
1.62016e-49	0.308865	0.745	0.542	4.33879e-45	CD1C_DC	C17orf49	0.203
7.6721e-49	0.300203	0.403	0.224	2.05459e-44	CD1C_DC	BIN1	0.179
1.38188e-48	0.370215	0.556	0.365	3.70068e-44	CD1C_DC	SNHG15	0.191
1.93001e-48	0.312905	0.616	0.424	5.16856e-44	CD1C_DC	ACAA1	0.192
4.5334e-48	0.302532	0.881	0.69	1.21404e-43	CD1C_DC	IGSF6	0.191
5.05333e-48	0.283338	0.879	0.713	1.35328e-43	CD1C_DC	LSP1	0.166
1.79116e-47	0.291241	0.687	0.478	4.79672e-43	CD1C_DC	C1QBP	0.209
2.25033e-47	0.33497	0.404	0.223	6.02638e-43	CD1C_DC	P2RY13	0.181
3.40756e-47	0.289497	0.836	0.652	9.12544e-43	CD1C_DC	GLIPR1	0.184
2.42282e-46	0.280772	0.618	0.417	6.48831e-42	CD1C_DC	TRIM22	0.201
3.39763e-46	0.321133	0.955	0.841	9.09885e-42	CD1C_DC	CXCR4	0.114
4.08519e-46	0.317833	0.476	0.291	1.09401e-41	CD1C_DC	EPB41L2	0.185
5.76582e-46	0.279347	0.971	0.872	1.54409e-41	CD1C_DC	LST1	0.099
2.62784e-45	0.335168	0.695	0.497	7.03736e-41	CD1C_DC	IGFLR1	0.198
4.08925e-45	0.283502	0.537	0.336	1.0951e-40	CD1C_DC	AC004687.1	0.201
9.17877e-45	0.36823	0.831	0.644	2.45808e-40	CD1C_DC	CRIP1	0.187
1.24227e-44	0.289371	0.512	0.327	3.32679e-40	CD1C_DC	SMARCA2	0.185
1.33518e-44	0.299546	0.561	0.37	3.57562e-40	CD1C_DC	BBX	0.191
1.36869e-44	0.271961	0.373	0.201	3.66536e-40	CD1C_DC	INSR	0.172
2.20069e-44	0.277207	0.971	0.861	5.89344e-40	CD1C_DC	MYL12A	0.11
6.52831e-44	0.257993	0.307	0.156	1.74828e-39	CD1C_DC	RTN1	0.151
1.30416e-43	0.363618	0.906	0.804	3.49254e-39	CD1C_DC	LRRFIP1	0.102
3.45378e-43	0.289992	0.572	0.389	9.24923e-39	CD1C_DC	CAT	0.183
4.80511e-43	0.29469	0.406	0.237	1.28681e-38	CD1C_DC	SPECC1	0.169
1.11384e-42	0.258933	0.992	0.942	2.98286e-38	CD1C_DC	RPL38	0.05
1.39409e-42	0.264849	0.374	0.213	3.73337e-38	CD1C_DC	DENND1B	0.161
2.99408e-42	0.332583	0.969	0.906	8.01814e-38	CD1C_DC	COTL1	0.063
4.20479e-42	0.304849	0.673	0.477	1.12604e-37	CD1C_DC	APEX1	0.196
5.77175e-42	0.307329	0.426	0.257	1.54568e-37	CD1C_DC	RUFY3	0.169
9.29105e-42	0.25295	0.348	0.194	2.48814e-37	CD1C_DC	STIM2	0.154
1.22803e-41	0.330267	0.723	0.546	3.28866e-37	CD1C_DC	SYNGR2	0.177
1.47875e-41	0.290731	0.837	0.668	3.9601e-37	CD1C_DC	CELF2	0.169
5.04647e-41	0.289692	0.86	0.702	1.35144e-36	CD1C_DC	EIF3F	0.158
7.73884e-41	0.252013	0.899	0.768	2.07246e-36	CD1C_DC	EIF3E	0.131
7.97622e-41	0.280367	0.93	0.78	2.13603e-36	CD1C_DC	SLC25A5	0.15
1.03474e-40	0.256264	0.281	0.136	2.77103e-36	CD1C_DC	HDAC9	0.145
1.30653e-40	0.27926	0.576	0.4	3.49888e-36	CD1C_DC	PRCP	0.176
2.10888e-40	0.258356	0.976	0.883	5.64758e-36	CD1C_DC	SLC25A6	0.093
3.26943e-40	0.268231	0.725	0.536	8.75554e-36	CD1C_DC	PNN	0.189
6.91986e-40	0.269431	0.73	0.557	1.85314e-35	CD1C_DC	CYTIP	0.173
2.55513e-39	0.341222	0.418	0.251	6.84264e-35	CD1C_DC	SERPINF1	0.167
2.78194e-39	0.302459	0.586	0.405	7.45005e-35	CD1C_DC	SRGAP2	0.181
3.08358e-39	0.329027	0.48	0.317	8.25783e-35	CD1C_DC	CHPT1	0.163
1.12957e-38	0.252615	0.47	0.301	3.025e-34	CD1C_DC	PPHLN1	0.169
1.33646e-38	0.275469	0.825	0.647	3.57905e-34	CD1C_DC	CORO1A	0.178
2.91801e-38	0.276403	0.609	0.432	7.81444e-34	CD1C_DC	APPL1	0.177
3.12027e-38	0.282292	0.775	0.64	8.35607e-34	CD1C_DC	PLSCR1	0.135
4.90049e-38	0.358999	0.878	0.746	1.31235e-33	CD1C_DC	REL	0.132
7.33581e-38	0.291699	0.906	0.761	1.96453e-33	CD1C_DC	FKBP5	0.145
8.49453e-38	0.576848	0.757	0.653	2.27483e-33	CD1C_DC	EZR	0.104
1.02499e-37	0.335494	0.833	0.698	2.74493e-33	CD1C_DC	SNHG5	0.135
1.9313e-37	0.297689	0.552	0.378	5.17201e-33	CD1C_DC	TOB1	0.174
4.48296e-37	0.270025	0.419	0.262	1.20054e-32	CD1C_DC	DCK	0.157
8.38479e-37	0.295879	0.388	0.234	2.24545e-32	CD1C_DC	ENTPD1	0.154
4.08928e-36	0.250329	0.452	0.289	1.09511e-31	CD1C_DC	RCC2	0.163
9.38464e-36	0.250027	0.802	0.633	2.51321e-31	CD1C_DC	UXT	0.169
2.3926e-35	0.433801	0.576	0.408	6.40739e-31	CD1C_DC	PMAIP1	0.168
3.19333e-35	0.282319	0.421	0.263	8.55173e-31	CD1C_DC	MIR181A1HG	0.158
3.25264e-35	0.345382	0.622	0.464	8.71058e-31	CD1C_DC	TIPARP	0.158
4.84223e-34	0.299078	0.667	0.49	1.29675e-29	CD1C_DC	RALA	0.177
6.01663e-34	0.367701	0.714	0.572	1.61125e-29	CD1C_DC	CD86	0.142
6.17708e-34	0.250975	0.9	0.775	1.65422e-29	CD1C_DC	HCLS1	0.125
2.63355e-33	0.485541	0.62	0.49	7.05265e-29	CD1C_DC	NR4A3	0.13
3.07784e-33	0.268631	0.663	0.508	8.24247e-29	CD1C_DC	ARF6	0.155
4.45867e-33	0.376885	0.366	0.22	1.19403e-28	CD1C_DC	DUSP4	0.146
1.09097e-32	0.250889	0.424	0.268	2.92161e-28	CD1C_DC	RGS18	0.156
1.8893e-32	0.278563	0.682	0.518	5.05954e-28	CD1C_DC	MIS18BP1	0.164
5.04442e-32	0.299	0.663	0.518	1.3509e-27	CD1C_DC	PTPN1	0.145
3.17512e-31	0.334048	0.632	0.476	8.50296e-27	CD1C_DC	SLC8A1	0.156
4.95407e-31	0.28847	0.436	0.286	1.3267e-26	CD1C_DC	SRGAP2B	0.15
5.8325e-31	0.252825	0.484	0.329	1.56194e-26	CD1C_DC	MALT1	0.155
1.53608e-29	0.256282	0.348	0.213	4.11362e-25	CD1C_DC	VDR	0.135
1.49273e-27	0.252837	0.715	0.584	3.99752e-23	CD1C_DC	SYAP1	0.131
4.85296e-26	0.257851	0.418	0.289	1.29962e-21	CD1C_DC	IKBIP	0.129
1.82285e-24	0.338167	0.833	0.764	4.8816e-20	CD1C_DC	MS4A6A	0.069
2.73085e-24	0.251765	0.737	0.619	7.31323e-20	CD1C_DC	MAT2A	0.118
1.25233e-22	0.329915	0.483	0.357	3.35374e-18	CD1C_DC	PHLDA2	0.126
3.90917e-21	0.347308	0.472	0.347	1.04688e-16	CD1C_DC	MRC1	0.125
1.28098e-15	0.276143	0.645	0.534	3.43047e-11	CD1C_DC	RGCC	0.111
4.36502e-12	0.251909	0.69	0.634	1.16895e-07	CD1C_DC	CREM	0.056
1.53635e-11	0.279151	0.717	0.697	4.11436e-07	CD1C_DC	METRNL	0.02
9.18668e-07	0.294368	0.483	0.429	0.0246019	CD1C_DC	LMNA	0.054
0	2.44777	0.791	0.279	0	C1Q_Macro	C1QB	0.512
0	2.43698	0.841	0.327	0	C1Q_Macro	C1QA	0.514
0	2.19314	0.77	0.236	0	C1Q_Macro	C1QC	0.534
0	2.17692	0.328	0.033	0	C1Q_Macro	SELENOP	0.295
5.28688e-269	1.29826	0.599	0.217	1.41583e-264	C1Q_Macro	A2M	0.382
1.72299e-244	0.96	0.527	0.172	4.61417e-240	C1Q_Macro	SLCO2B1	0.355
7.84972e-235	1.17083	0.394	0.09	2.10216e-230	C1Q_Macro	SLC40A1	0.304
5.31001e-233	1.04632	0.494	0.153	1.42202e-228	C1Q_Macro	GPR34	0.341
1.27469e-222	0.746096	0.952	0.955	3.41363e-218	C1Q_Macro	ITM2B	-0.003
1.92916e-218	1.78591	0.656	0.29	5.16629e-214	C1Q_Macro	APOE	0.366
4.03932e-202	1.13299	0.665	0.341	1.08173e-197	C1Q_Macro	DAB2	0.324
7.47546e-198	1.18621	0.355	0.086	2.00193e-193	C1Q_Macro	FOLR2	0.269
1.20943e-160	0.819653	0.89	0.743	3.23886e-156	C1Q_Macro	MS4A6A	0.147
4.21388e-155	0.932955	0.595	0.29	1.12848e-150	C1Q_Macro	MSR1	0.305
1.9573e-146	0.925839	0.441	0.169	5.24164e-142	C1Q_Macro	PLTP	0.272
5.74173e-141	1.02043	0.684	0.432	1.53764e-136	C1Q_Macro	CPM	0.252
5.24414e-138	1.03515	1	0.999	1.40438e-133	C1Q_Macro	FTL	0.001
6.37328e-138	0.8393	0.805	0.604	1.70676e-133	C1Q_Macro	MARCKS	0.201
1.65978e-137	0.549155	0.963	0.913	4.4449e-133	C1Q_Macro	NPC2	0.05
4.05158e-136	0.552496	0.986	0.955	1.08501e-131	C1Q_Macro	CD74	0.031
7.5155e-135	0.720954	0.485	0.219	2.01265e-130	C1Q_Macro	FCHO2	0.266
6.79518e-130	1.14864	0.648	0.358	1.81975e-125	C1Q_Macro	APOC1	0.29
2.37698e-129	1.02812	0.63	0.385	6.36555e-125	C1Q_Macro	MS4A4A	0.245
3.55834e-121	0.936316	0.825	0.718	9.52923e-117	C1Q_Macro	CTSC	0.107
7.50051e-120	0.930357	0.829	0.647	2.00864e-115	C1Q_Macro	RGS1	0.182
2.22838e-118	0.733814	0.454	0.208	5.9676e-114	C1Q_Macro	MAF	0.246
5.00691e-116	0.927912	0.476	0.234	1.34085e-111	C1Q_Macro	F13A1	0.242
5.14573e-114	0.573095	0.898	0.818	1.37803e-109	C1Q_Macro	HLA-DMA	0.08
5.4473e-112	0.830044	0.569	0.329	1.45879e-107	C1Q_Macro	PLD3	0.24
1.07445e-109	0.854272	0.793	0.587	2.87737e-105	C1Q_Macro	MAFB	0.206
4.84633e-107	0.885596	0.796	0.658	1.29785e-102	C1Q_Macro	MS4A7	0.138
2.76258e-104	1.01955	0.44	0.209	7.39818e-100	C1Q_Macro	PDK4	0.231
7.98132e-104	0.501932	0.973	0.908	2.1374e-99	C1Q_Macro	HLA-DPA1	0.065
3.52559e-99	0.393275	0.271	0.088	9.44153e-95	C1Q_Macro	OLFML2B	0.183
4.07359e-99	0.841492	0.56	0.304	1.09091e-94	C1Q_Macro	GPNMB	0.256
4.65391e-99	0.740428	0.666	0.477	1.24632e-94	C1Q_Macro	CREG1	0.189
1.29344e-97	0.500438	0.326	0.124	3.46384e-93	C1Q_Macro	MERTK	0.202
5.20755e-96	0.490792	0.985	0.947	1.39458e-91	C1Q_Macro	HLA-DRA	0.038
1.03205e-94	0.902073	0.645	0.438	2.76383e-90	C1Q_Macro	TMEM176B	0.207
1.52253e-94	0.476668	0.899	0.724	4.07733e-90	C1Q_Macro	HLA-DQA1	0.175
3.23678e-94	0.621823	0.532	0.316	8.6681e-90	C1Q_Macro	AKR1B1	0.216
5.52762e-93	0.600456	0.617	0.391	1.4803e-88	C1Q_Macro	C3AR1	0.226
1.73169e-89	0.602605	0.652	0.45	4.63746e-85	C1Q_Macro	RASSF4	0.202
9.98498e-89	0.660229	0.851	0.756	2.67398e-84	C1Q_Macro	CD81	0.095
4.48911e-87	0.562974	0.95	0.914	1.20218e-82	C1Q_Macro	HLA-DRB1	0.036
2.53087e-86	0.420137	0.968	0.898	6.77766e-82	C1Q_Macro	HLA-DPB1	0.07
1.51405e-84	0.605237	0.738	0.561	4.05462e-80	C1Q_Macro	IL18	0.177
5.36979e-83	0.77396	0.747	0.584	1.43803e-78	C1Q_Macro	CD163	0.163
1.82954e-82	0.558617	0.478	0.271	4.8995e-78	C1Q_Macro	TSPAN4	0.207
2.16863e-82	0.557696	0.809	0.694	5.8076e-78	C1Q_Macro	HLA-DMB	0.115
2.39804e-82	0.513156	0.385	0.182	6.42196e-78	C1Q_Macro	LPAR6	0.203
8.77441e-77	0.80337	0.531	0.321	2.34979e-72	C1Q_Macro	MRC1	0.21
5.05922e-76	0.376229	0.925	0.807	1.35486e-71	C1Q_Macro	HLA-DQB1	0.118
9.9971e-74	0.606829	0.335	0.157	2.67722e-69	C1Q_Macro	FUCA1	0.178
1.05198e-73	0.574685	0.857	0.818	2.81721e-69	C1Q_Macro	FCGRT	0.039
1.09478e-73	0.617346	0.565	0.362	2.93182e-69	C1Q_Macro	SLC1A3	0.203
1.62437e-72	0.410746	0.349	0.165	4.35006e-68	C1Q_Macro	PIK3IP1	0.184
1.68093e-68	0.618151	0.577	0.374	4.50152e-64	C1Q_Macro	VSIG4	0.203
1.02382e-67	0.489506	0.382	0.193	2.7418e-63	C1Q_Macro	NRP2	0.189
2.25626e-66	0.520924	0.641	0.461	6.04227e-62	C1Q_Macro	CD84	0.18
1.41803e-64	0.800846	0.776	0.663	3.7975e-60	C1Q_Macro	SGK1	0.113
3.56336e-64	1.16692	0.495	0.311	9.54269e-60	C1Q_Macro	CCL3	0.184
8.08967e-63	0.507085	0.853	0.754	2.16641e-58	C1Q_Macro	CD68	0.099
1.02427e-62	0.708134	0.552	0.382	2.743e-58	C1Q_Macro	LIPA	0.17
2.57134e-62	0.532945	0.716	0.557	6.88606e-58	C1Q_Macro	CSF1R	0.159
2.98695e-62	0.407861	0.378	0.202	7.99905e-58	C1Q_Macro	FMNL2	0.176
1.00479e-61	0.486173	0.714	0.606	2.69082e-57	C1Q_Macro	MFSD1	0.108
1.22303e-60	0.514992	0.416	0.228	3.27526e-56	C1Q_Macro	TREM2	0.188
7.85933e-60	0.663207	0.517	0.347	2.10473e-55	C1Q_Macro	TMEM176A	0.17
1.83236e-59	0.660422	0.482	0.291	4.90705e-55	C1Q_Macro	FILIP1L	0.191
1.89444e-59	0.470935	0.94	0.93	5.07331e-55	C1Q_Macro	PSAP	0.01
2.57836e-59	0.552437	0.851	0.74	6.90486e-55	C1Q_Macro	CTSD	0.111
1.92264e-58	0.605136	0.744	0.62	5.14883e-54	C1Q_Macro	RHOB	0.124
2.31214e-58	0.418518	0.43	0.25	6.19191e-54	C1Q_Macro	HLA-DOA	0.18
4.02514e-56	0.77179	0.819	0.74	1.07793e-51	C1Q_Macro	JUN	0.079
8.24743e-56	0.468009	0.376	0.211	2.20866e-51	C1Q_Macro	LTC4S	0.165
8.70237e-56	0.483063	0.374	0.204	2.33049e-51	C1Q_Macro	STAB1	0.17
1.35753e-55	0.385396	0.424	0.257	3.63546e-51	C1Q_Macro	FRMD4B	0.167
3.12047e-55	0.516019	0.708	0.522	8.35661e-51	C1Q_Macro	FCGR3A	0.186
9.50666e-55	0.897212	0.485	0.34	2.54588e-50	C1Q_Macro	LGMN	0.145
2.77078e-54	0.397696	0.317	0.16	7.42016e-50	C1Q_Macro	SERPING1	0.157
4.03773e-53	0.401647	0.257	0.118	1.0813e-48	C1Q_Macro	PDGFB	0.139
7.2687e-53	0.457963	0.522	0.358	1.94656e-48	C1Q_Macro	ADAP2	0.164
1.02339e-52	0.289363	0.998	0.998	2.74065e-48	C1Q_Macro	B2M	0
1.05879e-52	0.428623	0.351	0.198	2.83543e-48	C1Q_Macro	AP2A2	0.153
1.12399e-52	0.51488	0.602	0.459	3.01006e-48	C1Q_Macro	IQGAP2	0.143
1.66432e-52	0.390344	0.29	0.142	4.45705e-48	C1Q_Macro	NRP1	0.148
2.16324e-52	0.532429	0.842	0.77	5.79315e-48	C1Q_Macro	ZFP36L2	0.072
1.28993e-51	0.389529	0.396	0.236	3.45443e-47	C1Q_Macro	CD72	0.16
2.05552e-51	0.467417	0.661	0.525	5.50467e-47	C1Q_Macro	LY96	0.136
2.24609e-51	0.511444	0.6	0.433	6.01503e-47	C1Q_Macro	PTMS	0.167
5.42578e-51	0.332285	0.272	0.13	1.45302e-46	C1Q_Macro	RGL1	0.142
5.73956e-50	0.45034	0.508	0.348	1.53705e-45	C1Q_Macro	SLAMF8	0.16
7.85159e-50	0.451636	0.92	0.869	2.10266e-45	C1Q_Macro	CTSB	0.051
6.64601e-49	0.435212	0.351	0.197	1.7798e-44	C1Q_Macro	NPL	0.154
7.91602e-49	0.435755	0.409	0.243	2.11991e-44	C1Q_Macro	SERPINF1	0.166
1.29924e-48	0.299174	0.311	0.164	3.47937e-44	C1Q_Macro	OSBPL1A	0.147
2.97956e-48	0.299061	0.912	0.939	7.97927e-44	C1Q_Macro	HLA-E	-0.027
3.67961e-48	0.462183	0.811	0.745	9.85401e-44	C1Q_Macro	FCGR2A	0.066
5.15425e-48	0.442582	0.678	0.546	1.38031e-43	C1Q_Macro	PEBP1	0.132
3.21814e-47	0.382796	0.445	0.288	8.61817e-43	C1Q_Macro	CREBL2	0.157
1.1975e-46	0.46422	0.443	0.289	3.20691e-42	C1Q_Macro	EPB41L2	0.154
1.49734e-44	0.393835	0.417	0.266	4.00989e-40	C1Q_Macro	TCF4	0.151
2.40966e-44	1.31414	0.427	0.283	6.45306e-40	C1Q_Macro	CCL4	0.144
3.30071e-44	0.384724	0.32	0.181	8.83929e-40	C1Q_Macro	USP53	0.139
3.84359e-44	0.435525	0.482	0.332	1.02931e-39	C1Q_Macro	BMP2K	0.15
8.97322e-44	0.625743	0.416	0.262	2.40303e-39	C1Q_Macro	CCL3L1	0.154
1.23623e-43	0.454459	0.683	0.601	3.31062e-39	C1Q_Macro	SNX6	0.082
2.04024e-43	0.332653	0.252	0.126	5.46377e-39	C1Q_Macro	SPRED1	0.126
2.28543e-43	0.341691	0.362	0.219	6.12039e-39	C1Q_Macro	PRKACB	0.143
9.50885e-43	0.346988	0.375	0.222	2.54647e-38	C1Q_Macro	AXL	0.153
3.12327e-41	0.816126	0.823	0.822	8.36411e-37	C1Q_Macro	KLF6	0.001
5.3188e-41	0.672485	0.872	0.886	1.42438e-36	C1Q_Macro	FOS	-0.014
6.62765e-41	0.355682	0.92	0.894	1.77488e-36	C1Q_Macro	CD63	0.026
1.3227e-40	0.403869	0.599	0.457	3.54219e-36	C1Q_Macro	LAIR1	0.142
1.53439e-39	0.380105	0.349	0.215	4.1091e-35	C1Q_Macro	SESN1	0.134
7.50143e-39	0.422894	0.668	0.549	2.00888e-34	C1Q_Macro	ARHGAP18	0.119
6.0378e-37	0.344836	0.439	0.297	1.61692e-32	C1Q_Macro	TNFSF12	0.142
6.73001e-37	0.415151	0.732	0.636	1.8023e-32	C1Q_Macro	CD302	0.096
8.06742e-37	0.367048	0.598	0.432	2.16045e-32	C1Q_Macro	CD9	0.166
1.27148e-36	0.378847	0.518	0.372	3.40502e-32	C1Q_Macro	TFEC	0.146
1.98976e-36	0.366646	0.885	0.838	5.32859e-32	C1Q_Macro	GLUL	0.047
2.92676e-36	0.343517	0.544	0.393	7.83785e-32	C1Q_Macro	GIMAP4	0.151
1.05128e-35	0.474453	0.41	0.274	2.81532e-31	C1Q_Macro	EGR1	0.136
7.22324e-35	0.35649	0.721	0.655	1.93438e-30	C1Q_Macro	ATP6AP2	0.066
8.45957e-35	0.849424	0.411	0.282	2.26547e-30	C1Q_Macro	CCL4L2	0.129
1.35052e-34	0.341069	0.493	0.358	3.61669e-30	C1Q_Macro	MGAT4A	0.135
1.38442e-34	0.333245	0.345	0.215	3.70747e-30	C1Q_Macro	ADAM28	0.13
4.86845e-34	0.306901	0.83	0.772	1.30377e-29	C1Q_Macro	FYB1	0.058
7.14463e-34	0.372116	0.322	0.198	1.91333e-29	C1Q_Macro	LGALS3BP	0.124
1.3473e-33	0.355322	0.556	0.428	3.60808e-29	C1Q_Macro	PIK3R1	0.128
1.39931e-33	0.367794	0.483	0.353	3.74737e-29	C1Q_Macro	RB1	0.13
1.6942e-33	0.524205	0.738	0.615	4.53708e-29	C1Q_Macro	CD14	0.123
1.72394e-33	0.260241	0.254	0.141	4.6167e-29	C1Q_Macro	ACP2	0.113
2.0082e-33	0.340897	0.558	0.432	5.37796e-29	C1Q_Macro	HEXA	0.126
2.77354e-33	0.475324	0.591	0.454	7.42753e-29	C1Q_Macro	CTSL	0.137
4.13187e-33	0.338862	0.42	0.289	1.10652e-28	C1Q_Macro	UGCG	0.131
5.85154e-33	0.425493	0.345	0.219	1.56704e-28	C1Q_Macro	PLA2G7	0.126
8.15869e-33	0.311737	0.327	0.204	2.1849e-28	C1Q_Macro	DST	0.123
2.06917e-32	0.378813	0.702	0.616	5.54124e-28	C1Q_Macro	WASF2	0.086
2.08269e-32	0.332483	0.348	0.224	5.57744e-28	C1Q_Macro	GCLC	0.124
1.8289e-31	0.336218	0.457	0.316	4.89778e-27	C1Q_Macro	SRGAP1	0.141
2.15317e-31	0.49946	0.391	0.278	5.76618e-27	C1Q_Macro	CD59	0.113
3.42162e-31	0.339051	0.735	0.648	9.16311e-27	C1Q_Macro	IFI16	0.087
4.96331e-31	0.338613	0.542	0.424	1.32918e-26	C1Q_Macro	DRAM2	0.118
7.78359e-31	0.300486	0.391	0.266	2.08445e-26	C1Q_Macro	ABHD12	0.125
1.26527e-30	0.376248	0.265	0.15	3.3884e-26	C1Q_Macro	HES1	0.115
3.68366e-30	0.373171	0.253	0.147	9.86485e-26	C1Q_Macro	VMO1	0.106
3.73003e-30	0.513616	0.872	0.859	9.98903e-26	C1Q_Macro	CTSZ	0.013
4.34481e-30	0.326173	0.515	0.381	1.16354e-25	C1Q_Macro	SCARB2	0.134
6.89626e-30	0.363995	0.638	0.544	1.84682e-25	C1Q_Macro	CD4	0.094
1.06619e-29	0.250138	0.334	0.211	2.85526e-25	C1Q_Macro	EVA1B	0.123
2.5038e-29	0.273478	0.295	0.184	6.70516e-25	C1Q_Macro	SGPL1	0.111
3.22449e-29	0.302496	0.494	0.355	8.63518e-25	C1Q_Macro	FPR3	0.139
3.4848e-29	0.471127	0.813	0.807	9.33228e-25	C1Q_Macro	ZFAND5	0.006
3.6085e-29	0.274558	0.362	0.237	9.66357e-25	C1Q_Macro	SNX29	0.125
1.29609e-28	0.535819	0.79	0.766	3.47093e-24	C1Q_Macro	GADD45B	0.024
1.5086e-28	0.381308	0.338	0.221	4.04004e-24	C1Q_Macro	PMP22	0.117
1.75592e-28	0.608914	0.609	0.529	4.70235e-24	C1Q_Macro	KLF2	0.08
3.30784e-28	0.276328	0.377	0.259	8.85839e-24	C1Q_Macro	FEZ2	0.118
3.33193e-28	0.652657	0.551	0.43	8.92291e-24	C1Q_Macro	HLA-DRB5	0.121
5.47724e-28	0.414801	0.708	0.644	1.46681e-23	C1Q_Macro	HLA-DQA2	0.064
1.40759e-27	0.334679	0.858	0.859	3.76954e-23	C1Q_Macro	GRN	-0.001
5.01313e-27	0.289257	0.455	0.333	1.34252e-22	C1Q_Macro	NEU1	0.122
8.89685e-27	0.253735	0.834	0.802	2.38258e-22	C1Q_Macro	ASAH1	0.032
1.07087e-26	0.400888	0.522	0.4	2.86779e-22	C1Q_Macro	FCGR1A	0.122
3.66662e-26	0.297899	0.533	0.433	9.81922e-22	C1Q_Macro	ISCU	0.1
4.03221e-26	0.336872	0.408	0.294	1.07983e-21	C1Q_Macro	ZFHX3	0.114
1.61091e-25	0.301713	0.363	0.251	4.31403e-21	C1Q_Macro	CTTNBP2NL	0.112
1.69195e-25	0.376431	0.66	0.59	4.53103e-21	C1Q_Macro	TIMP2	0.07
2.58994e-25	0.30298	0.719	0.667	6.93587e-21	C1Q_Macro	EIF4A2	0.052
3.02599e-25	0.273796	0.741	0.674	8.1036e-21	C1Q_Macro	RNF130	0.067
3.21814e-25	0.332857	0.474	0.368	8.61818e-21	C1Q_Macro	SWAP70	0.106
6.80773e-25	0.279751	0.334	0.224	1.82311e-20	C1Q_Macro	FMN1	0.11
1.93416e-24	0.363856	0.746	0.684	5.17969e-20	C1Q_Macro	KCTD12	0.062
2.4962e-24	0.308412	0.519	0.41	6.68482e-20	C1Q_Macro	TNFSF13	0.109
2.66527e-24	0.265346	0.43	0.308	7.1376e-20	C1Q_Macro	NAIP	0.122
8.58739e-24	0.315093	0.593	0.498	2.2997e-19	C1Q_Macro	LAMP1	0.095
1.20464e-23	0.35337	0.729	0.685	3.22601e-19	C1Q_Macro	BST2	0.044
4.80927e-23	0.253861	0.419	0.303	1.28792e-18	C1Q_Macro	GNPDA1	0.116
8.26165e-23	0.368563	0.701	0.643	2.21247e-18	C1Q_Macro	BLVRB	0.058
4.7005e-21	0.297558	0.488	0.374	1.25879e-16	C1Q_Macro	FCGR2B	0.114
5.5695e-21	0.286916	0.437	0.332	1.49151e-16	C1Q_Macro	VEGFB	0.105
7.07283e-21	0.27772	0.31	0.215	1.8941e-16	C1Q_Macro	IDH1	0.095
1.51913e-20	0.322357	0.597	0.521	4.06824e-16	C1Q_Macro	NCOA4	0.076
1.71791e-20	0.365452	0.384	0.284	4.60057e-16	C1Q_Macro	CITED2	0.1
1.82817e-20	0.286759	0.438	0.334	4.89583e-16	C1Q_Macro	CYFIP1	0.104
3.71636e-20	0.270378	0.362	0.266	9.95242e-16	C1Q_Macro	GOLIM4	0.096
4.14783e-20	0.319757	0.445	0.353	1.11079e-15	C1Q_Macro	RDX	0.092
5.90922e-20	0.367951	0.851	0.829	1.58249e-15	C1Q_Macro	TXNIP	0.022
1.38641e-19	0.348076	0.625	0.548	3.71281e-15	C1Q_Macro	AKR1A1	0.077
1.45767e-19	0.329084	0.499	0.41	3.90363e-15	C1Q_Macro	PCBD1	0.089
1.88692e-19	0.278741	0.553	0.448	5.05316e-15	C1Q_Macro	HNMT	0.105
7.05041e-19	0.307307	0.679	0.63	1.8881e-14	C1Q_Macro	PABPC4	0.049
1.12533e-18	0.27773	0.651	0.562	3.01363e-14	C1Q_Macro	MGST3	0.089
1.86418e-18	0.313844	0.82	0.806	4.99229e-14	C1Q_Macro	HERPUD1	0.014
4.32767e-18	0.2582	0.539	0.447	1.15895e-13	C1Q_Macro	AOAH	0.092
1.07889e-17	0.317798	0.467	0.351	2.88926e-13	C1Q_Macro	RAB13	0.116
1.55338e-17	0.255854	0.387	0.296	4.15994e-13	C1Q_Macro	SLC4A7	0.091
1.74024e-17	0.299586	0.469	0.38	4.66037e-13	C1Q_Macro	PTGER4	0.089
7.02555e-17	0.296646	0.555	0.478	1.88144e-12	C1Q_Macro	RAP2B	0.077
8.59671e-17	0.264008	0.737	0.677	2.3022e-12	C1Q_Macro	CHCHD10	0.06
8.64114e-17	0.27759	0.417	0.335	2.3141e-12	C1Q_Macro	VOPP1	0.082
1.89542e-16	0.316626	0.752	0.736	5.07593e-12	C1Q_Macro	IFNGR1	0.016
2.7701e-16	0.296653	0.453	0.368	7.41831e-12	C1Q_Macro	ITPR2	0.085
7.39567e-16	0.452149	0.334	0.251	1.98056e-11	C1Q_Macro	TSC22D1	0.083
8.53533e-16	0.407255	0.783	0.763	2.28576e-11	C1Q_Macro	FGL2	0.02
1.10571e-15	0.301774	0.516	0.441	2.9611e-11	C1Q_Macro	MPC2	0.075
1.70209e-15	0.370881	0.759	0.714	4.55819e-11	C1Q_Macro	IGSF6	0.045
1.90422e-15	0.350696	0.623	0.553	5.0995e-11	C1Q_Macro	ARL4C	0.07
2.52053e-15	0.251626	0.586	0.517	6.74999e-11	C1Q_Macro	AKAP9	0.069
3.06473e-15	0.320486	0.424	0.338	8.20736e-11	C1Q_Macro	IER5L	0.086
3.24774e-15	0.252474	0.511	0.424	8.69744e-11	C1Q_Macro	NENF	0.087
3.62492e-15	0.25594	0.571	0.522	9.70754e-11	C1Q_Macro	LAMP2	0.049
1.04777e-14	0.330315	0.538	0.459	2.80593e-10	C1Q_Macro	CFD	0.079
1.73111e-14	0.264774	0.326	0.243	4.6359e-10	C1Q_Macro	CYB5A	0.083
3.28877e-14	0.260128	0.651	0.597	8.80733e-10	C1Q_Macro	ALKBH7	0.054
9.17026e-14	0.250571	0.445	0.367	2.4558e-09	C1Q_Macro	DNPH1	0.078
2.53618e-13	0.255056	0.371	0.292	6.7919e-09	C1Q_Macro	DNASE2	0.079
4.49441e-13	0.254845	0.609	0.55	1.2036e-08	C1Q_Macro	ADA2	0.059
4.33247e-12	0.50442	0.679	0.678	1.16023e-07	C1Q_Macro	ATF3	0.001
5.01787e-12	0.251893	0.68	0.646	1.34379e-07	C1Q_Macro	CLEC7A	0.034
5.23825e-12	0.447979	0.646	0.625	1.4028e-07	C1Q_Macro	ATOX1	0.021
1.49563e-11	0.286701	0.546	0.504	4.00531e-07	C1Q_Macro	SELENOS	0.042
1.0564e-10	0.41668	0.778	0.764	2.82903e-06	C1Q_Macro	PRDX1	0.014
9.26984e-09	0.307456	0.424	0.376	0.000248246	C1Q_Macro	ACP5	0.048
1.27928e-08	0.372935	0.375	0.315	0.000342591	C1Q_Macro	ID3	0.06
2.60971e-08	0.287944	0.568	0.524	0.00069888	C1Q_Macro	SAP30	0.044
6.895e-08	0.346652	0.39	0.341	0.00184648	C1Q_Macro	OTUD1	0.049
1.73674e-07	0.320986	0.274	0.225	0.004651	C1Q_Macro	AC025164.1	0.049
2.01297e-07	0.27432	0.29	0.233	0.00539074	C1Q_Macro	XIST	0.057
0	3.30531	0.687	0.206	0	SPP1_Macro	SPP1	0.481
0	0.808161	1	0.982	0	SPP1_Macro	S100A11	0.018
1.3396e-305	1.80296	0.858	0.502	3.58745e-301	SPP1_Macro	FBP1	0.356
1.01161e-285	1.12686	0.983	0.871	2.70909e-281	SPP1_Macro	MIF	0.112
4.08965e-262	1.02651	0.986	0.878	1.09521e-257	SPP1_Macro	CD63	0.108
1.54465e-258	0.942852	0.967	0.828	4.13656e-254	SPP1_Macro	ENO1	0.139
3.39434e-258	1.00622	0.988	0.898	9.09005e-254	SPP1_Macro	LGALS1	0.09
1.35823e-257	1.36791	0.956	0.715	3.63733e-253	SPP1_Macro	CTSD	0.241
9.52206e-256	1.36257	0.696	0.274	2.55001e-251	SPP1_Macro	GPNMB	0.422
1.52716e-251	0.892325	0.951	0.756	4.08973e-247	SPP1_Macro	GSTO1	0.195
1.36736e-245	0.924144	0.996	0.962	3.6618e-241	SPP1_Macro	GAPDH	0.034
6.23499e-242	1.03958	0.549	0.169	1.66973e-237	SPP1_Macro	CLEC5A	0.38
6.17505e-237	0.932142	0.996	0.914	1.65368e-232	SPP1_Macro	S100A10	0.082
6.39323e-235	1.24797	0.557	0.186	1.71211e-230	SPP1_Macro	MARCO	0.371
9.55565e-231	0.893566	0.923	0.723	2.559e-226	SPP1_Macro	PKM	0.2
1.64716e-222	0.871885	0.965	0.837	4.41109e-218	SPP1_Macro	TPI1	0.128
3.21423e-221	0.895682	0.96	0.823	8.6077e-217	SPP1_Macro	ANXA2	0.137
4.19977e-216	1.52579	0.945	0.83	1.1247e-211	SPP1_Macro	CSTB	0.115
2.88593e-215	1.21168	0.956	0.785	7.72852e-211	SPP1_Macro	LGALS3	0.171
1.14353e-213	0.778692	0.963	0.812	3.06237e-209	SPP1_Macro	ATP6V1F	0.151
1.48363e-211	2.00197	0.489	0.153	3.97316e-207	SPP1_Macro	FN1	0.336
4.28173e-209	0.957958	0.988	0.852	1.14665e-204	SPP1_Macro	CTSB	0.136
1.82266e-205	1.0696	0.941	0.769	4.88107e-201	SPP1_Macro	LDHA	0.172
6.8601e-190	0.618368	0.999	0.969	1.83713e-185	SPP1_Macro	SH3BGRL3	0.03
1.89366e-185	0.768972	0.805	0.499	5.07123e-181	SPP1_Macro	PDXK	0.306
4.15356e-184	1.09478	0.73	0.401	1.11232e-179	SPP1_Macro	CD9	0.329
2.87886e-183	0.881451	0.885	0.643	7.70959e-179	SPP1_Macro	CAPG	0.242
5.01946e-176	0.791701	0.998	0.961	1.34421e-171	SPP1_Macro	VIM	0.037
5.1473e-175	1.17031	0.744	0.416	1.37845e-170	SPP1_Macro	CTSL	0.328
4.76305e-168	0.672203	0.365	0.097	1.27554e-163	SPP1_Macro	CST6	0.268
9.82999e-160	0.740477	0.903	0.713	2.63247e-155	SPP1_Macro	PGK1	0.19
1.82368e-159	0.48188	0.696	0.322	4.88382e-155	SPP1_Macro	SMIM25	0.374
2.76268e-156	0.68713	0.992	0.925	7.39845e-152	SPP1_Macro	S100A6	0.067
3.43251e-156	0.687756	0.941	0.733	9.19225e-152	SPP1_Macro	CD68	0.208
5.30596e-156	1.62151	0.662	0.361	1.42094e-151	SPP1_Macro	APOC1	0.301
5.94303e-153	1.00367	0.636	0.321	1.59154e-148	SPP1_Macro	ACP5	0.315
8.4689e-152	0.479097	0.996	0.965	2.26797e-147	SPP1_Macro	MYL6	0.031
3.22305e-151	0.994481	0.811	0.514	8.63133e-147	SPP1_Macro	C15orf48	0.297
1.07712e-148	0.360873	0.258	0.051	2.88453e-144	SPP1_Macro	TNS1	0.207
6.54385e-148	0.613298	0.378	0.117	1.75244e-143	SPP1_Macro	BNIP3	0.261
1.63454e-144	1.28785	0.76	0.515	4.37729e-140	SPP1_Macro	FABP5	0.245
3.22845e-144	0.657524	0.62	0.306	8.64578e-140	SPP1_Macro	FNDC3B	0.314
1.17523e-138	0.777016	0.901	0.732	3.14727e-134	SPP1_Macro	PRDX1	0.169
8.12032e-138	0.629852	0.995	0.946	2.17462e-133	SPP1_Macro	IFI30	0.049
6.59526e-137	0.423498	0.394	0.13	1.76621e-132	SPP1_Macro	CD82	0.264
3.84378e-136	0.713865	0.593	0.299	1.02936e-131	SPP1_Macro	ERO1A	0.294
9.87507e-135	0.544783	0.996	0.925	2.64454e-130	SPP1_Macro	FCER1G	0.071
1.05787e-132	0.754155	0.516	0.227	2.83298e-128	SPP1_Macro	IL4I1	0.289
7.23175e-132	0.388271	0.997	0.97	1.93666e-127	SPP1_Macro	SERF2	0.027
1.08841e-130	0.564487	0.622	0.313	2.91476e-126	SPP1_Macro	BCAT1	0.309
5.54518e-130	0.731483	0.411	0.147	1.485e-125	SPP1_Macro	TGM2	0.264
9.06844e-120	0.45915	0.559	0.263	2.42853e-115	SPP1_Macro	SLC43A3	0.296
2.91153e-119	0.554114	0.958	0.842	7.79707e-115	SPP1_Macro	ANXA5	0.116
2.02776e-118	0.60886	0.933	0.767	5.43033e-114	SPP1_Macro	APLP2	0.166
1.32104e-117	1.21396	0.603	0.313	3.53775e-113	SPP1_Macro	APOE	0.29
1.53442e-117	0.490854	1	0.999	4.10917e-113	SPP1_Macro	FTL	0.001
4.8737e-116	0.69077	0.753	0.537	1.30518e-111	SPP1_Macro	MGST3	0.216
1.27806e-114	0.840954	0.477	0.217	3.42265e-110	SPP1_Macro	TREM2	0.26
1.52315e-114	0.618401	0.588	0.322	4.07899e-110	SPP1_Macro	RAB13	0.266
8.85455e-113	0.599015	0.805	0.5	2.37125e-108	SPP1_Macro	FCGR3A	0.305
1.81643e-112	0.509884	0.496	0.221	4.86439e-108	SPP1_Macro	LHFPL2	0.275
4.68772e-110	0.517238	0.644	0.36	1.25537e-105	SPP1_Macro	ACTN1	0.284
5.76304e-110	0.543761	0.949	0.851	1.54334e-105	SPP1_Macro	BRI3	0.098
9.95683e-109	0.480789	0.884	0.693	2.66644e-104	SPP1_Macro	NOP10	0.191
1.2715e-107	0.565038	0.753	0.507	3.40507e-103	SPP1_Macro	PGAM1	0.246
1.49147e-107	1.21275	0.483	0.234	3.99414e-103	SPP1_Macro	IL1RN	0.249
2.83301e-107	0.594326	0.931	0.737	7.58681e-103	SPP1_Macro	CD81	0.194
3.88958e-105	0.765058	0.844	0.59	1.04163e-100	SPP1_Macro	CD14	0.254
2.87404e-104	0.473725	0.628	0.365	7.69667e-100	SPP1_Macro	SQOR	0.263
5.12371e-104	0.534543	0.783	0.468	1.37213e-99	SPP1_Macro	SLC11A1	0.315
9.76426e-103	0.493167	0.75	0.518	2.61487e-98	SPP1_Macro	P4HB	0.232
1.22325e-102	0.611666	0.793	0.548	3.27586e-98	SPP1_Macro	ALOX5AP	0.245
1.0465e-101	0.324713	0.438	0.175	2.80253e-97	SPP1_Macro	AQP9	0.263
1.62633e-101	0.495268	0.778	0.571	4.3553e-97	SPP1_Macro	SEC61G	0.207
3.0408e-101	0.467507	0.715	0.464	8.14326e-97	SPP1_Macro	HM13	0.251
6.24786e-101	0.621129	0.934	0.772	1.67318e-96	SPP1_Macro	CD44	0.162
7.55425e-101	0.363848	0.307	0.104	2.02303e-96	SPP1_Macro	VAT1	0.203
2.99818e-100	0.391415	0.445	0.197	8.02914e-96	SPP1_Macro	MCRIP2	0.248
3.6904e-99	0.564515	0.988	0.917	9.8829e-95	SPP1_Macro	PSAP	0.071
1.97374e-98	0.409671	0.48	0.227	5.28567e-94	SPP1_Macro	ENG	0.253
1.17228e-95	0.510789	0.691	0.445	3.13937e-91	SPP1_Macro	CTSA	0.246
5.35387e-95	0.403405	0.988	0.937	1.43377e-90	SPP1_Macro	LAPTM5	0.051
4.11588e-94	0.529414	0.323	0.119	1.10223e-89	SPP1_Macro	CYP27A1	0.204
1.61645e-93	0.392148	0.68	0.419	4.32886e-89	SPP1_Macro	SLC16A3	0.261
3.81267e-93	0.359852	0.376	0.153	1.02103e-88	SPP1_Macro	PDLIM7	0.223
4.21507e-92	0.481294	0.813	0.626	1.1288e-87	SPP1_Macro	RPS27L	0.187
9.05043e-92	0.512729	0.695	0.486	2.42371e-87	SPP1_Macro	BCAP31	0.209
5.9892e-91	0.642105	0.805	0.528	1.60391e-86	SPP1_Macro	OLR1	0.277
7.73007e-91	0.323029	0.567	0.318	2.07011e-86	SPP1_Macro	CYSTM1	0.249
1.83901e-89	0.609321	0.547	0.305	4.92486e-85	SPP1_Macro	ATF5	0.242
7.68699e-89	0.395987	0.948	0.841	2.05858e-84	SPP1_Macro	TMBIM6	0.107
3.40198e-88	0.440402	0.577	0.332	9.11051e-84	SPP1_Macro	GPI	0.245
1.25438e-87	0.384012	0.499	0.253	3.35922e-83	SPP1_Macro	CD151	0.246
5.40785e-87	0.454133	0.966	0.892	1.44822e-82	SPP1_Macro	CALM1	0.074
4.88701e-86	0.817826	0.255	0.082	1.30874e-81	SPP1_Macro	NUPR1	0.173
5.17484e-86	0.640224	0.38	0.165	1.38582e-81	SPP1_Macro	MCEMP1	0.215
5.65115e-86	0.627991	0.391	0.178	1.51338e-81	SPP1_Macro	GCHFR	0.213
6.11979e-86	0.382797	0.599	0.348	1.63888e-81	SPP1_Macro	CORO1C	0.251
6.82529e-86	0.362447	0.407	0.182	1.82781e-81	SPP1_Macro	TMEM51	0.225
7.72261e-86	0.736709	0.62	0.383	2.06811e-81	SPP1_Macro	IFI6	0.237
1.19692e-85	0.399653	0.288	0.102	3.20534e-81	SPP1_Macro	EMP1	0.186
9.38278e-85	0.476419	0.636	0.386	2.51271e-80	SPP1_Macro	LILRB4	0.25
1.02858e-83	0.405954	0.541	0.299	2.75454e-79	SPP1_Macro	EML4	0.242
1.20558e-83	0.450812	0.806	0.624	3.22854e-79	SPP1_Macro	VDAC1	0.182
3.33779e-83	0.437455	0.649	0.406	8.9386e-79	SPP1_Macro	VKORC1	0.243
5.82789e-83	0.438242	0.896	0.754	1.56071e-78	SPP1_Macro	GUK1	0.142
4.56414e-82	0.413916	0.805	0.572	1.22228e-77	SPP1_Macro	NCF2	0.233
5.47993e-81	0.510711	0.876	0.709	1.46752e-76	SPP1_Macro	C4orf3	0.167
7.58789e-81	0.524947	0.682	0.477	2.03204e-76	SPP1_Macro	PPP1R14B	0.205
1.80139e-80	0.281668	0.38	0.162	4.82411e-76	SPP1_Macro	HOMER3	0.218
1.45208e-79	0.544178	0.888	0.755	3.88868e-75	SPP1_Macro	CALR	0.133
2.43953e-79	0.591383	0.493	0.261	6.53305e-75	SPP1_Macro	PHLDA1	0.232
8.91648e-79	0.422325	0.352	0.154	2.38783e-74	SPP1_Macro	SLC39A8	0.198
1.31853e-78	0.400338	0.951	0.842	3.53102e-74	SPP1_Macro	TSPO	0.109
1.4083e-78	0.560886	0.367	0.166	3.77142e-74	SPP1_Macro	HK2	0.201
2.02319e-78	0.477306	0.889	0.733	5.4181e-74	SPP1_Macro	LIMS1	0.156
3.24787e-78	0.418057	0.889	0.756	8.6978e-74	SPP1_Macro	NDUFB2	0.133
1.22439e-77	0.382967	0.621	0.36	3.27891e-73	SPP1_Macro	DAB2	0.261
1.30498e-77	0.342919	0.576	0.332	3.49473e-73	SPP1_Macro	MPP1	0.244
1.2243e-76	0.342414	0.27	0.099	3.27867e-72	SPP1_Macro	SCD	0.171
1.26804e-76	0.492048	0.614	0.385	3.3958e-72	SPP1_Macro	ALCAM	0.229
2.26095e-76	0.393569	0.697	0.445	6.05481e-72	SPP1_Macro	TREM1	0.252
1.02876e-75	0.324567	0.325	0.135	2.75501e-71	SPP1_Macro	FAM20C	0.19
2.73989e-75	0.435934	0.976	0.878	7.33743e-71	SPP1_Macro	S100A4	0.098
5.81996e-74	0.431081	0.753	0.563	1.55858e-69	SPP1_Macro	CALM3	0.19
1.45486e-73	0.37515	0.464	0.244	3.8961e-69	SPP1_Macro	IRAK1	0.22
1.53452e-73	0.444496	0.281	0.11	4.10943e-69	SPP1_Macro	HPSE	0.171
4.04682e-73	0.425961	0.707	0.519	1.08374e-68	SPP1_Macro	MYDGF	0.188
1.048e-72	0.424633	0.427	0.214	2.80653e-68	SPP1_Macro	ITGA5	0.213
1.37815e-72	0.330026	0.323	0.136	3.69068e-68	SPP1_Macro	NRP1	0.187
1.13326e-71	0.410569	0.905	0.813	3.03486e-67	SPP1_Macro	ATP6V0B	0.092
2.61871e-71	0.397347	0.771	0.562	7.0129e-67	SPP1_Macro	TIMP2	0.209
7.14899e-71	0.45191	1	0.998	1.9145e-66	SPP1_Macro	FTH1	0.002
9.69319e-69	0.374719	0.645	0.432	2.59584e-64	SPP1_Macro	TXNDC17	0.213
6.9873e-68	0.413028	0.936	0.811	1.8712e-63	SPP1_Macro	EMP3	0.125
1.00631e-67	0.362993	0.379	0.182	2.6949e-63	SPP1_Macro	ITGAV	0.197
1.60549e-67	0.381913	0.431	0.226	4.2995e-63	SPP1_Macro	DHRS3	0.205
2.11246e-67	0.326789	0.354	0.163	5.65716e-63	SPP1_Macro	SPHK1	0.191
6.05043e-67	0.422493	0.976	0.91	1.62031e-62	SPP1_Macro	NPC2	0.066
8.2171e-67	0.366909	0.756	0.589	2.20054e-62	SPP1_Macro	DAD1	0.167
1.80593e-66	0.315757	0.338	0.153	4.83627e-62	SPP1_Macro	CXXC5	0.185
3.42496e-66	0.393005	0.406	0.206	9.17204e-62	SPP1_Macro	PMP22	0.2
1.03637e-65	0.423683	0.478	0.265	2.7754e-61	SPP1_Macro	DNASE2	0.213
1.09476e-65	0.322179	0.993	0.954	2.93176e-61	SPP1_Macro	PFN1	0.039
1.88652e-65	0.493253	0.371	0.177	5.05209e-61	SPP1_Macro	MMP19	0.194
3.96135e-65	0.374129	0.888	0.776	1.06085e-60	SPP1_Macro	POMP	0.112
8.77505e-65	0.337894	0.932	0.84	2.34996e-60	SPP1_Macro	COX5B	0.092
1.22389e-64	0.512328	0.402	0.207	3.27759e-60	SPP1_Macro	PLA2G7	0.195
1.58294e-64	0.510196	0.684	0.478	4.23912e-60	SPP1_Macro	RALA	0.206
5.36719e-64	0.444195	0.689	0.481	1.43733e-59	SPP1_Macro	FLNA	0.208
3.94421e-63	0.427034	0.525	0.325	1.05626e-58	SPP1_Macro	NME1	0.2
4.67596e-63	0.373301	0.683	0.477	1.25222e-58	SPP1_Macro	LAMP1	0.206
7.53131e-63	0.472097	0.592	0.373	2.01688e-58	SPP1_Macro	ANPEP	0.219
1.98082e-62	0.292286	0.469	0.26	5.30464e-58	SPP1_Macro	AGPAT2	0.209
4.39536e-62	0.435535	0.742	0.562	1.17708e-57	SPP1_Macro	PDIA6	0.18
4.78448e-62	0.418786	0.461	0.249	1.28128e-57	SPP1_Macro	SLC16A10	0.212
5.07941e-62	0.343415	0.874	0.758	1.36027e-57	SPP1_Macro	COX7A2	0.116
5.13507e-62	0.272828	0.381	0.189	1.37517e-57	SPP1_Macro	TMEM251	0.192
1.90332e-61	0.317422	0.916	0.817	5.09709e-57	SPP1_Macro	ELOB	0.099
1.51867e-60	0.288391	0.438	0.237	4.06699e-56	SPP1_Macro	HPCAL1	0.201
1.64137e-60	0.386783	0.544	0.338	4.39558e-56	SPP1_Macro	P4HA1	0.206
2.08836e-60	0.27676	0.474	0.263	5.59263e-56	SPP1_Macro	ITGAM	0.211
1.52354e-59	0.290825	0.385	0.198	4.08004e-55	SPP1_Macro	NEK6	0.187
1.94066e-59	0.956671	0.32	0.154	5.19709e-55	SPP1_Macro	RETN	0.166
2.20341e-59	0.359135	0.341	0.165	5.90074e-55	SPP1_Macro	CD109	0.176
2.50602e-59	0.346884	0.504	0.307	6.71113e-55	SPP1_Macro	C1orf122	0.197
4.56878e-59	0.304274	0.958	0.868	1.22352e-54	SPP1_Macro	GNG5	0.09
1.06827e-58	0.355913	0.474	0.28	2.86082e-54	SPP1_Macro	MFSD12	0.194
1.54929e-58	0.337411	0.966	0.879	4.14899e-54	SPP1_Macro	GPX4	0.087
2.50731e-58	0.255811	0.384	0.192	6.71457e-54	SPP1_Macro	NPL	0.192
7.771e-58	0.356035	0.739	0.533	2.08107e-53	SPP1_Macro	ARHGAP18	0.206
1.17239e-57	0.37578	0.709	0.527	3.13966e-53	SPP1_Macro	CD99	0.182
1.9103e-57	0.307892	0.54	0.324	5.11578e-53	SPP1_Macro	LRP1	0.216
3.99185e-57	0.476559	0.586	0.398	1.06902e-52	SPP1_Macro	FAM162A	0.188
1.92722e-56	0.268144	0.386	0.196	5.1611e-52	SPP1_Macro	NRP2	0.19
3.42819e-56	0.288468	0.29	0.13	9.1807e-52	SPP1_Macro	SDC4	0.16
4.4193e-56	0.350945	0.838	0.678	1.18349e-51	SPP1_Macro	PSMA6	0.16
6.68213e-56	0.396417	0.965	0.893	1.78947e-51	SPP1_Macro	TYMP	0.072
3.82953e-55	0.593228	0.569	0.381	1.02555e-50	SPP1_Macro	LIPA	0.188
5.83589e-55	0.363441	0.872	0.712	1.56285e-50	SPP1_Macro	CIB1	0.16
6.5838e-55	0.453902	0.858	0.743	1.76314e-50	SPP1_Macro	HSP90B1	0.115
8.99304e-55	0.327445	0.774	0.606	2.40834e-50	SPP1_Macro	SPCS2	0.168
1.55895e-54	0.318543	0.577	0.368	4.17488e-50	SPP1_Macro	SCARB2	0.209
2.16774e-54	0.308309	0.943	0.862	5.80521e-50	SPP1_Macro	PSMA7	0.081
3.52954e-54	0.264928	0.333	0.166	9.4521e-50	SPP1_Macro	NCEH1	0.167
4.69828e-54	0.306929	0.448	0.26	1.2582e-49	SPP1_Macro	CALU	0.188
7.05494e-54	0.377575	0.871	0.715	1.88931e-49	SPP1_Macro	TPM4	0.156
7.41978e-54	0.411171	0.778	0.613	1.98702e-49	SPP1_Macro	ITGB1	0.165
9.41347e-54	0.322149	0.433	0.241	2.52093e-49	SPP1_Macro	SMIM3	0.192
1.28582e-53	0.396407	0.879	0.793	3.44343e-49	SPP1_Macro	PPIB	0.086
1.49376e-53	0.29466	0.997	0.97	4.0003e-49	SPP1_Macro	HLA-A	0.027
2.92942e-53	0.371427	0.9	0.786	7.84498e-49	SPP1_Macro	ATP6V1G1	0.114
4.81179e-53	0.279998	0.471	0.285	1.2886e-48	SPP1_Macro	ANXA4	0.186
5.58941e-53	0.943231	0.279	0.128	1.49684e-48	SPP1_Macro	CCL20	0.151
1.18069e-52	0.347112	0.669	0.482	3.16188e-48	SPP1_Macro	ELOC	0.187
2.94776e-52	0.300324	0.413	0.231	7.8941e-48	SPP1_Macro	OSCAR	0.182
1.46076e-51	0.474193	0.742	0.586	3.91193e-47	SPP1_Macro	TGFBI	0.156
1.99387e-51	0.34028	0.55	0.343	5.33958e-47	SPP1_Macro	FPR3	0.207
3.51213e-51	0.348582	0.618	0.433	9.40548e-47	SPP1_Macro	EIF4EBP1	0.185
3.98389e-51	0.983874	0.331	0.171	1.06689e-46	SPP1_Macro	CXCL3	0.16
5.15932e-51	0.386886	0.77	0.589	1.38167e-46	SPP1_Macro	PLXDC2	0.181
5.39601e-51	0.267435	0.988	0.945	1.44505e-46	SPP1_Macro	CFL1	0.043
7.23938e-51	0.975339	0.922	0.798	1.93871e-46	SPP1_Macro	TIMP1	0.124
1.95643e-50	0.524817	0.278	0.131	5.23931e-46	SPP1_Macro	MT1E	0.147
2.23334e-50	0.318953	0.818	0.687	5.98087e-46	SPP1_Macro	NDUFS5	0.131
2.91305e-50	0.263378	0.988	0.926	7.80114e-46	SPP1_Macro	ARPC2	0.062
3.57978e-50	0.284504	0.998	0.989	9.58665e-46	SPP1_Macro	ACTB	0.009
3.88351e-50	0.330891	0.898	0.804	1.04e-45	SPP1_Macro	AP2S1	0.094
7.0864e-50	0.611628	0.485	0.3	1.89774e-45	SPP1_Macro	MT1X	0.185
8.30699e-50	0.415846	0.921	0.842	2.22461e-45	SPP1_Macro	GRN	0.079
1.71763e-49	0.309911	0.759	0.596	4.59982e-45	SPP1_Macro	ATOX1	0.163
1.89426e-49	0.263083	0.997	0.951	5.07284e-45	SPP1_Macro	TYROBP	0.046
2.10676e-49	0.304329	0.772	0.625	5.6419e-45	SPP1_Macro	PSMD8	0.147
3.04953e-49	0.292974	0.602	0.407	8.16663e-45	SPP1_Macro	UQCRC1	0.195
4.53634e-49	0.290341	0.436	0.261	1.21483e-44	SPP1_Macro	PRDX4	0.175
5.06307e-49	0.511241	0.501	0.319	1.35589e-44	SPP1_Macro	NDRG1	0.182
7.4251e-49	0.269383	0.991	0.965	1.98844e-44	SPP1_Macro	CYBA	0.026
2.24209e-48	0.260998	0.901	0.785	6.00431e-44	SPP1_Macro	UBL5	0.116
2.48382e-47	0.56357	0.7	0.515	6.65168e-43	SPP1_Macro	RGCC	0.185
3.16863e-47	0.277714	0.368	0.195	8.48558e-43	SPP1_Macro	PLTP	0.173
5.53665e-47	0.296032	0.467	0.278	1.48272e-42	SPP1_Macro	ABCA1	0.189
5.60205e-47	0.294791	0.623	0.433	1.50023e-42	SPP1_Macro	PLP2	0.19
6.0906e-47	0.263092	0.531	0.341	1.63106e-42	SPP1_Macro	TMEM208	0.19
6.23767e-47	0.278962	0.906	0.818	1.67045e-42	SPP1_Macro	COX8A	0.088
2.65609e-46	0.299985	0.925	0.779	7.113e-42	SPP1_Macro	ASAH1	0.146
2.81987e-46	0.254015	0.41	0.237	7.5516e-42	SPP1_Macro	HCFC1R1	0.173
4.93745e-46	0.300055	0.849	0.745	1.32225e-41	SPP1_Macro	COX6C	0.104
1.29967e-45	0.271282	0.752	0.6	3.48051e-41	SPP1_Macro	LAMTOR5	0.152
2.11768e-45	0.423715	0.673	0.479	5.67115e-41	SPP1_Macro	STXBP2	0.194
2.15929e-45	0.341614	0.872	0.728	5.78259e-41	SPP1_Macro	SERPINA1	0.144
2.4428e-45	0.350814	0.848	0.746	6.54183e-41	SPP1_Macro	ATP5MC3	0.102
2.65779e-45	0.33405	0.579	0.394	7.11756e-41	SPP1_Macro	LTA4H	0.185
4.03266e-45	0.311195	0.643	0.484	1.07995e-40	SPP1_Macro	TMED9	0.159
4.18692e-45	0.421358	0.438	0.27	1.12126e-40	SPP1_Macro	ABL2	0.168
5.53632e-45	0.314762	0.54	0.357	1.48263e-40	SPP1_Macro	SDF2L1	0.183
6.56775e-45	0.357476	0.685	0.524	1.75884e-40	SPP1_Macro	LRPAP1	0.161
1.16754e-44	0.397643	0.346	0.194	3.12666e-40	SPP1_Macro	ARID5B	0.152
3.5802e-44	0.270108	0.609	0.43	9.58777e-40	SPP1_Macro	TIMM8B	0.179
3.42314e-43	0.320968	0.742	0.58	9.16717e-39	SPP1_Macro	PHPT1	0.162
5.11574e-43	0.251162	0.355	0.199	1.37e-38	SPP1_Macro	GALM	0.156
2.72529e-42	0.276405	0.587	0.403	7.29831e-38	SPP1_Macro	PTPN12	0.184
3.04389e-42	0.25419	0.519	0.332	8.15154e-38	SPP1_Macro	MCUB	0.187
3.08075e-42	0.268428	0.855	0.749	8.25024e-38	SPP1_Macro	UQCR10	0.106
5.3657e-42	0.381478	0.887	0.772	1.43693e-37	SPP1_Macro	HCST	0.115
6.67819e-42	0.398304	0.735	0.553	1.78842e-37	SPP1_Macro	NINJ1	0.182
1.02661e-41	0.358566	0.685	0.515	2.74926e-37	SPP1_Macro	HMGA1	0.17
1.03732e-41	0.351067	0.808	0.64	2.77794e-37	SPP1_Macro	BNIP3L	0.168
2.27715e-41	0.276038	0.658	0.486	6.09821e-37	SPP1_Macro	PSMD7	0.172
2.37627e-41	0.399168	0.843	0.692	6.36366e-37	SPP1_Macro	UPP1	0.151
2.38141e-41	0.594912	0.896	0.764	6.3774e-37	SPP1_Macro	PLIN2	0.132
3.61943e-41	0.256571	0.614	0.448	9.69284e-37	SPP1_Macro	BSG	0.166
6.41259e-41	0.380267	0.742	0.579	1.71729e-36	SPP1_Macro	SNX10	0.163
7.96875e-41	0.272011	0.626	0.438	2.13403e-36	SPP1_Macro	GNS	0.188
1.56773e-40	0.278954	0.935	0.826	4.19837e-36	SPP1_Macro	GLUL	0.109
1.68162e-40	0.282863	0.826	0.683	4.50339e-36	SPP1_Macro	CANX	0.143
1.7855e-40	0.259238	0.72	0.557	4.78156e-36	SPP1_Macro	RNF181	0.163
1.79537e-40	0.282144	0.314	0.171	4.80801e-36	SPP1_Macro	MITF	0.143
2.02298e-40	0.263829	0.759	0.614	5.41754e-36	SPP1_Macro	UQCRQ	0.145
2.17154e-40	0.254406	0.827	0.7	5.81538e-36	SPP1_Macro	MICOS10	0.127
2.22013e-40	0.27086	0.901	0.809	5.94551e-36	SPP1_Macro	SSR4	0.092
2.38519e-40	0.271908	0.627	0.46	6.38753e-36	SPP1_Macro	GTF3C6	0.167
6.19362e-40	0.253954	0.878	0.777	1.65865e-35	SPP1_Macro	COX6A1	0.101
7.12821e-40	0.297917	0.839	0.708	1.90893e-35	SPP1_Macro	PDIA3	0.131
8.98278e-40	0.288885	0.373	0.221	2.40559e-35	SPP1_Macro	CAMK1	0.152
1.14174e-39	0.25325	0.908	0.803	3.05757e-35	SPP1_Macro	DYNLL1	0.105
4.21941e-39	0.294081	0.392	0.237	1.12996e-34	SPP1_Macro	ADAM8	0.155
5.97482e-39	0.40859	0.92	0.824	1.60006e-34	SPP1_Macro	RNASET2	0.096
1.00521e-38	0.31501	0.496	0.329	2.69196e-34	SPP1_Macro	GM2A	0.167
1.01135e-38	0.273458	0.879	0.753	2.70839e-34	SPP1_Macro	GRB2	0.126
1.14889e-38	0.287126	0.667	0.522	3.07673e-34	SPP1_Macro	GADD45GIP1	0.145
3.90837e-38	0.287504	0.656	0.501	1.04666e-33	SPP1_Macro	COMT	0.155
7.84207e-38	0.295167	0.729	0.58	2.10011e-33	SPP1_Macro	EIF5A	0.149
1.13198e-37	0.252729	0.819	0.694	3.03144e-33	SPP1_Macro	ATP5PF	0.125
2.16776e-37	0.273828	0.57	0.39	5.80525e-33	SPP1_Macro	FCGR1A	0.18
2.21972e-36	0.255025	0.654	0.509	5.94442e-32	SPP1_Macro	NDUFAB1	0.145
3.15145e-36	0.298643	0.711	0.547	8.43958e-32	SPP1_Macro	IFNGR2	0.164
5.35645e-36	0.252018	0.658	0.496	1.43446e-31	SPP1_Macro	TUBA1C	0.162
1.47337e-35	0.300399	0.488	0.325	3.94569e-31	SPP1_Macro	MSR1	0.163
1.91904e-35	0.2815	0.431	0.271	5.13919e-31	SPP1_Macro	PIK3AP1	0.16
2.33029e-35	0.812488	0.252	0.132	6.24053e-31	SPP1_Macro	MMP9	0.12
2.85523e-35	0.438172	0.719	0.552	7.6463e-31	SPP1_Macro	SLC25A37	0.167
3.02733e-35	0.273433	0.856	0.765	8.10718e-31	SPP1_Macro	COX7B	0.091
3.58571e-35	0.430741	0.498	0.34	9.60252e-31	SPP1_Macro	LGMN	0.158
4.34242e-35	0.265615	0.675	0.494	1.1629e-30	SPP1_Macro	PEA15	0.181
4.68158e-35	0.293978	0.577	0.391	1.25373e-30	SPP1_Macro	VCAN	0.186
1.13277e-34	0.252393	0.803	0.672	3.03355e-30	SPP1_Macro	ZNF706	0.131
1.05439e-33	0.413872	0.5	0.352	2.82365e-29	SPP1_Macro	PLD3	0.148
1.06317e-33	0.396505	0.617	0.472	2.84716e-29	SPP1_Macro	LY6E	0.145
7.72066e-33	0.317275	0.909	0.85	2.06759e-28	SPP1_Macro	CTSZ	0.059
2.10413e-32	0.261014	0.474	0.325	5.63487e-28	SPP1_Macro	VEGFB	0.149
2.99785e-32	0.262114	0.921	0.818	8.02824e-28	SPP1_Macro	H2AFY	0.103
6.58673e-32	0.282195	0.7	0.57	1.76393e-27	SPP1_Macro	SSB	0.13
8.55274e-32	0.254977	0.553	0.405	2.29043e-27	SPP1_Macro	NHP2	0.148
1.30978e-31	0.266781	0.512	0.36	3.50759e-27	SPP1_Macro	GNB4	0.152
1.74681e-30	0.312118	0.845	0.718	4.67796e-26	SPP1_Macro	CYBB	0.127
5.93828e-30	0.254486	0.721	0.609	1.59027e-25	SPP1_Macro	PSMB6	0.112
2.15076e-27	0.276418	0.882	0.806	5.75972e-23	SPP1_Macro	DBI	0.076
2.04864e-24	0.279672	0.356	0.232	5.48626e-20	SPP1_Macro	DUSP6	0.124
2.17369e-22	0.652914	0.676	0.542	5.82113e-18	SPP1_Macro	ISG15	0.134
4.96728e-21	0.356671	0.912	0.816	1.33024e-16	SPP1_Macro	ANXA1	0.096
1.46468e-20	0.451256	0.363	0.251	3.92241e-16	SPP1_Macro	SDS	0.112
5.77039e-18	0.307766	0.354	0.252	1.54531e-13	SPP1_Macro	ADM	0.102
1.06192e-17	0.290704	0.852	0.74	2.84383e-13	SPP1_Macro	PLAUR	0.112
2.80678e-17	0.394818	0.785	0.693	7.51656e-13	SPP1_Macro	MT2A	0.092
6.53256e-17	0.270706	0.318	0.216	1.74942e-12	SPP1_Macro	IL7R	0.102
2.17649e-15	0.393742	0.404	0.304	5.82864e-11	SPP1_Macro	GBP1	0.1
1.2782e-14	0.363986	0.409	0.309	3.42301e-10	SPP1_Macro	CXCL2	0.1
1.59007e-14	0.250669	0.683	0.573	4.25821e-10	SPP1_Macro	PPIF	0.11
1.01666e-12	0.367743	0.597	0.511	2.72263e-08	SPP1_Macro	G0S2	0.086
1.29095e-09	0.440371	0.73	0.642	3.45716e-05	SPP1_Macro	SLC2A3	0.088
9.64061e-08	0.434426	0.394	0.324	0.00258176	SPP1_Macro	EREG	0.07
0	2.19532	0.712	0.217	0	THBS1_Macro	THBS1	0.495
0	1.49764	0.931	0.512	0	THBS1_Macro	C5AR1	0.419
1.80556e-273	0.971394	0.983	0.793	4.83529e-269	THBS1_Macro	NAMPT	0.19
2.24108e-249	1.52751	0.705	0.264	6.00162e-245	THBS1_Macro	EREG	0.441
2.00551e-243	1.05268	0.912	0.58	5.37076e-239	THBS1_Macro	SAMSN1	0.332
3.81179e-222	0.91863	0.877	0.465	1.0208e-217	THBS1_Macro	SLC11A1	0.412
5.77915e-216	1.13891	0.946	0.74	1.54766e-211	THBS1_Macro	ATP1B3	0.206
5.06555e-215	0.864119	0.997	0.931	1.35655e-210	THBS1_Macro	BTG1	0.066
5.22896e-210	0.859283	0.842	0.469	1.40032e-205	THBS1_Macro	ELL2	0.373
3.06129e-199	1.20624	0.858	0.531	8.19814e-195	THBS1_Macro	OLR1	0.327
1.09633e-189	1.13014	0.729	0.363	2.93596e-185	THBS1_Macro	THBD	0.366
6.82912e-187	0.93654	0.966	0.722	1.82884e-182	THBS1_Macro	PLAUR	0.244
1.00788e-186	0.840464	0.891	0.585	2.69909e-182	THBS1_Macro	MXD1	0.306
2.44493e-185	0.933102	0.549	0.19	6.54753e-181	THBS1_Macro	CD300E	0.359
1.58919e-184	0.981729	0.842	0.432	4.25585e-180	THBS1_Macro	FCN1	0.41
4.46173e-183	1.0422	0.772	0.36	1.19485e-178	THBS1_Macro	VCAN	0.412
1.08774e-179	0.876172	0.906	0.656	2.91297e-175	THBS1_Macro	TNFRSF1B	0.25
1.40711e-173	0.662454	0.984	0.883	3.76823e-169	THBS1_Macro	MCL1	0.101
3.34371e-172	0.752602	0.84	0.507	8.95444e-168	THBS1_Macro	ACSL1	0.333
2.68511e-170	0.799332	0.891	0.6	7.19072e-166	THBS1_Macro	FOSL2	0.291
9.1805e-170	0.560315	0.999	0.973	2.45854e-165	THBS1_Macro	SRGN	0.026
9.00294e-163	1.139	0.869	0.639	2.41099e-158	THBS1_Macro	CHMP1B	0.23
6.75958e-161	0.78164	0.88	0.562	1.81022e-156	THBS1_Macro	KDM6B	0.318
1.09811e-155	0.617526	0.993	0.925	2.94075e-151	THBS1_Macro	PABPC1	0.068
1.01086e-154	0.812363	0.792	0.492	2.70708e-150	THBS1_Macro	GPCPD1	0.3
2.21615e-152	0.799228	0.825	0.547	5.93485e-148	THBS1_Macro	GABARAPL1	0.278
2.234e-149	0.790996	0.861	0.562	5.98266e-145	THBS1_Macro	VEGFA	0.299
8.09437e-146	0.677026	0.968	0.802	2.16767e-141	THBS1_Macro	CEBPB	0.166
1.25056e-144	0.673251	0.789	0.473	3.349e-140	THBS1_Macro	PDE4B	0.316
8.59758e-142	0.835312	0.794	0.456	2.30243e-137	THBS1_Macro	NR4A3	0.338
2.29639e-141	0.783182	0.836	0.575	6.14975e-137	THBS1_Macro	MAP3K8	0.261
3.00092e-137	0.82846	0.876	0.597	8.03646e-133	THBS1_Macro	CREM	0.279
8.36767e-136	0.749043	0.879	0.616	2.24086e-131	THBS1_Macro	SLC2A3	0.263
3.05861e-132	0.706256	0.9	0.678	8.19096e-128	THBS1_Macro	RILPL2	0.222
4.17238e-131	0.718197	0.704	0.381	1.11736e-126	THBS1_Macro	CD93	0.323
2.558e-129	0.862806	0.824	0.55	6.85032e-125	THBS1_Macro	PPIF	0.274
2.06771e-126	0.483864	0.837	0.537	5.53732e-122	THBS1_Macro	SLC25A37	0.3
1.17019e-125	0.660291	0.88	0.615	3.13378e-121	THBS1_Macro	CDKN1A	0.265
2.13995e-124	0.572643	0.987	0.892	5.73079e-120	THBS1_Macro	PNRC1	0.095
6.21539e-123	0.806229	0.732	0.381	1.66448e-118	THBS1_Macro	S100A8	0.351
1.18665e-122	0.668135	0.897	0.661	3.17786e-118	THBS1_Macro	METRNL	0.236
2.34841e-122	0.854898	0.679	0.376	6.28904e-118	THBS1_Macro	NLRP3	0.303
1.3231e-121	0.614749	0.593	0.294	3.54326e-117	THBS1_Macro	SLC7A5	0.299
7.51448e-121	0.704715	0.811	0.582	2.01238e-116	THBS1_Macro	CHD1	0.229
1.66655e-120	0.986934	0.915	0.592	4.46302e-116	THBS1_Macro	S100A9	0.323
1.48248e-119	0.705907	0.79	0.532	3.97007e-115	THBS1_Macro	CTNNB1	0.258
1.51798e-117	0.503697	0.472	0.195	4.06516e-113	THBS1_Macro	LPCAT1	0.277
7.40554e-113	0.68995	0.638	0.36	1.9832e-108	THBS1_Macro	SLC43A2	0.278
1.60218e-112	0.678817	0.839	0.6	4.29064e-108	THBS1_Macro	MAT2A	0.239
8.35287e-111	0.681038	0.86	0.634	2.2369e-106	THBS1_Macro	EZR	0.226
1.08424e-110	0.531717	0.765	0.444	2.90359e-106	THBS1_Macro	TREM1	0.321
4.35737e-110	0.489359	0.836	0.547	1.1669e-105	THBS1_Macro	FPR1	0.289
4.6989e-110	0.656739	0.979	0.858	1.25837e-105	THBS1_Macro	SOD2	0.121
1.08198e-109	0.680663	0.796	0.499	2.89753e-105	THBS1_Macro	HBEGF	0.297
1.23056e-107	0.749722	0.797	0.565	3.29543e-103	THBS1_Macro	ATP2B1	0.232
3.66536e-107	0.54558	0.991	0.926	9.81583e-103	THBS1_Macro	CTSS	0.065
1.16778e-106	0.537153	0.536	0.266	3.12733e-102	THBS1_Macro	VPS37B	0.27
1.54698e-106	0.538624	0.456	0.184	4.14282e-102	THBS1_Macro	AQP9	0.272
4.03584e-102	0.690508	0.864	0.623	1.0808e-97	THBS1_Macro	ZNF331	0.241
1.47833e-101	0.58378	0.693	0.417	3.95896e-97	THBS1_Macro	RAB20	0.276
4.59976e-100	0.647823	0.886	0.702	1.23182e-95	THBS1_Macro	YBX3	0.184
1.76686e-99	0.307349	1	0.999	4.73166e-95	THBS1_Macro	FTH1	0.001
2.8092e-98	0.571664	0.703	0.444	7.52303e-94	THBS1_Macro	IRS2	0.259
2.39954e-97	0.581303	0.555	0.281	6.42596e-93	THBS1_Macro	OSM	0.274
5.5177e-97	0.543603	0.399	0.16	1.47764e-92	THBS1_Macro	LDLR	0.239
5.71914e-97	0.576556	0.739	0.48	1.53158e-92	THBS1_Macro	STX11	0.259
1.17197e-94	0.612269	0.733	0.51	3.13854e-90	THBS1_Macro	CCNH	0.223
1.73828e-94	0.51734	0.88	0.676	4.65512e-90	THBS1_Macro	NFE2L2	0.204
2.02733e-94	0.518146	0.802	0.553	5.4292e-90	THBS1_Macro	CSTA	0.249
3.69313e-94	0.501031	1	0.962	9.89021e-90	THBS1_Macro	NEAT1	0.038
8.39899e-94	0.768895	0.704	0.469	2.24925e-89	THBS1_Macro	RANBP2	0.235
2.62921e-92	0.720946	0.704	0.479	7.04103e-88	THBS1_Macro	ACSL3	0.225
2.1218e-91	0.526304	0.574	0.324	5.68218e-87	THBS1_Macro	USP36	0.25
3.44594e-90	0.580687	0.64	0.374	9.22824e-86	THBS1_Macro	ANPEP	0.266
9.78029e-90	0.401045	0.277	0.086	2.61916e-85	THBS1_Macro	CDC42EP2	0.191
1.87246e-89	0.582541	0.827	0.613	5.01445e-85	THBS1_Macro	CD55	0.214
2.08123e-89	0.723806	0.337	0.119	5.57354e-85	THBS1_Macro	APOBEC3A	0.218
2.84236e-89	0.497275	0.389	0.15	7.61184e-85	THBS1_Macro	S100A12	0.239
5.43959e-88	0.480674	0.494	0.253	1.45672e-83	THBS1_Macro	RABGEF1	0.241
5.34026e-87	0.411994	0.272	0.089	1.43012e-82	THBS1_Macro	PDE4D	0.183
9.69522e-87	0.517007	0.646	0.399	2.59638e-82	THBS1_Macro	FOXO3	0.247
3.71813e-86	0.572871	0.414	0.189	9.95715e-82	THBS1_Macro	EHD1	0.225
7.21379e-86	0.487937	0.993	0.884	1.93185e-81	THBS1_Macro	JUND	0.109
7.30944e-86	0.471575	0.489	0.229	1.95747e-81	THBS1_Macro	CD36	0.26
1.48889e-84	0.611004	0.692	0.449	3.98724e-80	THBS1_Macro	GK	0.243
1.56784e-84	0.351513	0.999	0.986	4.19867e-80	THBS1_Macro	SAT1	0.013
4.29753e-84	0.544783	0.662	0.419	1.15088e-79	THBS1_Macro	ATP13A3	0.243
5.3435e-84	0.506682	0.822	0.603	1.43099e-79	THBS1_Macro	PTPRE	0.219
1.98976e-83	0.470584	0.31	0.114	5.32859e-79	THBS1_Macro	SEMA6B	0.196
8.99511e-83	0.355799	0.837	0.627	2.40889e-78	THBS1_Macro	RNF149	0.21
2.5383e-81	0.430922	0.93	0.724	6.79756e-77	THBS1_Macro	SERPINA1	0.206
3.14601e-81	0.484445	0.662	0.414	8.42502e-77	THBS1_Macro	TGIF1	0.248
5.30031e-81	0.597808	0.494	0.263	1.41942e-76	THBS1_Macro	JMY	0.231
2.91326e-80	0.550928	0.496	0.264	7.80172e-76	THBS1_Macro	CCRL2	0.232
4.99252e-80	0.677178	0.826	0.562	1.337e-75	THBS1_Macro	AREG	0.264
5.19643e-80	0.493378	0.514	0.273	1.3916e-75	THBS1_Macro	LUCAT1	0.241
5.81284e-80	0.531366	0.848	0.66	1.55668e-75	THBS1_Macro	JMJD1C	0.188
2.62508e-79	0.524284	0.683	0.458	7.02997e-75	THBS1_Macro	PNPLA8	0.225
3.30804e-79	0.584462	0.817	0.625	8.85892e-75	THBS1_Macro	HIF1A	0.192
1.25414e-78	0.488159	0.791	0.572	3.35858e-74	THBS1_Macro	GNA13	0.219
1.87015e-78	0.477027	0.486	0.256	5.00826e-74	THBS1_Macro	ZNF281	0.23
3.16204e-78	0.51708	0.789	0.551	8.46794e-74	THBS1_Macro	NINJ1	0.238
5.14463e-78	0.401763	0.406	0.17	1.37773e-73	THBS1_Macro	MCEMP1	0.236
1.19323e-77	0.426406	0.415	0.198	3.19547e-73	THBS1_Macro	B4GALT5	0.217
1.55241e-77	0.558753	0.784	0.572	4.15735e-73	THBS1_Macro	SYAP1	0.212
3.80726e-77	0.475792	0.932	0.781	1.01959e-72	THBS1_Macro	CD44	0.151
5.42178e-76	0.444543	0.901	0.749	1.45195e-71	THBS1_Macro	SRSF5	0.152
1.2543e-75	0.428633	0.519	0.291	3.359e-71	THBS1_Macro	NDEL1	0.228
2.53551e-75	0.492421	0.762	0.505	6.79009e-71	THBS1_Macro	GRASP	0.257
1.21829e-74	0.287374	1	0.986	3.26257e-70	THBS1_Macro	EIF1	0.014
1.72184e-74	0.368133	0.66	0.397	4.6111e-70	THBS1_Macro	CLEC4E	0.263
1.90734e-74	0.462936	0.851	0.68	5.10785e-70	THBS1_Macro	ELF1	0.171
2.95558e-74	0.419748	0.804	0.576	7.91505e-70	THBS1_Macro	SOCS3	0.228
2.63172e-73	0.472009	0.952	0.797	7.04775e-69	THBS1_Macro	FOSB	0.155
3.62454e-73	0.256698	0.671	0.445	9.70653e-69	THBS1_Macro	IVNS1ABP	0.226
5.87997e-73	0.463117	0.542	0.308	1.57466e-68	THBS1_Macro	NEDD9	0.234
1.06882e-72	0.580729	0.753	0.566	2.86229e-68	THBS1_Macro	RHOQ	0.187
4.49615e-72	0.456545	0.368	0.168	1.20407e-67	THBS1_Macro	SPATA13	0.2
1.12754e-70	0.510099	0.933	0.764	3.01956e-66	THBS1_Macro	PLIN2	0.169
1.15749e-70	0.476912	0.822	0.646	3.09977e-66	THBS1_Macro	PPP1CB	0.176
4.99825e-70	0.388741	0.346	0.15	1.33853e-65	THBS1_Macro	TMEM170B	0.196
1.17199e-69	0.413791	0.492	0.26	3.1386e-65	THBS1_Macro	SNAI1	0.232
1.89323e-69	0.463031	0.747	0.536	5.07007e-65	THBS1_Macro	XBP1	0.211
4.3299e-69	0.459962	0.73	0.519	1.15955e-64	THBS1_Macro	MIDN	0.211
1.10292e-68	0.395381	0.729	0.512	2.95363e-64	THBS1_Macro	IRAK3	0.217
1.29104e-68	0.503463	0.558	0.324	3.4574e-64	THBS1_Macro	ZBTB16	0.234
2.24609e-68	0.396516	0.938	0.775	6.01503e-64	THBS1_Macro	APLP2	0.163
2.54322e-68	0.460563	0.904	0.764	6.81075e-64	THBS1_Macro	TKT	0.14
6.89188e-68	0.449804	0.753	0.562	1.84565e-63	THBS1_Macro	SKIL	0.191
4.85353e-67	0.523183	0.885	0.719	1.29978e-62	THBS1_Macro	ZEB2	0.166
2.21618e-66	0.747628	0.595	0.397	5.93493e-62	THBS1_Macro	TFRC	0.198
2.45888e-66	0.391415	0.525	0.31	6.58489e-62	THBS1_Macro	PTK2B	0.215
2.39287e-65	0.394107	0.701	0.493	6.40811e-61	THBS1_Macro	EMILIN2	0.208
3.79802e-65	0.349168	0.302	0.118	1.01711e-60	THBS1_Macro	RBP7	0.184
3.93639e-65	0.42196	0.836	0.663	1.05417e-60	THBS1_Macro	MGAT1	0.173
1.79483e-64	0.400096	0.563	0.352	4.80656e-60	THBS1_Macro	C9orf72	0.211
5.05068e-64	0.472871	0.836	0.653	1.35257e-59	THBS1_Macro	SELENOK	0.183
6.54467e-64	0.390891	0.876	0.693	1.75266e-59	THBS1_Macro	UPP1	0.183
4.43693e-63	0.368197	0.726	0.523	1.18821e-58	THBS1_Macro	ETF1	0.203
1.37837e-62	0.415565	0.935	0.783	3.69127e-58	THBS1_Macro	LITAF	0.152
1.42575e-61	0.433095	0.513	0.313	3.81816e-57	THBS1_Macro	KCTD20	0.2
1.74354e-61	0.433042	0.673	0.473	4.6692e-57	THBS1_Macro	B4GALT1	0.2
2.60755e-61	0.485435	0.919	0.805	6.98303e-57	THBS1_Macro	TIMP1	0.114
2.97072e-61	0.461968	0.842	0.681	7.9556e-57	THBS1_Macro	RAB31	0.161
4.8157e-61	0.327613	0.977	0.899	1.28964e-56	THBS1_Macro	SERP1	0.078
8.61681e-61	0.338739	0.935	0.819	2.30758e-56	THBS1_Macro	UBE2D3	0.116
1.36648e-60	0.393383	0.853	0.679	3.65944e-56	THBS1_Macro	TNFAIP3	0.174
4.59416e-60	0.383173	0.729	0.488	1.23031e-55	THBS1_Macro	G0S2	0.241
5.88064e-60	0.404908	0.616	0.405	1.57483e-55	THBS1_Macro	PFKFB3	0.211
9.89313e-60	0.449531	0.39	0.205	2.64938e-55	THBS1_Macro	FBXO34	0.185
1.70775e-59	0.46295	0.78	0.595	4.57336e-55	THBS1_Macro	ITGAX	0.185
4.27664e-59	0.557811	0.789	0.62	1.14528e-54	THBS1_Macro	BASP1	0.169
1.05186e-58	0.390312	0.737	0.527	2.81687e-54	THBS1_Macro	RIPK2	0.21
4.05186e-58	0.409944	0.533	0.328	1.08509e-53	THBS1_Macro	ABHD5	0.205
1.58518e-57	0.35857	0.486	0.277	4.2451e-53	THBS1_Macro	DMXL2	0.209
1.77267e-57	0.521287	0.634	0.447	4.74722e-53	THBS1_Macro	RNF144B	0.187
2.16492e-57	0.409014	0.398	0.213	5.79766e-53	THBS1_Macro	GPR132	0.185
2.60812e-57	0.286011	0.69	0.434	6.98455e-53	THBS1_Macro	CFD	0.256
5.28457e-57	0.425487	0.598	0.401	1.41521e-52	THBS1_Macro	FAM49A	0.197
1.68193e-56	0.496514	0.803	0.649	4.50422e-52	THBS1_Macro	BNIP3L	0.154
8.06216e-56	0.538919	0.913	0.787	2.15905e-51	THBS1_Macro	ZFAND5	0.126
1.10411e-55	0.424427	0.997	0.944	2.95681e-51	THBS1_Macro	LYZ	0.053
1.44966e-55	0.445759	0.765	0.608	3.88218e-51	THBS1_Macro	MAP3K2	0.157
1.6793e-55	0.526459	0.77	0.61	4.49717e-51	THBS1_Macro	YPEL5	0.16
7.70449e-55	0.284272	0.996	0.938	2.06326e-50	THBS1_Macro	LAPTM5	0.058
4.39648e-54	0.482461	0.675	0.485	1.17738e-49	THBS1_Macro	SERPINB9	0.19
6.07964e-54	0.38887	0.555	0.358	1.62813e-49	THBS1_Macro	AZI2	0.197
1.79404e-53	0.395326	0.633	0.448	4.80444e-49	THBS1_Macro	TET2	0.185
6.67041e-53	0.358778	0.486	0.292	1.78634e-48	THBS1_Macro	ZDHHC20	0.194
8.19317e-53	0.353975	0.806	0.635	2.19413e-48	THBS1_Macro	PLSCR1	0.171
4.31629e-52	0.342687	0.896	0.714	1.1559e-47	THBS1_Macro	CYBB	0.182
5.21527e-52	0.410299	0.952	0.863	1.39665e-47	THBS1_Macro	CEBPD	0.089
6.29571e-52	0.369288	0.655	0.461	1.68599e-47	THBS1_Macro	NFIL3	0.194
6.50769e-52	0.414577	0.428	0.252	1.74276e-47	THBS1_Macro	PDE4A	0.176
1.07495e-51	0.286556	0.352	0.177	2.87872e-47	THBS1_Macro	CCDC69	0.175
1.27243e-51	0.447669	0.467	0.288	3.40756e-47	THBS1_Macro	IL6R	0.179
6.72351e-51	0.784593	0.492	0.297	1.80056e-46	THBS1_Macro	CXCL2	0.195
7.34338e-51	0.527962	0.891	0.712	1.96656e-46	THBS1_Macro	IER3	0.179
8.80751e-51	0.34131	0.882	0.678	2.35865e-46	THBS1_Macro	NR4A2	0.204
1.48521e-50	0.364388	0.937	0.846	3.9774e-46	THBS1_Macro	CXCR4	0.091
1.76163e-50	0.346923	0.646	0.443	4.71765e-46	THBS1_Macro	GNS	0.203
2.03142e-50	0.338706	0.893	0.754	5.44013e-46	THBS1_Macro	AKAP13	0.139
2.86086e-50	0.353174	0.715	0.524	7.66138e-46	THBS1_Macro	SH3BP5	0.191
5.17417e-50	0.360801	0.675	0.488	1.38564e-45	THBS1_Macro	STXBP2	0.187
1.12996e-49	0.313329	0.699	0.519	3.02604e-45	THBS1_Macro	JOSD1	0.18
2.38875e-49	0.329394	0.798	0.585	6.39708e-45	THBS1_Macro	CD163	0.213
2.72323e-47	0.367651	0.726	0.564	7.29281e-43	THBS1_Macro	THEMIS2	0.162
3.56554e-47	0.366611	0.606	0.414	9.54851e-43	THBS1_Macro	MPEG1	0.192
6.41715e-47	0.352065	0.778	0.586	1.71851e-42	THBS1_Macro	TGFBI	0.192
1.19173e-46	0.271677	0.787	0.579	3.19146e-42	THBS1_Macro	BCL2A1	0.208
2.07625e-46	0.254874	0.937	0.783	5.5602e-42	THBS1_Macro	ASAH1	0.154
2.12569e-46	0.252386	0.456	0.265	5.69259e-42	THBS1_Macro	LRRK2	0.191
6.47485e-46	0.366447	0.838	0.694	1.73397e-41	THBS1_Macro	CFLAR	0.144
9.66862e-46	0.313553	0.848	0.712	2.58926e-41	THBS1_Macro	SFPQ	0.136
1.67318e-45	0.35738	0.602	0.424	4.48077e-41	THBS1_Macro	ZFYVE16	0.178
2.41977e-45	0.354538	0.519	0.341	6.48015e-41	THBS1_Macro	ARID5A	0.178
2.43723e-45	0.360503	0.706	0.544	6.52689e-41	THBS1_Macro	LCP2	0.162
2.788e-45	0.313969	0.438	0.266	7.46627e-41	THBS1_Macro	RASSF3	0.172
4.20624e-45	0.358627	0.827	0.64	1.12643e-40	THBS1_Macro	KLF4	0.187
7.15226e-45	0.611533	0.583	0.414	1.91537e-40	THBS1_Macro	TWISTNB	0.169
2.1751e-44	0.309604	0.61	0.41	5.82492e-40	THBS1_Macro	SLC7A7	0.2
2.31605e-44	0.303656	0.577	0.407	6.20238e-40	THBS1_Macro	SERINC3	0.17
4.06174e-44	0.304054	0.354	0.198	1.08773e-39	THBS1_Macro	FURIN	0.156
5.54018e-44	0.350198	0.486	0.319	1.48366e-39	THBS1_Macro	SP3	0.167
5.78705e-44	0.256534	0.36	0.199	1.54977e-39	THBS1_Macro	AMPD2	0.161
1.41311e-43	0.31724	0.362	0.205	3.78431e-39	THBS1_Macro	BCL3	0.157
2.28566e-43	0.338705	0.512	0.34	6.12101e-39	THBS1_Macro	SH2B3	0.172
2.73769e-43	0.300078	0.6	0.427	7.33153e-39	THBS1_Macro	PPP1R15B	0.173
4.84114e-43	0.437098	0.869	0.745	1.29646e-38	THBS1_Macro	LIMS1	0.124
5.77308e-43	0.37137	0.683	0.504	1.54603e-38	THBS1_Macro	SAP30	0.179
8.08251e-43	0.274445	0.388	0.216	2.1645e-38	THBS1_Macro	ASGR1	0.172
1.2242e-42	0.259172	0.941	0.809	3.27841e-38	THBS1_Macro	SDCBP	0.132
2.0309e-42	0.277896	0.904	0.773	5.43875e-38	THBS1_Macro	ZFP36	0.131
2.22616e-42	0.293971	0.763	0.581	5.96165e-38	THBS1_Macro	ARL4A	0.182
2.50286e-42	0.286389	0.771	0.591	6.70266e-38	THBS1_Macro	NCF2	0.18
2.94794e-42	0.343458	0.478	0.308	7.89459e-38	THBS1_Macro	ZBTB43	0.17
3.69382e-42	0.439883	0.674	0.492	9.89206e-38	THBS1_Macro	INSIG1	0.182
3.95803e-42	0.277747	0.449	0.281	1.05996e-37	THBS1_Macro	MIR22HG	0.168
1.09389e-41	0.267412	0.87	0.745	2.92944e-37	THBS1_Macro	DDX3X	0.125
2.11652e-41	0.377674	0.577	0.409	5.66805e-37	THBS1_Macro	FGD4	0.168
2.37267e-41	0.29319	0.45	0.285	6.35401e-37	THBS1_Macro	HECA	0.165
2.54799e-41	0.297258	0.323	0.175	6.82351e-37	THBS1_Macro	LATS2	0.148
4.67685e-41	0.287838	0.668	0.507	1.25246e-36	THBS1_Macro	PER1	0.161
6.08151e-41	0.32062	0.699	0.542	1.62863e-36	THBS1_Macro	DSE	0.157
1.04122e-40	0.297512	0.373	0.218	2.78838e-36	THBS1_Macro	MEF2D	0.155
1.35391e-40	0.403011	0.62	0.455	3.62578e-36	THBS1_Macro	FAM107B	0.165
2.03612e-40	0.274941	0.958	0.869	5.45273e-36	THBS1_Macro	JUNB	0.089
5.89598e-40	0.28143	0.415	0.254	1.57894e-35	THBS1_Macro	POR	0.161
1.34627e-39	0.323685	0.676	0.494	3.60531e-35	THBS1_Macro	FLNA	0.182
1.44759e-39	0.298708	0.31	0.169	3.87666e-35	THBS1_Macro	EIF2AK3	0.141
2.0524e-39	0.302205	0.515	0.345	5.49633e-35	THBS1_Macro	RASSF5	0.17
2.16318e-39	0.301792	0.892	0.756	5.793e-35	THBS1_Macro	EIF4G2	0.136
2.39676e-39	0.416574	0.406	0.25	6.41852e-35	THBS1_Macro	NAF1	0.156
2.61273e-39	0.299831	0.843	0.706	6.99688e-35	THBS1_Macro	VAPA	0.137
2.76748e-39	0.451556	0.971	0.854	7.41131e-35	THBS1_Macro	NFKBIA	0.117
2.82882e-39	0.318309	0.489	0.322	7.57559e-35	THBS1_Macro	ZC3H12A	0.167
4.84017e-39	0.351493	0.676	0.537	1.2962e-34	THBS1_Macro	WTAP	0.139
7.27686e-39	0.305634	0.371	0.215	1.94874e-34	THBS1_Macro	C19orf38	0.156
1.51333e-38	0.371603	0.674	0.507	4.0527e-34	THBS1_Macro	NFKB1	0.167
1.91615e-38	0.425316	0.53	0.386	5.13144e-34	THBS1_Macro	ACSL4	0.144
2.49982e-38	0.304394	0.499	0.339	6.69451e-34	THBS1_Macro	MANBA	0.16
2.5502e-38	0.253504	0.393	0.239	6.82943e-34	THBS1_Macro	SH3TC1	0.154
4.65623e-38	0.283251	0.677	0.52	1.24694e-33	THBS1_Macro	DNTTIP2	0.157
7.74955e-38	0.333191	0.528	0.374	2.07533e-33	THBS1_Macro	MAP2K1	0.154
1.79625e-37	0.314845	0.442	0.295	4.81035e-33	THBS1_Macro	OXSR1	0.147
1.93175e-37	0.357545	0.323	0.18	5.17323e-33	THBS1_Macro	THAP2	0.143
2.24377e-37	0.341815	0.79	0.659	6.00882e-33	THBS1_Macro	DDX21	0.131
2.24436e-37	0.359202	0.441	0.286	6.01038e-33	THBS1_Macro	SATB1	0.155
2.32171e-37	0.293107	0.608	0.457	6.21754e-33	THBS1_Macro	UBALD2	0.151
2.4557e-37	0.851229	0.271	0.137	6.57638e-33	THBS1_Macro	CCL20	0.134
4.24628e-37	0.257911	0.423	0.269	1.13715e-32	THBS1_Macro	MX2	0.154
6.46978e-37	0.279895	0.913	0.789	1.73261e-32	THBS1_Macro	PCBP1	0.124
6.69007e-37	0.321846	0.979	0.883	1.7916e-32	THBS1_Macro	S100A4	0.096
1.06858e-36	0.338269	0.439	0.286	2.86167e-32	THBS1_Macro	HGSNAT	0.153
2.38935e-36	0.261814	0.335	0.194	6.39867e-32	THBS1_Macro	TOM1	0.141
3.79061e-36	0.25084	0.551	0.38	1.01513e-31	THBS1_Macro	MKNK2	0.171
3.96705e-36	0.251101	0.355	0.209	1.06238e-31	THBS1_Macro	RXRA	0.146
4.25417e-36	0.267017	0.334	0.191	1.13927e-31	THBS1_Macro	IQSEC1	0.143
5.69699e-36	0.285815	0.877	0.741	1.52565e-31	THBS1_Macro	CAST	0.136
8.0734e-36	0.314205	0.555	0.411	2.16206e-31	THBS1_Macro	FAM177A1	0.144
1.2393e-35	0.317711	0.36	0.213	3.31883e-31	THBS1_Macro	VDR	0.147
1.45954e-35	0.378441	0.509	0.354	3.90865e-31	THBS1_Macro	PNP	0.155
1.54034e-35	0.589414	0.335	0.195	4.12503e-31	THBS1_Macro	MMP19	0.14
1.74529e-35	0.270888	0.31	0.172	4.67388e-31	THBS1_Macro	BST1	0.138
2.5041e-35	0.271817	0.761	0.568	6.70599e-31	THBS1_Macro	DUSP2	0.193
6.26955e-35	0.299387	0.418	0.275	1.67898e-30	THBS1_Macro	CRK	0.143
9.01432e-35	0.257979	0.414	0.265	2.41403e-30	THBS1_Macro	AGO2	0.149
1.35119e-34	0.3371	0.371	0.238	3.6185e-30	THBS1_Macro	TFDP1	0.133
1.87419e-34	0.275352	0.873	0.749	5.01908e-30	THBS1_Macro	REL	0.124
2.88628e-34	0.326363	0.894	0.78	7.72946e-30	THBS1_Macro	SERPINB1	0.114
6.32818e-34	0.333212	0.481	0.331	1.69469e-29	THBS1_Macro	MALT1	0.15
6.7804e-34	0.254619	0.864	0.683	1.81579e-29	THBS1_Macro	GPR183	0.181
8.95061e-34	0.310984	0.803	0.663	2.39697e-29	THBS1_Macro	CD48	0.14
1.02295e-33	0.325411	0.543	0.39	2.73947e-29	THBS1_Macro	ICAM1	0.153
1.55852e-33	0.252874	0.253	0.134	4.17372e-29	THBS1_Macro	WIPI1	0.119
1.7494e-33	0.298557	0.528	0.384	4.68491e-29	THBS1_Macro	CYTH1	0.144
4.65793e-33	0.280151	0.472	0.328	1.24739e-28	THBS1_Macro	PDCD4	0.144
5.55181e-33	0.281707	0.461	0.313	1.48678e-28	THBS1_Macro	ERGIC1	0.148
8.19739e-33	0.292701	0.654	0.515	2.19526e-28	THBS1_Macro	ARL8B	0.139
8.72306e-33	0.322215	0.433	0.295	2.33603e-28	THBS1_Macro	MPHOSPH6	0.138
1.2064e-32	0.340402	0.621	0.467	3.23074e-28	THBS1_Macro	TIPARP	0.154
1.23124e-32	0.313928	0.44	0.297	3.29725e-28	THBS1_Macro	AC016831.5	0.143
1.58727e-32	0.271133	0.652	0.504	4.25072e-28	THBS1_Macro	GNAQ	0.148
2.3076e-32	0.326765	0.415	0.274	6.17976e-28	THBS1_Macro	TENT4B	0.141
2.77691e-32	0.274075	0.675	0.527	7.43656e-28	THBS1_Macro	LINC-PINT	0.148
3.15038e-32	0.268382	0.344	0.209	8.43672e-28	THBS1_Macro	RNF19B	0.135
3.92781e-32	0.283137	0.488	0.348	1.05187e-27	THBS1_Macro	MAP2K3	0.14
5.26109e-32	0.272259	0.396	0.254	1.40892e-27	THBS1_Macro	PRKAG2-AS1	0.142
9.15502e-32	0.277741	0.824	0.708	2.45171e-27	THBS1_Macro	DNAJB6	0.116
1.69366e-31	0.321209	0.506	0.36	4.53562e-27	THBS1_Macro	AVPI1	0.146
2.04147e-31	0.280142	0.913	0.804	5.46705e-27	THBS1_Macro	LRRFIP1	0.109
2.3198e-31	0.275158	0.51	0.375	6.21242e-27	THBS1_Macro	MAPK1IP1L	0.135
2.34357e-31	0.28427	0.576	0.432	6.27607e-27	THBS1_Macro	BIRC3	0.144
2.57777e-31	0.31907	0.58	0.447	6.90326e-27	THBS1_Macro	SNHG16	0.133
3.27622e-31	0.577924	0.412	0.269	8.77372e-27	THBS1_Macro	SLC16A10	0.143
3.49317e-31	0.302255	0.62	0.486	9.3547e-27	THBS1_Macro	PRNP	0.134
6.31259e-31	0.256881	0.724	0.581	1.69051e-26	THBS1_Macro	ATP6V1B2	0.143
1.13118e-30	0.280361	0.291	0.167	3.02931e-26	THBS1_Macro	SULT1A1	0.124
1.17511e-30	0.259114	0.608	0.474	3.14694e-26	THBS1_Macro	IDS	0.134
1.76841e-30	0.256883	0.458	0.322	4.73581e-26	THBS1_Macro	AGFG1	0.136
1.83182e-30	0.254404	0.927	0.835	4.90563e-26	THBS1_Macro	EEF2	0.092
1.87712e-30	0.371415	0.448	0.302	5.02692e-26	THBS1_Macro	HES4	0.146
2.52505e-30	0.253029	0.739	0.608	6.76209e-26	THBS1_Macro	SLA	0.131
4.77858e-30	0.352294	0.813	0.711	1.2797e-25	THBS1_Macro	TOP1	0.102
4.79879e-30	0.256971	0.457	0.318	1.28512e-25	THBS1_Macro	YTHDF3	0.139
1.46317e-29	0.903237	0.585	0.444	3.91838e-25	THBS1_Macro	IL1B	0.141
1.85386e-29	0.268094	0.489	0.357	4.96463e-25	THBS1_Macro	RIT1	0.132
2.49262e-29	0.291023	0.517	0.381	6.67524e-25	THBS1_Macro	JDP2	0.136
6.94098e-29	0.271801	0.671	0.541	1.85879e-24	THBS1_Macro	IRF2BP2	0.13
1.12349e-28	0.270413	0.524	0.388	3.0087e-24	THBS1_Macro	EPB41L3	0.136
1.25072e-28	0.292858	0.648	0.497	3.34943e-24	THBS1_Macro	PIM3	0.151
1.47555e-28	0.25905	0.282	0.164	3.95153e-24	THBS1_Macro	IL1RAP	0.118
1.9966e-28	0.26838	0.28	0.166	5.3469e-24	THBS1_Macro	ITPRIP	0.114
2.61685e-28	0.257379	0.291	0.172	7.00791e-24	THBS1_Macro	FYN	0.119
3.13638e-28	0.301505	0.371	0.246	8.39924e-24	THBS1_Macro	LFNG	0.125
3.17712e-28	0.288745	0.566	0.434	8.50832e-24	THBS1_Macro	ARFGAP3	0.132
4.33298e-28	0.392007	0.274	0.156	1.16037e-23	THBS1_Macro	C3	0.118
1.80238e-27	0.318281	0.507	0.383	4.82677e-23	THBS1_Macro	TNFRSF1A	0.124
4.40654e-27	0.300771	0.632	0.492	1.18007e-22	THBS1_Macro	VAMP5	0.14
6.30355e-27	0.301296	0.468	0.342	1.68809e-22	THBS1_Macro	TTC19	0.126
7.03585e-27	0.256408	0.896	0.791	1.8842e-22	THBS1_Macro	HERPUD1	0.105
8.07145e-27	0.260879	0.721	0.597	2.16153e-22	THBS1_Macro	ATF4	0.124
9.07862e-27	0.257747	0.767	0.652	2.43126e-22	THBS1_Macro	RNF7	0.115
4.73379e-26	0.274025	0.544	0.403	1.26771e-21	THBS1_Macro	B3GNT5	0.141
4.75374e-26	0.256135	0.723	0.611	1.27305e-21	THBS1_Macro	TMEM123	0.112
8.03834e-26	0.255648	0.526	0.391	2.15267e-21	THBS1_Macro	NUP214	0.135
1.3002e-25	0.26895	0.473	0.354	3.48194e-21	THBS1_Macro	ACOT9	0.119
1.65699e-25	0.25709	0.398	0.275	4.43743e-21	THBS1_Macro	TLE3	0.123
7.96983e-25	0.264396	0.543	0.411	2.13432e-20	THBS1_Macro	LTA4H	0.132
1.44156e-24	0.253496	0.437	0.314	3.86049e-20	THBS1_Macro	WDR45B	0.123
3.04858e-24	0.406149	0.501	0.381	8.16409e-20	THBS1_Macro	WARS	0.12
3.4032e-24	0.252019	0.627	0.512	9.11376e-20	THBS1_Macro	DYNC1H1	0.115
5.12379e-24	0.278998	0.485	0.369	1.37215e-19	THBS1_Macro	KYNU	0.116
2.75939e-23	0.574319	0.37	0.255	7.38965e-19	THBS1_Macro	SDS	0.115
6.45351e-23	0.252912	0.475	0.358	1.72825e-18	THBS1_Macro	ZBTB1	0.117
8.20715e-23	0.25252	0.381	0.271	2.19787e-18	THBS1_Macro	IRAK1	0.11
5.16159e-22	0.27665	0.322	0.214	1.38227e-17	THBS1_Macro	SERINC5	0.108
9.18271e-22	0.27368	0.834	0.714	2.45913e-17	THBS1_Macro	CYCS	0.12
3.13733e-21	0.283083	0.308	0.206	8.40176e-17	THBS1_Macro	SESN2	0.102
8.1893e-21	0.293937	0.549	0.439	2.1931e-16	THBS1_Macro	PLBD1	0.11
3.39862e-16	0.260577	0.373	0.283	9.1015e-12	THBS1_Macro	TMX4	0.09
1.05261e-15	0.449214	0.8	0.694	2.81889e-11	THBS1_Macro	MT2A	0.106
9.26919e-15	0.269261	0.344	0.259	2.48229e-10	THBS1_Macro	PAPSS2	0.085
1.16592e-13	0.264995	0.803	0.748	3.12232e-09	THBS1_Macro	HSPH1	0.055
1.35218e-13	0.330838	0.318	0.232	3.62113e-09	THBS1_Macro	XIST	0.086
3.12179e-242	1.58301	0.935	0.454	8.36015e-238	HSPA6_Macro	FCN1	0.481
4.88211e-217	2.00851	0.868	0.394	1.30743e-212	HSPA6_Macro	S100A8	0.474
2.79484e-205	2.18489	0.961	0.613	7.48459e-201	HSPA6_Macro	S100A9	0.348
7.4189e-165	1.58451	0.529	0.153	1.98678e-160	HSPA6_Macro	S100A12	0.376
2.15083e-141	1.56593	0.933	0.818	5.75992e-137	HSPA6_Macro	DNAJB1	0.115
1.04736e-138	1.30408	0.963	0.885	2.80482e-134	HSPA6_Macro	HSPA1A	0.078
6.14344e-138	1.57096	0.761	0.394	1.64521e-133	HSPA6_Macro	VCAN	0.367
4.70069e-136	1.43935	0.912	0.749	1.25884e-131	HSPA6_Macro	HSPA1B	0.163
5.21865e-131	1.14574	0.444	0.125	1.39755e-126	HSPA6_Macro	APOBEC3A	0.319
1.05249e-130	0.944657	0.99	0.889	2.81857e-126	HSPA6_Macro	S100A4	0.101
1.99524e-114	1.17343	0.746	0.495	5.34326e-110	HSPA6_Macro	STXBP2	0.251
4.80384e-104	0.90188	0.957	0.935	1.28647e-99	HSPA6_Macro	CTSS	0.022
1.50416e-100	0.776121	0.899	0.743	4.02813e-96	HSPA6_Macro	SERPINA1	0.156
8.82011e-97	1.70252	0.714	0.48	2.36203e-92	HSPA6_Macro	BAG3	0.234
7.11282e-95	0.682475	0.992	0.934	1.90481e-90	HSPA6_Macro	S100A6	0.058
1.63726e-94	0.865953	0.397	0.139	4.38457e-90	HSPA6_Macro	LILRA5	0.258
7.13075e-93	1.259	0.986	0.97	1.90962e-88	HSPA6_Macro	HSP90AA1	0.016
8.14559e-91	0.887264	0.93	0.885	2.18139e-86	HSPA6_Macro	LST1	0.045
5.41647e-90	1.53772	0.838	0.749	1.45053e-85	HSPA6_Macro	HSPH1	0.089
1.14468e-87	0.889976	0.533	0.25	3.06546e-83	HSPA6_Macro	CFP	0.283
1.48688e-83	1.72462	0.69	0.443	3.98187e-79	HSPA6_Macro	HSPA6	0.247
1.04774e-79	0.97787	0.692	0.453	2.80586e-75	HSPA6_Macro	CFD	0.239
1.87009e-79	0.417247	0.826	0.695	5.0081e-75	HSPA6_Macro	IFITM2	0.131
2.69881e-75	0.932679	0.354	0.127	7.2274e-71	HSPA6_Macro	RBP7	0.227
3.48998e-75	0.915444	0.457	0.211	9.34617e-71	HSPA6_Macro	RIPOR2	0.246
6.90065e-75	0.737324	0.341	0.116	1.84799e-70	HSPA6_Macro	CDA	0.225
1.15785e-73	1.46885	0.693	0.491	3.10071e-69	HSPA6_Macro	ZFAND2A	0.202
4.70178e-72	0.603166	0.958	0.913	1.25914e-67	HSPA6_Macro	COTL1	0.045
1.10986e-70	1.43243	0.559	0.329	2.97221e-66	HSPA6_Macro	DNAJA4	0.23
2.06352e-70	1.29078	0.286	0.09	5.5261e-66	HSPA6_Macro	FOLR3	0.196
9.06118e-70	0.960852	0.576	0.366	2.42658e-65	HSPA6_Macro	LILRB2	0.21
3.68887e-69	0.467284	0.98	0.956	9.8788e-65	HSPA6_Macro	PFDN5	0.024
5.41824e-69	0.860009	0.832	0.783	1.451e-64	HSPA6_Macro	TKT	0.049
5.80462e-66	0.564849	0.972	0.953	1.55448e-61	HSPA6_Macro	AIF1	0.019
2.70104e-62	0.595153	0.995	0.965	7.23338e-58	HSPA6_Macro	NEAT1	0.03
5.86479e-59	0.460818	0.996	0.973	1.57059e-54	HSPA6_Macro	SH3BGRL3	0.023
3.09079e-57	0.580853	0.879	0.834	8.27713e-53	HSPA6_Macro	GMFG	0.045
1.54296e-55	0.59053	0.76	0.51	4.13204e-51	HSPA6_Macro	SLC11A1	0.25
2.61757e-53	1.09389	0.776	0.688	7.00986e-49	HSPA6_Macro	IER5	0.088
1.54834e-50	0.368258	0.994	0.957	4.14646e-46	HSPA6_Macro	TYROBP	0.037
3.57932e-50	0.775946	0.576	0.381	9.58541e-46	HSPA6_Macro	SMIM25	0.195
2.67743e-49	0.660392	0.709	0.583	7.17016e-45	HSPA6_Macro	CSTA	0.126
4.21389e-49	0.522965	0.926	0.858	1.12848e-44	HSPA6_Macro	TSPO	0.068
1.74711e-48	0.48988	0.99	0.961	4.67875e-44	HSPA6_Macro	MT-ND1	0.029
2.41925e-48	0.830802	0.844	0.785	6.47875e-44	HSPA6_Macro	IFITM3	0.059
5.45149e-48	0.601476	0.732	0.581	1.45991e-43	HSPA6_Macro	FPR1	0.151
1.24662e-47	0.701048	0.734	0.601	3.33845e-43	HSPA6_Macro	BCL2A1	0.133
1.90002e-46	0.711677	0.455	0.252	5.08826e-42	HSPA6_Macro	PLAC8	0.203
2.15442e-46	0.760814	0.475	0.298	5.76955e-42	HSPA6_Macro	LYST	0.177
2.11108e-45	0.90932	0.631	0.537	5.65348e-41	HSPA6_Macro	CHORDC1	0.094
7.09013e-45	1.20153	0.774	0.735	1.89874e-40	HSPA6_Macro	HSPB1	0.039
4.63942e-44	1.08319	0.821	0.834	1.24244e-39	HSPA6_Macro	HSPE1	-0.013
6.11766e-44	0.826763	0.742	0.626	1.63831e-39	HSPA6_Macro	CD52	0.116
3.11897e-42	0.745318	0.599	0.479	8.3526e-38	HSPA6_Macro	FGR	0.12
1.50679e-40	1.18884	0.816	0.834	4.03519e-36	HSPA6_Macro	HSPD1	-0.018
5.50493e-40	0.54462	0.715	0.611	1.47422e-35	HSPA6_Macro	NCF2	0.104
2.02713e-39	0.431079	0.981	0.951	5.42866e-35	HSPA6_Macro	MT-ND2	0.03
9.14015e-39	0.303391	0.989	0.976	2.44773e-34	HSPA6_Macro	OAZ1	0.013
1.53248e-38	0.803703	0.855	0.839	4.10397e-34	HSPA6_Macro	DNAJA1	0.016
1.5666e-38	0.609848	0.725	0.682	4.19535e-34	HSPA6_Macro	CD48	0.043
4.01551e-38	0.631981	0.698	0.634	1.07535e-33	HSPA6_Macro	CARD16	0.064
1.57646e-37	0.739429	0.896	0.816	4.22176e-33	HSPA6_Macro	TIMP1	0.08
4.37112e-37	0.61235	0.757	0.726	1.17059e-32	HSPA6_Macro	EVI2B	0.031
4.8225e-37	0.277909	0.996	0.979	1.29147e-32	HSPA6_Macro	H3F3A	0.017
5.89492e-37	0.755393	0.511	0.347	1.57866e-32	HSPA6_Macro	ZBTB16	0.164
1.21455e-36	0.892062	0.692	0.641	3.25257e-32	HSPA6_Macro	NR4A1	0.051
1.95316e-36	0.688854	0.407	0.253	5.23057e-32	HSPA6_Macro	MYO1G	0.154
3.6508e-36	0.553743	0.419	0.233	9.77683e-32	HSPA6_Macro	CD300E	0.186
1.03955e-35	1.0225	0.681	0.646	2.78393e-31	HSPA6_Macro	CACYBP	0.035
3.22029e-35	0.435414	0.704	0.575	8.62393e-31	HSPA6_Macro	SLC25A37	0.129
8.20511e-35	0.702506	0.524	0.402	2.19733e-30	HSPA6_Macro	NUP214	0.122
1.46568e-34	0.262165	0.997	0.98	3.92508e-30	HSPA6_Macro	RPS9	0.017
1.72626e-34	0.569311	0.789	0.717	4.62293e-30	HSPA6_Macro	UPP1	0.072
1.49914e-33	0.370446	0.916	0.911	4.0147e-29	HSPA6_Macro	SERP1	0.005
1.61957e-33	0.640707	0.388	0.239	4.3372e-29	HSPA6_Macro	MEGF9	0.149
3.0269e-31	0.564635	0.288	0.147	8.10605e-27	HSPA6_Macro	KCNE1	0.141
3.1688e-30	0.581332	0.673	0.624	8.48605e-26	HSPA6_Macro	VSIR	0.049
1.82492e-29	0.797149	0.296	0.157	4.88714e-25	HSPA6_Macro	TNFSF14	0.139
2.09673e-29	0.514304	0.693	0.623	5.61504e-25	HSPA6_Macro	SLA	0.07
3.12732e-29	0.631231	0.37	0.231	8.37495e-25	HSPA6_Macro	ASGR1	0.139
3.04489e-28	0.915032	0.496	0.397	8.15421e-24	HSPA6_Macro	FKBP4	0.099
9.76607e-28	0.560283	0.702	0.643	2.61535e-23	HSPA6_Macro	CD55	0.059
2.57775e-27	0.735987	0.361	0.231	6.9032e-23	HSPA6_Macro	CGAS	0.13
3.58131e-27	0.563073	0.359	0.228	9.59074e-23	HSPA6_Macro	C19orf38	0.131
5.18316e-27	0.436517	0.916	0.825	1.38805e-22	HSPA6_Macro	TXNIP	0.091
6.45422e-27	0.806816	0.416	0.288	1.72844e-22	HSPA6_Macro	DNAJB4	0.128
9.23951e-27	0.414882	0.874	0.833	2.47434e-22	HSPA6_Macro	EMP3	0.041
1.76578e-26	0.771754	0.379	0.252	4.72877e-22	HSPA6_Macro	CDC42EP3	0.127
2.97655e-26	0.606139	0.337	0.205	7.97121e-22	HSPA6_Macro	SELL	0.132
7.7273e-26	0.629306	0.743	0.713	2.06937e-21	HSPA6_Macro	VMP1	0.03
2.63157e-25	0.497622	0.975	0.972	7.04733e-21	HSPA6_Macro	UBC	0.003
4.49868e-25	0.547076	0.739	0.698	1.20475e-20	HSPA6_Macro	MNDA	0.041
4.94563e-25	0.495597	0.753	0.77	1.32444e-20	HSPA6_Macro	CD37	-0.017
5.96211e-25	0.529478	0.551	0.429	1.59665e-20	HSPA6_Macro	CLEC4E	0.122
6.55823e-25	0.703058	0.875	0.888	1.7563e-20	HSPA6_Macro	HSPA8	-0.013
7.72411e-25	0.635401	0.873	0.846	2.06852e-20	HSPA6_Macro	RGS2	0.027
1.15325e-24	0.866431	0.574	0.513	3.0884e-20	HSPA6_Macro	DOK2	0.061
2.78698e-24	0.65525	0.391	0.269	7.46352e-20	HSPA6_Macro	POU2F2	0.122
5.30814e-24	0.7468	0.634	0.538	1.42152e-19	HSPA6_Macro	KLF2	0.096
6.23001e-24	0.701594	0.709	0.729	1.6684e-19	HSPA6_Macro	DNAJB6	-0.02
2.12464e-23	0.625294	0.313	0.175	5.68978e-19	HSPA6_Macro	RETN	0.138
4.91716e-23	0.569626	0.375	0.262	1.31682e-18	HSPA6_Macro	TNFSF10	0.113
9.51631e-23	0.658816	0.309	0.193	2.54847e-18	HSPA6_Macro	NKRF	0.116
2.4867e-22	0.315154	0.977	0.954	6.65937e-18	HSPA6_Macro	MT-ND3	0.023
2.80355e-22	0.410956	0.822	0.808	7.50792e-18	HSPA6_Macro	PYCARD	0.014
4.04015e-22	0.613047	0.525	0.438	1.08195e-17	HSPA6_Macro	MPEG1	0.087
8.80696e-22	0.313657	0.893	0.834	2.3585e-17	HSPA6_Macro	C1orf162	0.059
1.18488e-21	0.471601	0.293	0.179	3.17311e-17	HSPA6_Macro	PRAM1	0.114
1.30324e-21	0.423949	0.704	0.676	3.49008e-17	HSPA6_Macro	CORO1A	0.028
3.34677e-21	0.668053	0.424	0.323	8.96264e-17	HSPA6_Macro	CLEC12A	0.101
9.41425e-21	0.580265	0.397	0.287	2.52114e-16	HSPA6_Macro	LRRK2	0.11
1.22505e-20	0.640482	0.299	0.19	3.28069e-16	HSPA6_Macro	LDLR	0.109
1.42299e-20	0.640592	0.646	0.635	3.81076e-16	HSPA6_Macro	CLK1	0.011
2.66271e-20	0.354951	0.349	0.217	7.13074e-16	HSPA6_Macro	AQP9	0.132
4.78506e-20	0.445437	0.326	0.198	1.28144e-15	HSPA6_Macro	MCEMP1	0.128
7.30969e-20	0.399295	0.682	0.683	1.95754e-15	HSPA6_Macro	DAZAP2	-0.001
1.0259e-19	0.521212	0.398	0.309	2.74737e-15	HSPA6_Macro	BIN2	0.089
2.59655e-19	0.486726	0.342	0.24	6.95356e-15	HSPA6_Macro	SECTM1	0.102
4.79243e-19	0.29163	0.931	0.921	1.28341e-14	HSPA6_Macro	EEF1D	0.01
5.20737e-19	0.569434	0.893	0.919	1.39453e-14	HSPA6_Macro	UBB	-0.026
8.27948e-19	0.34664	0.336	0.228	2.21725e-14	HSPA6_Macro	CPD	0.108
1.55615e-18	0.53317	0.672	0.664	4.16737e-14	HSPA6_Macro	TRA2B	0.008
2.33764e-18	0.402532	0.439	0.348	6.26019e-14	HSPA6_Macro	CSF3R	0.091
2.40578e-18	0.405084	0.747	0.771	6.44267e-14	HSPA6_Macro	TRAPPC5	-0.024
2.96941e-18	0.942488	0.397	0.311	7.95207e-14	HSPA6_Macro	SLC5A3	0.086
4.25776e-18	0.35428	0.771	0.744	1.14023e-13	HSPA6_Macro	ZEB2	0.027
5.18416e-18	0.467693	0.499	0.439	1.38832e-13	HSPA6_Macro	HCK	0.06
1.19334e-17	0.586813	0.319	0.221	3.19577e-13	HSPA6_Macro	MTSS1	0.098
1.81067e-17	0.509815	0.459	0.386	4.84898e-13	HSPA6_Macro	AGTRAP	0.073
2.2602e-17	0.561673	0.786	0.755	6.05283e-13	HSPA6_Macro	JUN	0.031
3.2665e-17	0.335258	0.803	0.784	8.74767e-13	HSPA6_Macro	FYB1	0.019
3.88905e-17	0.385605	0.93	0.916	1.04149e-12	HSPA6_Macro	DUSP1	0.014
4.72299e-17	0.898344	0.429	0.348	1.26482e-12	HSPA6_Macro	TENT5A	0.081
5.5423e-17	0.694028	0.677	0.646	1.48423e-12	HSPA6_Macro	RHOB	0.031
3.57601e-16	0.455791	0.322	0.233	9.57654e-12	HSPA6_Macro	MOB3A	0.089
3.62214e-16	0.470943	0.377	0.292	9.70009e-12	HSPA6_Macro	LILRB1	0.085
5.52597e-16	0.327781	0.822	0.839	1.47986e-11	HSPA6_Macro	ELOB	-0.017
1.40596e-15	0.294298	0.789	0.826	3.76515e-11	HSPA6_Macro	LAMTOR4	-0.037
1.73966e-15	0.487822	0.519	0.479	4.65881e-11	HSPA6_Macro	MYO1F	0.04
1.85067e-15	0.456766	0.29	0.197	4.9561e-11	HSPA6_Macro	CCDC69	0.093
2.92016e-15	0.476244	0.359	0.264	7.82019e-11	HSPA6_Macro	CD36	0.095
3.92237e-15	0.45878	0.575	0.545	1.05041e-10	HSPA6_Macro	IRAK3	0.03
4.02197e-15	0.343963	0.885	0.877	1.07708e-10	HSPA6_Macro	SOD2	0.008
4.98924e-15	0.549404	0.927	0.943	1.33612e-10	HSPA6_Macro	HSP90AB1	-0.016
6.2045e-15	0.497322	0.443	0.383	1.66156e-10	HSPA6_Macro	PECAM1	0.06
7.15446e-15	0.52677	0.305	0.223	1.91597e-10	HSPA6_Macro	DENND10	0.082
8.80463e-15	0.630055	0.378	0.29	2.35788e-10	HSPA6_Macro	SNAI1	0.088
1.04697e-14	0.297355	0.842	0.876	2.80379e-10	HSPA6_Macro	LCP1	-0.034
1.2195e-14	0.820571	0.543	0.498	3.26583e-10	HSPA6_Macro	HMOX1	0.045
1.30976e-14	0.378933	0.76	0.743	3.50753e-10	HSPA6_Macro	CYBB	0.017
1.41619e-14	0.457017	0.321	0.235	3.79255e-10	HSPA6_Macro	GIMAP1	0.086
1.72315e-14	0.543702	0.62	0.611	4.6146e-10	HSPA6_Macro	ARL4A	0.009
1.73533e-14	0.458535	0.529	0.51	4.64721e-10	HSPA6_Macro	CASP1	0.019
1.97037e-14	0.344392	0.733	0.757	5.27665e-10	HSPA6_Macro	PRELID1	-0.024
2.49105e-14	0.361682	0.716	0.752	6.67104e-10	HSPA6_Macro	WSB1	-0.036
2.62419e-14	0.40411	0.518	0.477	7.02757e-10	HSPA6_Macro	RAC2	0.041
3.69427e-14	0.409622	0.265	0.178	9.89325e-10	HSPA6_Macro	LILRA2	0.087
6.56421e-14	0.418388	0.618	0.608	1.75789e-09	HSPA6_Macro	GLRX	0.01
7.24007e-14	0.670118	0.552	0.567	1.93889e-09	HSPA6_Macro	MRPL18	-0.015
8.03686e-14	0.494523	0.393	0.331	2.15227e-09	HSPA6_Macro	LRRC25	0.062
8.84715e-14	0.681081	0.318	0.237	2.36927e-09	HSPA6_Macro	ALAS1	0.081
1.91659e-13	0.325953	0.712	0.696	5.13263e-09	HSPA6_Macro	TNFRSF1B	0.016
2.02583e-13	0.390268	0.898	0.903	5.42518e-09	HSPA6_Macro	JUND	-0.005
2.11095e-13	0.482156	0.383	0.319	5.65313e-09	HSPA6_Macro	ZDHHC20	0.064
3.91424e-13	0.607817	0.556	0.569	1.04823e-08	HSPA6_Macro	TCP1	-0.013
1.39045e-12	0.439885	0.434	0.384	3.72362e-08	HSPA6_Macro	SSH2	0.05
1.73875e-12	0.357421	0.667	0.655	4.65637e-08	HSPA6_Macro	BLVRB	0.012
1.85285e-12	0.494609	0.403	0.355	4.96194e-08	HSPA6_Macro	DEDD2	0.048
2.04544e-12	0.444357	0.774	0.802	5.47768e-08	HSPA6_Macro	SERPINB1	-0.028
7.90741e-12	0.514848	0.427	0.383	2.11761e-07	HSPA6_Macro	TUT7	0.044
1.20914e-11	0.453546	0.378	0.327	3.23808e-07	HSPA6_Macro	CPPED1	0.051
1.66678e-11	0.442097	0.472	0.44	4.46364e-07	HSPA6_Macro	LILRB3	0.032
1.94922e-11	0.31701	0.664	0.704	5.22e-07	HSPA6_Macro	PRR13	-0.04
7.7596e-11	0.398705	0.294	0.227	2.07802e-06	HSPA6_Macro	RXRA	0.067
9.94158e-11	0.51809	0.402	0.361	2.66235e-06	HSPA6_Macro	PAG1	0.041
1.00078e-10	0.420712	0.464	0.423	2.68008e-06	HSPA6_Macro	GIMAP4	0.041
1.11414e-10	0.413244	0.443	0.411	2.98366e-06	HSPA6_Macro	USP3	0.032
1.96998e-10	0.337059	0.982	0.95	5.27561e-06	HSPA6_Macro	LYZ	0.032
3.37308e-10	0.349703	0.627	0.672	9.0331e-06	HSPA6_Macro	HSBP1	-0.045
6.79088e-10	0.31552	0.697	0.712	1.8186e-05	HSPA6_Macro	IER2	-0.015
7.45977e-10	0.342739	0.593	0.624	1.99773e-05	HSPA6_Macro	ARRB2	-0.031
1.26902e-09	0.352277	0.665	0.68	3.39843e-05	HSPA6_Macro	HMGB2	-0.015
1.40166e-09	0.27377	0.837	0.887	3.75365e-05	HSPA6_Macro	PTPRC	-0.05
1.44188e-09	0.364703	0.788	0.81	3.86134e-05	HSPA6_Macro	PPP1R15A	-0.022
1.58303e-09	0.371979	0.552	0.582	4.23937e-05	HSPA6_Macro	USP15	-0.03
1.76817e-09	0.364605	0.318	0.257	4.73517e-05	HSPA6_Macro	AC090559.1	0.061
1.95949e-09	0.360947	0.684	0.729	5.2475e-05	HSPA6_Macro	CCNL1	-0.045
1.99755e-09	0.47359	0.492	0.454	5.34943e-05	HSPA6_Macro	NFKBIZ	0.038
2.33692e-09	0.309109	0.617	0.584	6.25827e-05	HSPA6_Macro	JAML	0.033
3.41756e-09	0.430448	0.503	0.486	9.15224e-05	HSPA6_Macro	IRS2	0.017
3.84197e-09	0.262252	0.664	0.574	0.000102888	HSPA6_Macro	C5AR1	0.09
7.10096e-09	0.307374	0.695	0.728	0.000190164	HSPA6_Macro	TALDO1	-0.033
1.0503e-08	0.408858	0.454	0.442	0.00028127	HSPA6_Macro	SLC7A7	0.012
1.96588e-08	0.438952	0.26	0.204	0.000526462	HSPA6_Macro	MTHFR	0.056
3.89482e-08	0.415519	0.344	0.31	0.00104303	HSPA6_Macro	HECA	0.034
4.39346e-08	0.283201	0.579	0.561	0.00117657	HSPA6_Macro	ACSL1	0.018
7.1055e-08	0.346396	0.688	0.757	0.00190285	HSPA6_Macro	MTPN	-0.069
7.5226e-08	0.343539	0.445	0.419	0.00201455	HSPA6_Macro	TNFAIP2	0.026
8.93069e-08	0.464709	0.366	0.342	0.00239164	HSPA6_Macro	AGFG1	0.024
9.66374e-08	0.400481	0.265	0.215	0.00258795	HSPA6_Macro	NXF1	0.05
1.16631e-07	0.421316	0.517	0.515	0.00312338	HSPA6_Macro	VAMP5	0.002
1.22399e-07	0.342488	0.262	0.207	0.00327786	HSPA6_Macro	ICAM3	0.055
2.20275e-07	0.476663	0.506	0.527	0.00589896	HSPA6_Macro	SLC38A2	-0.021
3.21465e-07	0.348395	0.433	0.414	0.00860883	HSPA6_Macro	PILRA	0.019
3.42057e-07	0.417617	0.44	0.432	0.00916029	HSPA6_Macro	LTA4H	0.008
3.86149e-07	0.407223	0.396	0.359	0.0103411	HSPA6_Macro	ABHD5	0.037
4.17551e-07	0.254677	0.697	0.754	0.011182	HSPA6_Macro	SPI1	-0.057
4.56023e-07	0.329083	0.757	0.773	0.0122123	HSPA6_Macro	GADD45B	-0.016
4.67748e-07	0.399032	0.382	0.368	0.0125263	HSPA6_Macro	TSPAN14	0.014
5.57699e-07	0.398462	0.461	0.477	0.0149352	HSPA6_Macro	ZNF106	-0.016
5.98441e-07	0.450942	0.412	0.415	0.0160262	HSPA6_Macro	HEBP2	-0.003
1.12902e-06	0.373658	0.303	0.266	0.0302351	HSPA6_Macro	SH3BP2	0.037
1.15971e-06	0.475928	0.312	0.27	0.031057	HSPA6_Macro	TSPYL2	0.042
0	3.09489	0.299	0.003	0	FCGR3B_Neutrophil	FCGR3B	0.296
1.24869e-59	2.15034	0.839	0.638	3.34398e-55	FCGR3B_Neutrophil	S100A9	0.201
3.7788e-53	1.39617	0.918	0.97	1.01196e-48	FCGR3B_Neutrophil	NEAT1	-0.052
1.13368e-47	2.88762	0.677	0.429	3.03599e-43	FCGR3B_Neutrophil	S100A8	0.248
3.42032e-44	4.06009	0.587	0.389	9.15963e-40	FCGR3B_Neutrophil	CXCL8	0.198
4.83834e-42	1.02167	0.988	0.994	1.29571e-37	FCGR3B_Neutrophil	MALAT1	-0.006
7.24385e-38	2.26075	0.742	0.829	1.9399e-33	FCGR3B_Neutrophil	NAMPT	-0.087
2.7836e-36	3.9172	0.672	0.71	7.45447e-32	FCGR3B_Neutrophil	IFITM2	-0.038
4.22343e-36	0.401204	0.176	0.68	1.13104e-31	FCGR3B_Neutrophil	CAPZA1	-0.504
8.33905e-33	0.264611	0.196	0.695	2.2332e-28	FCGR3B_Neutrophil	QKI	-0.499
8.79682e-32	0.269507	0.191	0.68	2.35579e-27	FCGR3B_Neutrophil	PRDX5	-0.489
1.08297e-31	0.530052	0.135	0.564	2.9002e-27	FCGR3B_Neutrophil	C18orf32	-0.429
2.05272e-31	0.295309	0.182	0.657	5.49719e-27	FCGR3B_Neutrophil	GNB2	-0.475
2.57866e-31	0.276621	0.138	0.566	6.90564e-27	FCGR3B_Neutrophil	BRD2	-0.428
8.19099e-31	0.25838	0.17	0.624	2.19355e-26	FCGR3B_Neutrophil	ATP6V1B2	-0.454
1.45171e-30	1.356	0.871	0.983	3.88767e-26	FCGR3B_Neutrophil	H3F3B	-0.112
1.7141e-30	0.321504	0.223	0.732	4.59036e-26	FCGR3B_Neutrophil	RAB7A	-0.509
1.95298e-30	0.286119	0.208	0.703	5.23009e-26	FCGR3B_Neutrophil	PAK2	-0.495
2.86707e-30	0.40358	0.176	0.633	7.67802e-26	FCGR3B_Neutrophil	HSPA9	-0.457
2.93746e-30	0.256336	0.147	0.575	7.86653e-26	FCGR3B_Neutrophil	UBE2R2	-0.428
5.66244e-30	0.256011	0.205	0.684	1.5164e-25	FCGR3B_Neutrophil	PLSCR1	-0.479
5.69876e-30	0.319299	0.185	0.65	1.52613e-25	FCGR3B_Neutrophil	SF3B1	-0.465
7.2947e-30	0.254311	0.164	0.606	1.95352e-25	FCGR3B_Neutrophil	RNF13	-0.442
2.63016e-29	0.383426	0.179	0.637	7.04358e-25	FCGR3B_Neutrophil	CHMP2A	-0.458
3.36926e-29	1.23932	0.947	0.99	9.02288e-25	FCGR3B_Neutrophil	SAT1	-0.043
3.40241e-29	0.26266	0.12	0.513	9.11166e-25	FCGR3B_Neutrophil	COPA	-0.393
3.4911e-29	0.272865	0.073	0.42	9.34917e-25	FCGR3B_Neutrophil	EIF4E	-0.347
4.05079e-29	0.260127	0.079	0.433	1.0848e-24	FCGR3B_Neutrophil	UGP2	-0.354
4.85991e-29	0.370009	0.147	0.564	1.30148e-24	FCGR3B_Neutrophil	DNTTIP2	-0.417
4.98648e-29	0.296851	0.185	0.633	1.33538e-24	FCGR3B_Neutrophil	SOCS3	-0.448
5.19876e-29	0.328625	0.12	0.514	1.39223e-24	FCGR3B_Neutrophil	BRD4	-0.394
5.24626e-29	0.466258	0.167	0.609	1.40495e-24	FCGR3B_Neutrophil	SF1	-0.442
5.28627e-29	0.396199	0.182	0.635	1.41566e-24	FCGR3B_Neutrophil	HNRNPH1	-0.453
6.39696e-29	0.283961	0.223	0.715	1.71311e-24	FCGR3B_Neutrophil	RBPJ	-0.492
9.47876e-29	0.285842	0.097	0.464	2.53841e-24	FCGR3B_Neutrophil	METTL9	-0.367
1.66651e-28	0.313478	0.132	0.53	4.46292e-24	FCGR3B_Neutrophil	WAC	-0.398
2.50255e-28	0.334782	0.226	0.704	6.70183e-24	FCGR3B_Neutrophil	SELENOK	-0.478
2.68468e-28	0.250353	0.264	0.802	7.18957e-24	FCGR3B_Neutrophil	GRB2	-0.538
3.05087e-28	0.282799	0.17	0.602	8.17022e-24	FCGR3B_Neutrophil	FAM133B	-0.432
4.56289e-28	0.449142	0.202	0.673	1.22194e-23	FCGR3B_Neutrophil	CNPY3	-0.471
4.63609e-28	0.345434	0.123	0.509	1.24155e-23	FCGR3B_Neutrophil	PRKAG2	-0.386
5.16599e-28	0.368462	0.117	0.499	1.38345e-23	FCGR3B_Neutrophil	BUD31	-0.382
6.80977e-28	0.434305	0.15	0.563	1.82366e-23	FCGR3B_Neutrophil	EIF1B	-0.413
7.68188e-28	0.254748	0.109	0.476	2.05721e-23	FCGR3B_Neutrophil	HEXA	-0.367
8.92674e-28	0.363365	0.179	0.62	2.39058e-23	FCGR3B_Neutrophil	APBB1IP	-0.441
1.11223e-27	0.46257	0.141	0.546	2.97855e-23	FCGR3B_Neutrophil	RTF2	-0.405
1.12402e-27	0.270869	0.196	0.652	3.01013e-23	FCGR3B_Neutrophil	PNISR	-0.456
1.62567e-27	0.265879	0.179	0.615	4.35354e-23	FCGR3B_Neutrophil	OSBPL8	-0.436
2.48889e-27	0.255624	0.196	0.65	6.66524e-23	FCGR3B_Neutrophil	TGOLN2	-0.454
3.67566e-27	0.296252	0.097	0.451	9.84342e-23	FCGR3B_Neutrophil	CHMP5	-0.354
3.81058e-27	0.388192	0.129	0.515	1.02047e-22	FCGR3B_Neutrophil	ARF4	-0.386
6.22154e-27	0.362625	0.205	0.66	1.66613e-22	FCGR3B_Neutrophil	CARD16	-0.455
7.13489e-27	2.23508	0.604	0.586	1.91072e-22	FCGR3B_Neutrophil	SLC25A37	0.018
9.09441e-27	0.298831	0.194	0.64	2.43548e-22	FCGR3B_Neutrophil	ARRB2	-0.446
1.05189e-26	0.262632	0.194	0.632	2.81696e-22	FCGR3B_Neutrophil	SNX10	-0.438
1.4213e-26	0.284143	0.123	0.497	3.80624e-22	FCGR3B_Neutrophil	DOCK2	-0.374
1.88172e-26	0.405776	0.161	0.574	5.03925e-22	FCGR3B_Neutrophil	LY96	-0.413
2.22649e-26	0.340733	0.167	0.586	5.96254e-22	FCGR3B_Neutrophil	SP100	-0.419
3.892e-26	0.450688	0.226	0.705	1.04228e-21	FCGR3B_Neutrophil	RHOG	-0.479
3.89841e-26	0.306787	0.147	0.541	1.04399e-21	FCGR3B_Neutrophil	SERTAD1	-0.394
4.30339e-26	0.381568	0.167	0.587	1.15245e-21	FCGR3B_Neutrophil	OSTF1	-0.42
4.42584e-26	0.353041	0.135	0.516	1.18524e-21	FCGR3B_Neutrophil	SERINC1	-0.381
4.92612e-26	0.250974	0.085	0.419	1.31922e-21	FCGR3B_Neutrophil	STAG2	-0.334
5.72961e-26	0.633699	0.179	0.605	1.53439e-21	FCGR3B_Neutrophil	GNG10	-0.426
6.53392e-26	0.408407	0.173	0.597	1.74978e-21	FCGR3B_Neutrophil	STK4	-0.424
7.56426e-26	0.304506	0.103	0.453	2.02571e-21	FCGR3B_Neutrophil	RAB8B	-0.35
8.41135e-26	1.55659	0.789	0.887	2.25256e-21	FCGR3B_Neutrophil	FOS	-0.098
9.80514e-26	0.276024	0.243	0.739	2.62582e-21	FCGR3B_Neutrophil	TMBIM4	-0.496
1.25683e-25	0.297146	0.111	0.467	3.3658e-21	FCGR3B_Neutrophil	SRA1	-0.356
1.27197e-25	0.364407	0.196	0.629	3.40633e-21	FCGR3B_Neutrophil	OGFRL1	-0.433
2.05557e-25	0.29344	0.185	0.607	5.5048e-21	FCGR3B_Neutrophil	N4BP2L2	-0.422
2.76574e-25	0.285433	0.097	0.433	7.40666e-21	FCGR3B_Neutrophil	HSD17B11	-0.336
2.84234e-25	0.425985	0.243	0.729	7.61179e-21	FCGR3B_Neutrophil	ELF1	-0.486
2.96649e-25	0.353636	0.249	0.75	7.94427e-21	FCGR3B_Neutrophil	VAPA	-0.501
3.17725e-25	0.374201	0.217	0.667	8.50868e-21	FCGR3B_Neutrophil	CLEC2B	-0.45
3.7493e-25	0.287989	0.258	0.753	1.00406e-20	FCGR3B_Neutrophil	CMTM6	-0.495
4.18062e-25	0.278204	0.15	0.536	1.11957e-20	FCGR3B_Neutrophil	LAMP1	-0.386
4.42212e-25	0.478799	0.261	0.765	1.18424e-20	FCGR3B_Neutrophil	C4orf3	-0.504
5.17741e-25	0.439465	0.24	0.724	1.38651e-20	FCGR3B_Neutrophil	JAK1	-0.484
6.13818e-25	0.37385	0.147	0.531	1.64381e-20	FCGR3B_Neutrophil	TGFB1	-0.384
7.06846e-25	0.285128	0.106	0.45	1.89293e-20	FCGR3B_Neutrophil	FAM177A1	-0.344
7.16716e-25	1.58211	0.777	0.924	1.91936e-20	FCGR3B_Neutrophil	DUSP1	-0.147
1.06437e-24	0.315723	0.132	0.499	2.85039e-20	FCGR3B_Neutrophil	FOXP1	-0.367
1.06851e-24	0.340863	0.106	0.447	2.86146e-20	FCGR3B_Neutrophil	CEP350	-0.341
1.27137e-24	0.278059	0.12	0.475	3.40474e-20	FCGR3B_Neutrophil	ATP13A3	-0.355
1.53578e-24	0.427779	0.12	0.474	4.11282e-20	FCGR3B_Neutrophil	STX4	-0.354
1.96143e-24	0.479611	0.226	0.69	5.25271e-20	FCGR3B_Neutrophil	TCF25	-0.464
1.97888e-24	0.290025	0.088	0.41	5.29944e-20	FCGR3B_Neutrophil	BLOC1S2	-0.322
2.07892e-24	0.371274	0.155	0.544	5.56736e-20	FCGR3B_Neutrophil	AKIRIN2	-0.389
2.1019e-24	0.330976	0.141	0.515	5.62888e-20	FCGR3B_Neutrophil	NIPBL	-0.374
2.62257e-24	0.3266	0.103	0.438	7.02325e-20	FCGR3B_Neutrophil	CHMP2B	-0.335
3.00988e-24	0.380482	0.141	0.512	8.06046e-20	FCGR3B_Neutrophil	ARID4B	-0.371
3.63099e-24	0.301131	0.117	0.467	9.72378e-20	FCGR3B_Neutrophil	ITSN2	-0.35
3.8704e-24	0.289098	0.141	0.51	1.03649e-19	FCGR3B_Neutrophil	LUC7L3	-0.369
4.12243e-24	0.295919	0.12	0.471	1.10399e-19	FCGR3B_Neutrophil	DDX39B	-0.351
5.76638e-24	0.383173	0.223	0.67	1.54424e-19	FCGR3B_Neutrophil	JPT1	-0.447
8.32685e-24	0.570828	0.179	0.586	2.22993e-19	FCGR3B_Neutrophil	DSE	-0.407
8.94034e-24	0.575598	0.191	0.612	2.39422e-19	FCGR3B_Neutrophil	RAB5IF	-0.421
1.10903e-23	0.26826	0.094	0.415	2.96999e-19	FCGR3B_Neutrophil	KDM5A	-0.321
1.11239e-23	0.373589	0.094	0.416	2.97897e-19	FCGR3B_Neutrophil	CYLD	-0.322
1.31327e-23	0.290447	0.12	0.464	3.51695e-19	FCGR3B_Neutrophil	JARID2	-0.344
1.36177e-23	0.398286	0.144	0.512	3.64683e-19	FCGR3B_Neutrophil	IDS	-0.368
1.71478e-23	0.260336	0.323	0.844	4.59218e-19	FCGR3B_Neutrophil	TAGLN2	-0.521
1.82434e-23	0.281513	0.232	0.667	4.88559e-19	FCGR3B_Neutrophil	RHOB	-0.435
1.89601e-23	0.397777	0.144	0.511	5.07751e-19	FCGR3B_Neutrophil	PNPLA8	-0.367
2.17534e-23	0.578575	0.155	0.535	5.82557e-19	FCGR3B_Neutrophil	CDC42SE1	-0.38
2.3447e-23	0.260475	0.12	0.465	6.2791e-19	FCGR3B_Neutrophil	RALBP1	-0.345
2.36619e-23	0.275421	0.123	0.469	6.33666e-19	FCGR3B_Neutrophil	TNFRSF14	-0.346
2.75893e-23	0.47996	0.235	0.697	7.3884e-19	FCGR3B_Neutrophil	GPSM3	-0.462
2.93039e-23	0.324484	0.111	0.447	7.84759e-19	FCGR3B_Neutrophil	MPHOSPH8	-0.336
3.07827e-23	0.579853	0.147	0.516	8.24359e-19	FCGR3B_Neutrophil	UBE2D1	-0.369
3.94837e-23	0.370019	0.179	0.579	1.05737e-18	FCGR3B_Neutrophil	ZNF207	-0.4
4.59375e-23	0.335614	0.199	0.611	1.23021e-18	FCGR3B_Neutrophil	GABARAPL1	-0.412
5.27108e-23	0.317118	0.284	0.79	1.4116e-18	FCGR3B_Neutrophil	CD37	-0.506
5.55248e-23	0.396368	0.114	0.45	1.48695e-18	FCGR3B_Neutrophil	NR3C1	-0.336
7.8843e-23	0.494652	0.188	0.594	2.11142e-18	FCGR3B_Neutrophil	SKAP2	-0.406
1.05953e-22	2.36421	0.604	0.525	2.83743e-18	FCGR3B_Neutrophil	G0S2	0.079
1.11529e-22	0.272623	0.117	0.453	2.98675e-18	FCGR3B_Neutrophil	GBP2	-0.336
1.33008e-22	0.41898	0.235	0.684	3.56195e-18	FCGR3B_Neutrophil	TRA2B	-0.449
1.40778e-22	0.356085	0.1	0.418	3.77004e-18	FCGR3B_Neutrophil	MED28	-0.318
1.41279e-22	0.607055	0.176	0.568	3.78346e-18	FCGR3B_Neutrophil	BAZ1A	-0.392
1.87991e-22	0.435474	0.279	0.783	5.03441e-18	FCGR3B_Neutrophil	IQGAP1	-0.504
2.12977e-22	0.560237	0.132	0.479	5.70352e-18	FCGR3B_Neutrophil	ZNF267	-0.347
2.50753e-22	0.309122	0.085	0.388	6.71517e-18	FCGR3B_Neutrophil	AKIRIN1	-0.303
3.43588e-22	0.287514	0.082	0.381	9.20129e-18	FCGR3B_Neutrophil	EMD	-0.299
3.54001e-22	0.329703	0.106	0.426	9.48016e-18	FCGR3B_Neutrophil	RBM4	-0.32
3.60382e-22	0.328517	0.117	0.446	9.65104e-18	FCGR3B_Neutrophil	SNAP23	-0.329
4.3794e-22	0.270563	0.123	0.456	1.1728e-17	FCGR3B_Neutrophil	C6orf62	-0.333
4.50812e-22	0.466916	0.126	0.464	1.20727e-17	FCGR3B_Neutrophil	CNN2	-0.338
4.88305e-22	0.282428	0.273	0.747	1.30768e-17	FCGR3B_Neutrophil	DNAJB6	-0.474
7.05446e-22	0.267167	0.079	0.372	1.88919e-17	FCGR3B_Neutrophil	DYNC1LI1	-0.293
8.0199e-22	0.439927	0.091	0.394	2.14773e-17	FCGR3B_Neutrophil	P4HA1	-0.303
8.07979e-22	0.261266	0.067	0.348	2.16377e-17	FCGR3B_Neutrophil	SDCCAG8	-0.281
8.12443e-22	0.495211	0.185	0.576	2.17572e-17	FCGR3B_Neutrophil	CHD2	-0.391
8.64428e-22	0.552122	0.249	0.72	2.31494e-17	FCGR3B_Neutrophil	PRR13	-0.471
9.09549e-22	0.37843	0.085	0.382	2.43577e-17	FCGR3B_Neutrophil	PGD	-0.297
9.83903e-22	0.466745	0.141	0.489	2.63489e-17	FCGR3B_Neutrophil	RIOK3	-0.348
1.19819e-21	0.256902	0.094	0.396	3.20874e-17	FCGR3B_Neutrophil	MPP1	-0.302
1.29236e-21	0.272791	0.243	0.662	3.46093e-17	FCGR3B_Neutrophil	CREM	-0.419
1.74893e-21	0.263565	0.1	0.406	4.68364e-17	FCGR3B_Neutrophil	MIER1	-0.306
1.83682e-21	0.450794	0.164	0.535	4.91901e-17	FCGR3B_Neutrophil	CASP4	-0.371
2.04695e-21	0.405734	0.097	0.401	5.48172e-17	FCGR3B_Neutrophil	OSER1	-0.304
2.18178e-21	0.599849	0.123	0.451	5.8428e-17	FCGR3B_Neutrophil	SRGAP2	-0.328
2.21379e-21	0.364602	0.085	0.378	5.92854e-17	FCGR3B_Neutrophil	RAB5A	-0.293
2.23505e-21	0.26181	0.1	0.404	5.98546e-17	FCGR3B_Neutrophil	AZI2	-0.304
2.31333e-21	0.480341	0.17	0.541	6.19509e-17	FCGR3B_Neutrophil	SLC38A2	-0.371
2.32501e-21	0.295934	0.114	0.434	6.22636e-17	FCGR3B_Neutrophil	ZMAT2	-0.32
2.55378e-21	0.293429	0.117	0.44	6.83902e-17	FCGR3B_Neutrophil	RBMS1	-0.323
2.56388e-21	0.502511	0.135	0.476	6.86608e-17	FCGR3B_Neutrophil	PJA2	-0.341
2.5641e-21	0.46151	0.12	0.446	6.86667e-17	FCGR3B_Neutrophil	NAPA	-0.326
2.60858e-21	0.465285	0.276	0.76	6.98578e-17	FCGR3B_Neutrophil	ROCK1	-0.484
2.62483e-21	0.450845	0.126	0.458	7.0293e-17	FCGR3B_Neutrophil	EWSR1	-0.332
2.91498e-21	0.31081	0.079	0.365	7.80632e-17	FCGR3B_Neutrophil	ETNK1	-0.286
3.40117e-21	0.290234	0.411	0.916	9.10833e-17	FCGR3B_Neutrophil	MIF	-0.505
3.56432e-21	0.448661	0.109	0.42	9.54525e-17	FCGR3B_Neutrophil	MYO9B	-0.311
4.26402e-21	0.253016	0.106	0.413	1.1419e-16	FCGR3B_Neutrophil	PTGER4	-0.307
4.29053e-21	0.38315	0.279	0.76	1.149e-16	FCGR3B_Neutrophil	IFNGR1	-0.481
4.52214e-21	0.51497	0.252	0.694	1.21103e-16	FCGR3B_Neutrophil	BNIP3L	-0.442
4.79347e-21	0.310395	0.152	0.504	1.28369e-16	FCGR3B_Neutrophil	GRINA	-0.352
8.40679e-21	0.309337	0.082	0.367	2.25134e-16	FCGR3B_Neutrophil	RUNX1	-0.285
9.09851e-21	0.403473	0.276	0.723	2.43658e-16	FCGR3B_Neutrophil	ZFP36L1	-0.447
9.33659e-21	0.536744	0.155	0.508	2.50034e-16	FCGR3B_Neutrophil	NFIL3	-0.353
1.06282e-20	0.306564	0.135	0.467	2.84624e-16	FCGR3B_Neutrophil	TRIM22	-0.332
1.08294e-20	0.393222	0.097	0.394	2.90011e-16	FCGR3B_Neutrophil	VPS4B	-0.297
1.41209e-20	0.348728	0.111	0.421	3.78157e-16	FCGR3B_Neutrophil	CYTH1	-0.31
1.90538e-20	0.538655	0.205	0.608	5.1026e-16	FCGR3B_Neutrophil	ANKRD12	-0.403
2.06123e-20	0.319592	0.079	0.356	5.51998e-16	FCGR3B_Neutrophil	AGFG1	-0.277
2.1305e-20	0.275218	0.07	0.34	5.70549e-16	FCGR3B_Neutrophil	MED29	-0.27
2.24007e-20	0.43211	0.129	0.454	5.9989e-16	FCGR3B_Neutrophil	AZIN1	-0.325
2.57782e-20	0.266354	0.073	0.346	6.90341e-16	FCGR3B_Neutrophil	PCMTD1	-0.273
2.74213e-20	0.391373	0.097	0.391	7.34342e-16	FCGR3B_Neutrophil	TRIP12	-0.294
2.81232e-20	0.385378	0.141	0.474	7.5314e-16	FCGR3B_Neutrophil	RBM47	-0.333
3.0887e-20	0.280781	0.117	0.426	8.27155e-16	FCGR3B_Neutrophil	NUP214	-0.309
3.28387e-20	0.296038	0.085	0.367	8.79421e-16	FCGR3B_Neutrophil	FNDC3A	-0.282
3.34872e-20	0.512348	0.129	0.452	8.96788e-16	FCGR3B_Neutrophil	ANKHD1	-0.323
4.6296e-20	0.439688	0.302	0.807	1.23981e-15	FCGR3B_Neutrophil	SRRM2	-0.505
4.90844e-20	0.344676	0.109	0.411	1.31448e-15	FCGR3B_Neutrophil	MMP24OS	-0.302
4.99244e-20	0.310825	0.076	0.349	1.33697e-15	FCGR3B_Neutrophil	WAPL	-0.273
5.0676e-20	0.34268	0.32	0.844	1.3571e-15	FCGR3B_Neutrophil	LAMTOR4	-0.524
6.16646e-20	0.310153	0.094	0.381	1.65138e-15	FCGR3B_Neutrophil	GRK2	-0.287
8.87097e-20	0.298859	0.12	0.431	2.37565e-15	FCGR3B_Neutrophil	IFNAR1	-0.311
9.04784e-20	0.400967	0.094	0.378	2.42301e-15	FCGR3B_Neutrophil	USP36	-0.284
9.28676e-20	0.254082	0.261	0.697	2.48699e-15	FCGR3B_Neutrophil	CORO1A	-0.436
9.91246e-20	0.596786	0.167	0.524	2.65456e-15	FCGR3B_Neutrophil	RTN3	-0.357
1.03209e-19	0.484836	0.135	0.459	2.76393e-15	FCGR3B_Neutrophil	RNMT	-0.324
1.05468e-19	0.29157	0.091	0.373	2.82445e-15	FCGR3B_Neutrophil	NEU1	-0.282
1.15322e-19	0.269677	0.076	0.346	3.08832e-15	FCGR3B_Neutrophil	TMEM259	-0.27
1.16474e-19	0.511996	0.138	0.464	3.11917e-15	FCGR3B_Neutrophil	PREX1	-0.326
1.25635e-19	0.397843	0.243	0.682	3.3645e-15	FCGR3B_Neutrophil	RBM25	-0.439
1.29658e-19	0.81308	0.191	0.573	3.47223e-15	FCGR3B_Neutrophil	ETF1	-0.382
1.33277e-19	0.371845	0.091	0.372	3.56917e-15	FCGR3B_Neutrophil	ERO1A	-0.281
1.33443e-19	0.474389	0.111	0.411	3.57361e-15	FCGR3B_Neutrophil	CLN8	-0.3
1.50947e-19	0.540104	0.056	0.306	4.04235e-15	FCGR3B_Neutrophil	FRMD4B	-0.25
1.64259e-19	0.602309	0.196	0.578	4.39885e-15	FCGR3B_Neutrophil	PICALM	-0.382
2.03721e-19	0.265768	0.076	0.343	5.45566e-15	FCGR3B_Neutrophil	CPPED1	-0.267
2.1612e-19	0.400438	0.164	0.509	5.78768e-15	FCGR3B_Neutrophil	BACH1	-0.345
2.16267e-19	0.441511	0.144	0.47	5.79162e-15	FCGR3B_Neutrophil	RAB11FIP1	-0.326
2.28263e-19	0.426159	0.094	0.377	6.11287e-15	FCGR3B_Neutrophil	TOX4	-0.283
2.4073e-19	0.326692	0.287	0.714	6.44675e-15	FCGR3B_Neutrophil	IER5	-0.427
2.4086e-19	0.572153	0.261	0.717	6.45024e-15	FCGR3B_Neutrophil	MBNL1	-0.456
2.48307e-19	0.353838	0.135	0.452	6.64967e-15	FCGR3B_Neutrophil	MED13L	-0.317
2.87294e-19	0.367462	0.1	0.386	7.69373e-15	FCGR3B_Neutrophil	RASSF5	-0.286
2.96982e-19	0.384878	0.12	0.425	7.95317e-15	FCGR3B_Neutrophil	IDI1	-0.305
3.18836e-19	0.647402	0.15	0.47	8.53844e-15	FCGR3B_Neutrophil	BIRC3	-0.32
3.42607e-19	0.251897	0.07	0.33	9.17503e-15	FCGR3B_Neutrophil	OSBPL11	-0.26
4.0136e-19	0.292947	0.117	0.417	1.07484e-14	FCGR3B_Neutrophil	JDP2	-0.3
4.27265e-19	0.423639	0.179	0.539	1.14422e-14	FCGR3B_Neutrophil	RNF213	-0.36
4.60655e-19	0.255332	0.065	0.317	1.23363e-14	FCGR3B_Neutrophil	RO60	-0.252
4.66103e-19	0.566124	0.308	0.809	1.24822e-14	FCGR3B_Neutrophil	HNRNPA3	-0.501
5.11983e-19	0.324043	0.111	0.406	1.37109e-14	FCGR3B_Neutrophil	USP8	-0.295
5.64736e-19	0.279847	0.094	0.369	1.51236e-14	FCGR3B_Neutrophil	IER5L	-0.275
5.89188e-19	0.416434	0.094	0.371	1.57785e-14	FCGR3B_Neutrophil	TSC22D2	-0.277
6.17908e-19	0.279667	0.088	0.36	1.65476e-14	FCGR3B_Neutrophil	KCNAB2	-0.272
6.44776e-19	0.290646	0.082	0.349	1.72671e-14	FCGR3B_Neutrophil	MAP7D1	-0.267
6.49977e-19	0.359193	0.132	0.439	1.74064e-14	FCGR3B_Neutrophil	B3GNT5	-0.307
6.66715e-19	0.310405	0.082	0.349	1.78546e-14	FCGR3B_Neutrophil	CHMP4B	-0.267
8.21383e-19	0.660404	0.211	0.608	2.19966e-14	FCGR3B_Neutrophil	LYN	-0.397
8.32901e-19	0.283656	0.07	0.326	2.23051e-14	FCGR3B_Neutrophil	RBM27	-0.256
8.39328e-19	0.564982	0.238	0.661	2.24772e-14	FCGR3B_Neutrophil	ATP6V0D1	-0.423
8.47178e-19	0.331162	0.097	0.372	2.26874e-14	FCGR3B_Neutrophil	DDX3Y	-0.275
9.10544e-19	0.601779	0.296	0.774	2.43844e-14	FCGR3B_Neutrophil	FUS	-0.478
9.51524e-19	0.393488	0.076	0.337	2.54818e-14	FCGR3B_Neutrophil	TBC1D1	-0.261
1.01905e-18	0.507893	0.15	0.477	2.72902e-14	FCGR3B_Neutrophil	TAF7	-0.327
1.06249e-18	0.618344	0.185	0.55	2.84536e-14	FCGR3B_Neutrophil	PER1	-0.365
1.0813e-18	0.467304	0.144	0.465	2.89572e-14	FCGR3B_Neutrophil	KMT2C	-0.321
1.18621e-18	0.299286	0.079	0.341	3.17666e-14	FCGR3B_Neutrophil	MKRN1	-0.262
1.19709e-18	0.400183	0.126	0.43	3.2058e-14	FCGR3B_Neutrophil	RIN3	-0.304
1.30426e-18	0.442677	0.114	0.408	3.4928e-14	FCGR3B_Neutrophil	ADAR	-0.294
1.47633e-18	0.393366	0.094	0.368	3.95362e-14	FCGR3B_Neutrophil	ARIH1	-0.274
1.53033e-18	0.612299	0.194	0.565	4.09822e-14	FCGR3B_Neutrophil	SH3GLB1	-0.371
[truncated: 2,214 more rows]

[truncated: 4 more sheets: Supplementary Table 11, Supplementary Table 12, Supplementary Table 13, Supplementary Table 14]
